# Supplementary material for: Nuclear control of lung cancer cells migration, invasion and bioenergetics by eukaryotic translation initiation factor 3F
Source: Oncogene. 2019 Sep 16;39(3):617–36. doi: 10.1038/s41388-019-1009-x (PMC6962096; doi:10.1038/s41388-019-1009-x)
Supplement: Supplementary file 1 — Tables S1-S10 [file 41388_2019_1009_MOESM1_ESM.xlsx]

## Sheet: S1. EIF3F interactome.txt
Symbol	Synonym(s)	Entrez Gene Name	Location	Family	Drugs	Entrez Gene ID for Human	Entrez Gene ID for Mouse	Entrez Gene ID for Rat	PubChem ID	HMDB ID	CAS ID
ATXN1	2900016G23RIK, ataxin 1, ATX1, C85907, D6S504E, Gm10786, SCA1	ataxin 1	Nucleus	transcription regulator		6310	20238	25049
C11orf49	1110051M20Rik, AI586322, chromosome 11 open reading frame 49, E130006N16Rik, LOC102546523, RGD1309540, RIKEN cDNA 1110051M20 gene, similar to hypothetical protein MGC40841; similar to hypothetical protein MGC4707	chromosome 11 open reading frame 49	Nucleus	other		79096	228356	295930
CCNA1	CT146, CYCLIN A, cyclin A1	cyclin A1	Nucleus	other		8900	12427	295052
CDK11A	AA989746, Cdc11b, Cdc2l1, CDC2L2, CDC2L3, Cdk11, CDK11-p110, CDK11-p46, CDK11-p58, Cdk11b, cyclin dependent kinase 11A, cyclin-dependent kinase 11B, LOC100134433, LOC100294398, p58GTA, PITSLRE, PITSLREB	cyclin dependent kinase 11A	Nucleus	kinase		728642	12537	252879
CDK11B	CDC2L1, CDK11, CDK11-p110, CDK11-p46, CDK11-p58, CLK-1, cyclin dependent kinase 11B, LOC100133692, p58, p58CDC2L1, p58CLK-1, PITSLREA, PK58	cyclin dependent kinase 11B	Nucleus	kinase		984
CHAF1A	AL023013, AL024058, Cac1p, CAF-1, CAF1B, CAF1P150, chromatin assembly factor 1 subunit A, chromatin assembly factor 1, subunit A (p150), HP150, P150	chromatin assembly factor 1 subunit A	Nucleus	other		10036	27221	363333
CSNK2A1	casein kinase 2 alpha 1, casein kinase 2 Î± 1, casein kinase 2, alpha 1 polypeptide, casein kinase 2, Î± 1 polypeptide, Casein kinase II alpha 1 polypeptide, Casein kinase II Î± 1 polypeptide, Ck II Alpha Subunit, Ck II Î± Subunit, CK1 alpha2, Ck2 alpha, Ck2 Î±, CK2A1, Cka1, Cka2, CKII, CKII alpha, CKII Î±, Csnk2a1-rs4, CSNK2A3, OCNDS	casein kinase 2 alpha 1	Nucleus	kinase		1457	12995	116549
DKC1	BC068171, CBF5, DKC, DKCX, dyskeratosis congenita 1, dyskerin, dyskerin pseudouridine synthase 1, NAP57, NOLA4, Weakly similar to tyrosine-prtein kinase jak3, XAP101	dyskerin pseudouridine synthase 1	Nucleus	enzyme		1736	245474	170944
DTX1	Deltex 1, deltex 1, E3 ubiquitin ligase, deltex E3 ubiquitin ligase 1, Fxit1, hDx-1, mKIAA4160	deltex E3 ubiquitin ligase 1	Nucleus	transcription regulator		1840	14357	687424
EED	COGIS, embryonic ectoderm development, ENSMUSG00000039373, HEED, l(7)5Rn, l7Rn5, lusk, WAIT1	embryonic ectoderm development	Nucleus	transcription regulator		8726	13626	293104
FAM76B	2810485I05Rik, C78303, family with sequence similarity 76 member B, family with sequence similarity 76, member B	family with sequence similarity 76 member B	Nucleus	other		143684	72826
GLE1	4933405K21Rik, AA553313, GLE1 RNA export mediator, GLE1 RNA export mediator (yeast), GLE1, RNA export mediator, GLE1L, hGLE1, LCCS, LCCS1	GLE1, RNA export mediator	Nucleus	other		2733	74412	362098
HDAC5	AI426555, HD5, Hdac4, histone deacetylase 5, mHDA1, mKIAA0600, NY-CO-9	histone deacetylase 5	Nucleus	transcription regulator	tributyrin, belinostat, pyroxamide	10014	15184	84580
HNRNPK	AUKS, CSBP, heterogeneous nuclear ribonucleoprotein K, HNRPK, KBBP, NOVA, TUNP	heterogeneous nuclear ribonucleoprotein K	Nucleus	transcription regulator		3190	15387	117282
HUWE1	5430439H10Rik, ARF-BP1, AU041296, C430014N20RIK, C80292, Gm1718, HECT, UBA and WWE domain containing 1, HECT, UBA and WWE domain containing 1, E3 ubiquitin protein ligase, HECTH9, HSPC272, Ib772, LASU1, MULE, URE-B1	HECT, UBA and WWE domain containing 1, E3 ubiquitin protein ligase	Nucleus	transcription regulator		10075	59026
MAEL	4933405K18Rik, AU019877, CT128, Maelstrom, maelstrom spermatogenic transposon silencer, RGD1309333, SPATA35	maelstrom spermatogenic transposon silencer	Nucleus	other		84944	98558	364039
MCM2	AA959861, AW476101, BM28, CCNL1, cdc19, CDCL1, D3S3194, DFNA70, Mcmd2, minichromosome maintenance complex component 2, MITOTIN, mKIAA0030	minichromosome maintenance complex component 2	Nucleus	enzyme		4171	17216	312538
MSH4	4930485C04Rik, AV144863, LOC688159, mMsh4, mutS homolog 4	mutS homolog 4	Nucleus	enzyme		4438	55993	295541
MTOR	2610315D21Rik, AI327068, Flat, FRAP, FRAP1, FRAP2, FRB, mechanistic target of rapamycin (serine/threonine kinase), mechanistic target of rapamycin kinase, RAFT1, RAPT1, RRAFT1, SKS	mechanistic target of rapamycin kinase	Nucleus	kinase	ridaforolimus, OSI-027, methotrexate/sirolimus/tacrolimus, dactolisib, AZD8055, vistusertib, PF-4691502, apitolisib, PKI-179, everolimus/exemestane, lenalidomide/temsirolimus, cc-223, gedatolisib, imatinib/sirolimus, cyclophosphamide/sirolimus, DS-7423, P7170, cyclosporine A/sirolimus/tacrolimus, LY3023414, mTOR inhibitor, PWT33597, PQR309, ME-344, VS-5584, everolimus/prednisone, everolimus/soraf…	2475	56717	56718
NDE1	2810027M15Rik, AU042936, AW822251, HOM-TES-87, LIS4, MHAC, mNudE, NDE, NUDE, nudE neurodevelopment protein 1, NUDE1	nudE neurodevelopment protein 1	Nucleus	other		54820	67203	83836
RAD21	CDLS4, hHR21, HR21, HRAD21, MCD1, mKIAA0078, NXP1, Pw29, RAD21 cohesin complex component, SCC1	RAD21 cohesin complex component	Nucleus	transcription regulator		5885	19357	314949
RNF2	AI326319, AI450156, AU019207, BAP-1, DING, HIPI3, ring finger protein 2, RING1B, RING2	ring finger protein 2	Nucleus	transcription regulator		6045	19821	304850
SMAD9	MADH6, Madh8, MADH9, PPH2, SMAD family member 9, SMAD8, SMAD8/9, SMAD8A, SMAD8B	SMAD family member 9	Nucleus	transcription regulator		4093	55994	85435
SRRM2	5033413A03Rik, AA410130, Cwc21, CWF21, HSPC075, KIAA0324, mKIAA0324, serine/arginine repetitive matrix 2, SRL300, SRm300	serine/arginine repetitive matrix 2	Nucleus	other		23524
XRCC3	CMM6, LOC102551085, X-ray repair complementing defective repair in Chinese hamster cells 3, X-ray repair cross complementing 3	X-ray repair cross complementing 3	Nucleus	enzyme		7517	74335	102551085
ABCE1	ABC38, ATP binding cassette subfamily E member 1, Atp-binding cassette subfamily e member 1a, ATP-binding cassette, sub-family E (OABP), member 1, C79080, HuHP68, OABP, RI, RLI, RLI1, RNASEL1, RNASELI, RNS41, RNS4I	ATP binding cassette subfamily E member 1	Cytoplasm	transporter		6059	24015	361390
ASCC3	activating signal cointegrator 1 complex subunit 3, ASC1p200, B630009I04RIK, BC023451, D430001L07RIK, D630041L21, DJ467N11.1, HELIC1, RNAH	activating signal cointegrator 1 complex subunit 3	Cytoplasm	enzyme		10973	77987	309887
CFLAR	2310024N18RIK, A430105C05Rik, AU021929, c-FLIP, CASH, CASP8 and FADD-like apoptosis regulator, CASP8AP1, Caspase 8 associated, Casper, CLARP, FLAME, FLAME-1, FLICE-LIKE IP, FLIP, Gm9845, I-FLICE, LOC102724614, MRIT	CASP8 and FADD like apoptosis regulator	Cytoplasm	other		8837	12633	117279
CSNK2A2	1110035J23RIK, C77789, CASEIN KINASE 2, casein kinase 2 alpha 2, casein kinase 2 Î± 2, casein kinase 2, alpha prime polypeptide, casein kinase 2, Î± prime polypeptide, Casein kinase II, alpha 2, polypeptide, Casein kinase II, Î± 2, polypeptide, CK2, Ck2 alpha prime, Ck2 Î± prime, Ck2 Î±', CK2A', CK2A2, CK2alpha', CSNK2A1, Csnk2a2 predicted	casein kinase 2 alpha 2	Cytoplasm	kinase		1459	13000	307641
CSNK2B	casein kinase 2 beta, casein kinase 2 Î², casein kinase 2, beta polypeptide, casein kinase 2, Î² polypeptide, Casein kinase ii Î² subunit, CK II beta, Ck II Beta Subunit, CK II Î², Ck II Î² Subunit, Ck2, ck2 Beta Subunit, Ck2 Î², ck2 Î² Subunit, CK2B, CK2N, Ckb1, Ckb2, CSK2B, G5A	casein kinase 2 beta	Cytoplasm	kinase		1460	13001	81650
DDX3X	CAP-Rf, D1Pas1-rs2, DBX, DDX14, DDX3, DEAD-box helicase 3, X-linked, DEAD/H (Asp-Glu-Ala-Asp/His) box polypeptide 3, X-linked, Fibroblast growth factor inducible 14, FIN14, HLP2, MRX102	DEAD-box helicase 3, X-linked	Cytoplasm	enzyme		1654	13205
EEF1A1	CCS-3, EE1A1, EEF-1, EEF1A, Eef1a2, Eef1a2l1, eEf1alpha, EF-1, EF-1-alpha-1, EF-1-Î±-1, EF-Tu, EF1A, EF1A-LIKE, Eif1a1, ELONGATION FACTOR 1 alpha, ELONGATION FACTOR 1 Î±, Elongation factor Tu, eukaryotic elongation factor 1 Î± 1, eukaryotic translation elongation factor 1 alpha 1, eukaryotic translation elongation factor 1 Î± 1, GRAF-1EF, HNGC:16303, LENG7, prostate tumour inducing gene-1, PTI1, …	eukaryotic translation elongation factor 1 alpha 1	Cytoplasm	translation regulator		1915	13627	171361
EIF1B	1500010M16Rik, 3110001N14Rik, eukaryotic translation initiation factor 1B, GC20, RGD1309241	eukaryotic translation initiation factor 1B	Cytoplasm	translation regulator		10289	68969	301068
EIF3			Cytoplasm	complex
EIF3A	A830012B05RIK, Csma, EIF3, eIF3-p170, eIF3-theta, eIF3-Î¸, EIF3S10, Elf3-P162, eukaryotic translation initiation factor 3 subunit A, eukaryotic translation initiation factor 3, subunit A, mKIAA0139, P167, p180, p185, TIF32, ZH12	eukaryotic translation initiation factor 3 subunit A	Cytoplasm	other		8661	13669	292148
EIF3B	AL033316, AL033334, AL033369, AW208965, D12Mgi40, D5Wsu45e, Eif3, EIF3-ETA, EIF3-P110, EIF3-P116, EIF3S9, eukaryotic translation initiation factor 3 subunit B, eukaryotic translation initiation factor 3, subunit B, LOC100041291, PRT1	eukaryotic translation initiation factor 3 subunit B	Cytoplasm	translation regulator		8662	27979	288516
EIF3C	3230401O13RIK, eIF3-p110, EIF3CL, EIF3S8, eukaryotic translation initiation factor 3 subunit C, eukaryotic translation initiation factor 3, subunit C, NIPIL(A3), NipilA3, Translation initiator factor 3s8, Xs, Xsl	eukaryotic translation initiation factor 3 subunit C	Cytoplasm	translation regulator		8663	56347	293484
EIF3D	66/67kDa, AA407891, eIF3-p66, eIF3-zeta, eIF3-Î¶, EIF3S7, eukaryotic translation initiation factor 3 subunit D, eukaryotic translation initiation factor 3, subunit D	eukaryotic translation initiation factor 3 subunit D	Cytoplasm	other		8664	55944	362952
EIF3E	eIF3-p46, EIF3-P48, Eif3el1, EIF3S6, eukaryotic translation initiation factor 3 subunit E, eukaryotic translation initiation factor 3, subunit E, eukaryotic translation initiation factor 3, subunit E-like 1, INT6	eukaryotic translation initiation factor 3 subunit E	Cytoplasm	other		3646	16341	299872
EIF3F	0610037M02Rik, AA409853, eIF3-p47, Eif3-Îµ, EIF3S5, eukaryotic translation initiation factor 3 subunit F, eukaryotic translation initiation factor 3, subunit F	eukaryotic translation initiation factor 3 subunit F	Cytoplasm	translation regulator		8665	66085	293427
EIF3G	D0Jmb4, eIF3-delta, EIF3-P42, eIF3-p44, eIF3-Î´, EIF3S4, Eukaryotic translation initiation factor 3 (p42 subunit), eukaryotic translation initiation factor 3 subunit G, eukaryotic translation initiation factor 3, subunit G, p44, TU-189B2	eukaryotic translation initiation factor 3 subunit G	Cytoplasm	other		8666	53356	298700
EIF3H	1110008A16Rik, 9430017H16Rik, eIF3 p40 subunit, EIF3-gamma, EIF3-P40, EIF3-Î³, EIF3S3, eukaryotic translation initiation factor 3 subunit H, eukaryotic translation initiation factor 3 subunit H-like, eukaryotic translation initiation factor 3, subunit H, LOC100911110	eukaryotic translation initiation factor 3 subunit H	Cytoplasm	other		8667	68135	299899|100911110
EIF3I	D4Ertd632e, eIF3-beta, eIF3-p36, eIF3-Î², EIF3S2, eukaryotic translation initiation factor 3 subunit I, eukaryotic translation initiation factor 3, subunit I, PRO2242, TGF-Î² receptor binding, Tif3, TRIP-1	eukaryotic translation initiation factor 3 subunit I	Cytoplasm	translation regulator		8668	54709	682390
EIF3J	1810016I04Rik, 2700079K05Rik, AA409117, AA409446, C78575, eIF-3-alpha-A, eIF-3-alpha-B, eIF-3-Î±-A, eIF-3-Î±-B, eIF3-alpha, eIF3-p35, eIF3-Î±, Eif3j-2, eIF3j-A, eIF3j-B, Eif3j1, EIF3S1, Eif3s1 (predicted), eukaryotic translation initiation factor 3 subunit J, eukaryotic translation initiation factor 3, subunit J, eukaryotic translation initiation factor 3, subunit J1, eukaryotic translation initi…	eukaryotic translation initiation factor 3 subunit J	Cytoplasm	translation regulator		8669	78655|100042807	691947
EIF3K	1200009C21RIK, ARG134, EIF3-p28, EIF3S12, EUKARYOTIC TRANSLATION INITIATION FACTOR 3 subunit K, eukaryotic translation initiation factor 3, subunit K, HSPC029, M9, MSTP001, PLAC-24, PRO1474, PTD001	eukaryotic translation initiation factor 3 subunit K	Cytoplasm	translation regulator		27335	73830	292762
EIF3L	0610011H21Rik, D15N1e, EIF3EIP, Eif3ip, EIF3S11, EIF3S6IP, eukaryotic translation initiation factor 3 subunit L, eukaryotic translation initiation factor 3, subunit L, HSP-66Y, HSPC021, HSPC025, MSTP005, PAF67	eukaryotic translation initiation factor 3 subunit L	Cytoplasm	other		51386	223691
EIF3M	B5, Dendritic cell protein ga17, eukaryotic translation initiation factor 3 subunit M, eukaryotic translation initiation factor 3, subunit M, GA17, hfl-B5, PCID1, RGD1565840, TANGO7	eukaryotic translation initiation factor 3 subunit M	Cytoplasm	other		10480	98221	295975
EIF4A2	4833432N07Rik, BM-010, DDX2B, DKFZP434M0326, eIF-4A-II, Eif4, EIF4A, EIF4F, eukaryotic translation initiation factor 4A2	eukaryotic translation initiation factor 4A2	Cytoplasm	translation regulator		1974	13682	303831
EIF4B	2310046H11RIK, AL024095, C85189, Eif4a2, elF4B, eukaryotic translation initiation factor 4B, Initiation Factor M3, PRO1843	eukaryotic translation initiation factor 4B	Cytoplasm	translation regulator		1975	75705	300253
EIF4E	AUTS19, CAP-binding, CBP, EG668879, Eif4e-ps, EIF4E1, EIF4EL1, EIF4F, eukaryotic translation initiation factor 4E, If4e	eukaryotic translation initiation factor 4E	Cytoplasm	translation regulator		1977	13684	117045
EIF4E2	2700069E09Rik, 4E-LP, 4EHP, AI036339, AV129531, D0H0S6743E, eIF-4E type 3, EIF4EL3, eukaryotic translation initiation factor 4E family member 2, eukaryotic translation initiation factor 4E member 2, h4EHP, IF4e, LOC100507948	eukaryotic translation initiation factor 4E family member 2	Cytoplasm	translation regulator		9470	26987
EIF4G1	E030015G23RIK, eIF-4-gamma 1, eIF-4-Î³ 1, EIF4F, EIF4G, EIF4GI, EUKARYOTIC protein SYNTHESIS INITIATION FACTOR, eukaryotic translation initiation factor 4 gamma 1, eukaryotic translation initiation factor 4 gamma, 1, eukaryotic translation initiation factor 4 Î³ 1, eukaryotic translation initiation factor 4 Î³, 1, eukaryotic translation initiation factor 4, gamma 1, eukaryotic translation initiat…	eukaryotic translation initiation factor 4 gamma 1	Cytoplasm	translation regulator		1981	208643	287986
EIF4G2	AAG1, DAP-5, E130105L11RIK, eukaryotic translation initiation factor 4 gamma 2, eukaryotic translation initiation factor 4 Î³ 2, eukaryotic translation initiation factor 4, gamma 2, eukaryotic translation initiation factor 4, Î³ 2, NAT1, Natm1, P97	eukaryotic translation initiation factor 4 gamma 2	Cytoplasm	translation regulator		1982	13690	361628
EIF4G3	1500002J22Rik, 4833436O05, 4930523M17Rik, eIF-4-gamma II, eIF-4-Î³ II, eIF4GII, eukaryotic translation initiation factor 4 gamma 3, eukaryotic translation initiation factor 4 gamma, 3, eukaryotic translation initiation factor 4 Î³ 3, eukaryotic translation initiation factor 4 Î³, 3, G1-419-52, repro8	eukaryotic translation initiation factor 4 gamma 3	Cytoplasm	translation regulator		8672	230861	298573
FBXO32	4833442G10Rik, AI430017, AK014612, ATROGIN1, F-box protein 32, Fbx32, Gm20361, LOC100504698, MAFbx	F-box protein 32	Cytoplasm	enzyme		114907	67731	171043
FBXO6	AA408845, F-box protein 6, FBG2, FBS2, FBX6, FBX6A, Fbx6b, FBXO6B	F-box protein 6	Cytoplasm	enzyme		26270	50762	192351
HAX1	HCLS1 associated protein X-1, HCLS1 associated X-1, HCLSBP1, HS1-Associated Protein X-1, HS1BP1, HSP1BP-1, mHAX-1s, SCN3, SIG-111, Silg111	HCLS1 associated protein X-1	Cytoplasm	other		10456	23897	291202
HSPA8	2410008N15Rik, DnaK-type chaperone hsp72/uncoating ATPase, Heat Shock 70kD Protein 8, HEAT SHOCK COGNATE 71-KDA, HEAT SHOCK protein 8, heat shock protein family A (Hsp70) member 8, HEL-33, HEL-S-72p, HS7C, HSC54, HSC70, HSC71, Hsc73, Hsp 8, HSP70, HSP70 7c, HSP71, HSP73, HSPA10, IDBP1, LAP-1, LOC624853, NIP71	heat shock protein family A (Hsp70) member 8	Cytoplasm	enzyme		3312	15481	24468
IMMT	1700082C19Rik, D830041H16RIK, HMP, inner membrane mitochondrial protein, inner membrane protein, mitochondrial, Mic60, MINOS2, Mitofilin, P87, P87/89, P89, PIG4, PIG52	inner membrane mitochondrial protein	Cytoplasm	other		10989	76614	312444
ITSN2	AI327390, Ese2, intersectin 2, mKIAA1256, PRO2015, SH3D1B, SH3P18, SWA, SWAP	intersectin 2	Cytoplasm	other		50618	20403	313934
JOSD1	1300006C06Rik, dJ508I15.2, Josephin domain containing 1, mKIAA0063, RGD1305388	Josephin domain containing 1	Cytoplasm	peptidase		9929		315134
KIF2A	C530030B14RIK, CDCBM3, HK2, KHC2, KIF2, Kinesin 2, kinesin family member 2A, KNS2, M-kinesin	kinesin family member 2A	Cytoplasm	other		3796	16563	84391
KSR1	AW492498, Ceramide-activated protein kinase, D11Bhm183e, D11Bhm184e, hb, kinase suppressor of ras 1, KSR, mKSR1, RSU2	kinase suppressor of ras 1	Cytoplasm	kinase		8844	16706	360573
MCC	A930012L18RIK, D18Ertd451e, E330037C19, LOC100909638, MCC1, mutated in colorectal cancers, RGD1561988	mutated in colorectal cancers	Cytoplasm	other		4163	328949	307449
miR-1200 (miRNAs w/seed UCCUGAG)	hsa-miR-1200, miR-1200		Cytoplasm	mature microRNA
miR-1260a (and other miRNAs w/seed UCCCACC)	hsa-miR-1260, hsa-miR-1260a, hsa-miR-1260b, miR-1260		Cytoplasm	mature microRNA
miR-1273d (miRNAs w/seed AACCCAU)	hsa-miR-1273d		Cytoplasm	mature microRNA
miR-1468-5p (miRNAs w/seed UCCGUUU)	hsa-miR-1468, hsa-miR-1468-5p, miR-1468		Cytoplasm	mature microRNA
miR-192-3p (miRNAs w/seed UGCCAAU)	hsa-miR-192*, hsa-miR-192-3p, miR-192*, mmu-miR-192*, mmu-miR-192-3p		Cytoplasm	mature microRNA
miR-193b-5p (miRNAs w/seed GGGGUUU)	hsa-miR-193b*, hsa-miR-193b-5p, miR-193b*, mmu-miR-193b*, mmu-miR-193b-5p		Cytoplasm	mature microRNA
miR-19b-1-5p (and other miRNAs w/seed GUUUUGC)	hsa-miR-19a*, hsa-miR-19a-5p, hsa-miR-19b-1*, hsa-miR-19b-1-5p, hsa-miR-19b-2*, hsa-miR-19b-2-5p, miR-19a*, miR-19b-1*, miR-19b-2*, mmu-miR-19b-1*, mmu-miR-19b-1-5p, mmu-miR-19b-2*, mmu-miR-19b-2-5p, rno-miR-19b-1*, rno-miR-19b-1-5p, rno-miR-19b-2*, rno-miR-19b-2-5p		Cytoplasm	mature microRNA
miR-3077-5p (and other miRNAs w/seed UGCGGAC)	hsa-miR-4754, mmu-miR-3077*, mmu-miR-3077-5p		Cytoplasm	mature microRNA
miR-3118 (and other miRNAs w/seed GUGACUG)	hsa-miR-134, hsa-miR-134-5p, hsa-miR-3118, MIR134, mmu-miR-134, mmu-miR-134-5p, rno-miR-134, rno-miR-134-5p		Cytoplasm	mature microRNA
miR-3150a-5p (and other miRNAs w/seed AACCUCG)	hsa-miR-3150a-5p, hsa-miR-3150b-5p		Cytoplasm	mature microRNA
miR-3170 (and other miRNAs w/seed UGGGGUU)	hsa-miR-3170, hsa-miR-6855-5p		Cytoplasm	mature microRNA
miR-3189-3p (miRNAs w/seed CCUUGGG)	hsa-miR-3189, hsa-miR-3189-3p		Cytoplasm	mature microRNA
miR-3571 (and other miRNAs w/seed ACACACU)	hsa-miR-603, miR-603, rno-miR-3571		Cytoplasm	mature microRNA
miR-384-3p (and other miRNAs w/seed UUCCUAG)	hsa-miR-384, miR-384, miR-384-3p, mmu-miR-384, mmu-miR-384-3p, rno-miR-384-3p		Cytoplasm	mature microRNA
miR-3941 (and other miRNAs w/seed UACACAC)	hsa-miR-3941, miR-466i, mmu-miR-466i, mmu-miR-466i-3p		Cytoplasm	mature microRNA
miR-4302 (miRNAs w/seed CAGUGUG)	hsa-miR-4302		Cytoplasm	mature microRNA
miR-4440 (miRNAs w/seed GUCGUGG)	hsa-miR-4440		Cytoplasm	mature microRNA
miR-4522 (and other miRNAs w/seed GACUCUG)	hsa-miR-4522, mmu-miR-8106		Cytoplasm	mature microRNA
miR-4684-5p (miRNAs w/seed UCUCUAC)	hsa-miR-4684-5p		Cytoplasm	mature microRNA
miR-4691-5p (and other miRNAs w/seed UCCUCCA)	hsa-miR-4691-5p, hsa-miR-6792-3p		Cytoplasm	mature microRNA
miR-4773 (miRNAs w/seed AGAACAG)	hsa-miR-4773		Cytoplasm	mature microRNA
miR-4776-3p (miRNAs w/seed UUGCCAU)	hsa-miR-4776-3p		Cytoplasm	mature microRNA
miR-4777-3p (miRNAs w/seed UACCUCA)	hsa-miR-4777-3p		Cytoplasm	mature microRNA
miR-5107-3p (and other miRNAs w/seed AACCUGU)	hsa-miR-649, miR-582-3p, miR-649, mmu-miR-5107-3p, mmu-miR-582-3p		Cytoplasm	mature microRNA
miR-587 (miRNAs w/seed UUCCAUA)	hsa-miR-587, miR-587		Cytoplasm	mature microRNA
miR-660-5p (and other miRNAs w/seed ACCCAUU)	hsa-miR-660, hsa-miR-660-5p, miR-660, mmu-miR-6987-3p		Cytoplasm	mature microRNA
miR-6742-3p (miRNAs w/seed CCUGGGU)	hsa-miR-6742-3p		Cytoplasm	mature microRNA
miR-6749-3p (miRNAs w/seed UCCUCCC)	hsa-miR-6749-3p		Cytoplasm	mature microRNA
miR-6818-5p (miRNAs w/seed UGUGUGA)	hsa-miR-6818-5p		Cytoplasm	mature microRNA
miR-6852-5p (and other miRNAs w/seed CCUGGGG)	hsa-miR-6852-5p, mmu-miR-6904-5p, mmu-miR-6914-5p		Cytoplasm	mature microRNA
miR-7155-5p (miRNAs w/seed CUGGGGU)	hsa-miR-7155-5p		Cytoplasm	mature microRNA
miR-7975 (miRNAs w/seed UCCUAGU)	hsa-miR-7975		Cytoplasm	mature microRNA
miR-941 (miRNAs w/seed ACCCGGC)	hsa-miR-941, miR-941		Cytoplasm	mature microRNA
PRRC2A	3110039B05Rik, BAT2, D17H6S51E, D6S51, D6S51E, G2, mKIAA4178, proline-rich coiled-coil 2A, Wbp12	proline rich coiled-coil 2A	Cytoplasm	other		7916	53761	294250
RNF139	4930555P18RIK, HRCA1, RCA1, ring finger protein 139, TRC8	ring finger protein 139	Cytoplasm	enzyme		11236	75841	315000
RPL10	AUTSX5, D0HXS648, DXHXS648, DXHXS648E, DXS648, DXS648E, JIF1, L10, MRXS35, NOV, QM, QM16, Ribosomal protein 10, ribosomal protein L10, Tumor suppressor QM, tumour suppressor QM	ribosomal protein L10	Cytoplasm	translation regulator		6134	110954	81764
RPL35	2410039E09Rik, L35, MGC72958, Ribosomal protein L35	ribosomal protein L35	Cytoplasm	other		11224	66489	296709
RPS6KB1	2610318I15RIK, 4732464A07RIK, AA959758, AI256796, AI314060, P70, p70 S6K-alpha, p70 S6K-Î±, P70 S6k1, p70 S6KA, p70(S6K)-alpha, p70(S6K)-Î±, p70-alpha, p70-S6K, p70-Î±, p70/85s6k, p70S6 kinase, pp70 s6 kinase, PS6K, ribosomal protein S6 kinase B1, ribosomal protein S6 kinase, polypeptide 1, S6K, S6K-beta-1, S6K-Î²-1, S6K1, STK14A	ribosomal protein S6 kinase B1	Cytoplasm	kinase		6198	72508	83840
SAT1	AA617398, Ab2-402, DC21, KFSD, KFSDX, SAT, Spermidine supermine N1-acetyltransferase, Spermidine/spermine N1-acetyl transferase, spermidine/spermine N1-acetyl transferase 1, SSAT, SSAT-1	spermidine/spermine N1-acetyltransferase 1	Cytoplasm	enzyme		6303	20229	302642
SGK1	serum/glucocorticoid regulated kinase 1, Serum/Glucocorticoid Regulated Serine/Threonine Protein Kinase, SGK	serum/glucocorticoid regulated kinase 1	Cytoplasm	kinase		6446	20393	29517
SLC25A17	PMP34, PMP47, solute carrier family 25 (mitochondrial carrier, peroxisomal membrane protein), member 17, solute carrier family 25 member 17	solute carrier family 25 member 17	Cytoplasm	transporter		10478	20524	300083
TIMM29	1810026J23Rik, C19orf52, RGD1309188, TIM29, translocase of inner mitochondrial membrane 29	translocase of inner mitochondrial membrane 29	Cytoplasm	other		90580	69773	315463
TPGS1	AV005629, C19orf20, D14MGI8, Gm16517, GTRGEO22, LOC687166, PGs1, Rosa22, tubulin polyglutamylase complex subunit 1	tubulin polyglutamylase complex subunit 1	Cytoplasm	enzyme		91978	110012	691093
TRAF6	2310003F17Rik, AI851288, C630032O20Rik, LOC100042930, LOC100048242, MGC:3310, RNF85, TNF receptor-associated factor 6	TNF receptor associated factor 6	Cytoplasm	enzyme		7189	22034	311245
TSC1	Hamartin, LAM, TSC, TSC complex subunit 1, tuberous sclerosis 1	TSC complex subunit 1	Cytoplasm	other		7248	64930	60445
TUBB3	3200002H15Rik, beta-4, CDCBM, CDCBM1, CFEOM3, CFEOM3A, FEOM3, M(beta)3, M(beta)6, M(Î²)3, M(Î²)6, MC1R, Nst, Tbb3, Tub beta3, TUBB4, tubulin beta 3 class III, Tubulin beta-3, Tubulin beta-III, tubulin Î² 3 class III, Tubulin Î²-3, Tubulin Î²-III, tubulin, beta 3 class III, tubulin, Î² 3 class III, TUJ1, Î² iii tubulin, Î² tubulin iii, Î²-4	tubulin beta 3 class III	Cytoplasm	other	epothilone B, ixabepilone, colchicine/probenecid, larotaxel, ABT-751, eribulin, simotaxel, davunetide, vintafolide, milataxel, cevipabulin, gemcitabine/paclitaxel, docetaxel/prednisone, capecitabine/docetaxel, paclitaxel/trastuzumab, capecitabine/ixabepilone, cyclophosphamide/prednisone/vincristine, docetaxel/hydrocortisone, cyclophosphamide/docetaxel, gemcitabine/vinorelbine, cyclophosphamide/da…	10381	22152	246118
UBC	2700054O04Rik, AI194771, HMG20, Polyubiquitin, Rps27a, TI-225, Uba52, Ubb, UBIQUITIN C	ubiquitin C	Cytoplasm	enzyme		7316	22190	50522
UQCRQ	1100001F06Rik, 1500040F11Rik, 5830407L17Rik, 9.5kDa, AA959903, c1502, LOW MOLECULAR MASS UBIQUINONE binding, MC3DN4, QCR8, QP-C, ubiquinol-cytochrome c reductase complex III subunit VII, ubiquinol-cytochrome c reductase, complex III subunit VII, UQCR7, Uqcrb	ubiquinol-cytochrome c reductase complex III subunit VII	Cytoplasm	enzyme		27089	22272	497902
USP3	AA409661, BC017156, SIH003, ubiquitin specific peptidase 3, UBP	ubiquitin specific peptidase 3	Cytoplasm	peptidase		9960	235441	363084
WDR48	8430408H12Rik, KIAA1449, mKIAA1449, P80, RGD1309702, SPG60, UAF1, WD repeat domain 48	WD repeat domain 48	Cytoplasm	peptidase		57599	67561	363164
YWHAZ	1110013I11RIK, 14-3-3 delta, 14-3-3 ZETA/delta, 14-3-3 Î´, 14-3-3 Î¶/Î´, 14-3-3-zeta, 14-3-3-Î¶, 14-3-3z, AI596267, AL022924, AU020854, HEL-S-3, HEL-S-93, HEL4, KCIP-1, Protein kinase c inhibitor 1 beta/alpha, Protein kinase c inhibitor 1 Î²/Î±, Protein kinase C inhibitor protein 1 zeta/delta, Protein kinase C inhibitor protein 1 Î¶/Î´, Tyr mono, Tyrosine 3-Monooxygenase Î¶ Polypeptide, tyrosine …	tyrosine 3-monooxygenase/tryptophan 5-monooxygenase activation protein zeta	Cytoplasm	enzyme		7534	22631	25578
FN1	cFn, CIG, E330027I09, ED-B, FIBNEC, Fibronectin, FIBRONECTIN 1, Fibronectin i, Fibronectin3 M1, FINC, FN, FN1 isoform 1, FNZ, GFND, GFND2, LETS, MSF	fibronectin 1	Extracellular Space	enzyme	ocriplasmin, L19-IL2 monoclonal antibody-cytokine fusion protein	2335	14268	25661
MMP12	AV378681, HME, macrophage elastase, matrix metallopeptidase 12, ME, METALLOELASTASE, MME, Mmel	matrix metallopeptidase 12	Extracellular Space	peptidase	marimastat	4321	17381	117033
PTN	HARP, HB-GAM, HBBM, HBBN, HBGF-8, HBNF, HBNF-1, NEGF1, OSF, OSF-1, pleiotrophin	pleiotrophin	Extracellular Space	growth factor		5764	19242	24924
SHBG	ABP, Abpa, SBP, sex hormone binding globulin, TEBG	sex hormone binding globulin	Extracellular Space	other		6462	20415	24775
decitabine	1,3,5-triazin-2(1H)-one, 4-amino-1-(2-deoxy-beta-D-erythro-pentofuranosyl)-, 1,3,5-triazin-2(1H)-one, 4-amino-1-(2-deoxy-Î²-D-erythro-pentofuranosyl)-, 2'-deoxy-5-azacytidine, 2353-33-5, 4-amino-1-(2-deoxy-beta-D-erythro-pentofuranosyl)-1,3,5-triazin-2(1H)-one, 4-amino-1-(2-deoxy-Î²-D-erythro-pentofuranosyl)-1,3,5-triazin-2(1H)-one, 4-amino-1-[(2R,4S,5R)-4-hydroxy-5-(hydroxymethyl)oxolan-2-yl]-1,…		Other	chemical drug					451668	HMDB0015391	2353-33-5
EIF3CL	eukaryotic translation initiation factor 3 subunit C like	eukaryotic translation initiation factor 3 subunit C like	Other	other		728689
LRRC49	AI430817, AW050057, D430025H09Rik, leucine rich repeat containing 49, LOC100504571, p79, PGs4, RGD1309466	leucine rich repeat containing 49	Other	other		54839	102747	300763
miR-5000-5p (miRNAs w/seed AGUUCAG)	hsa-miR-5000-5p		Other	mature microRNA
miR-548as-3p (miRNAs w/seed AAAACCC)	hsa-miR-548as-3p		Other	mature microRNA
miR-664b-5p (miRNAs w/seed GGGCUAA)	hsa-miR-644b-5p, hsa-miR-664b-5p		Other	mature microRNA
PRRC2B	5830434P21Rik, AI173903, BAT2L, BAT2L1, D430039P21, KIAA0515, LQFBS-1, mKIAA0515, proline-rich coiled-coil 2B	proline rich coiled-coil 2B	Other	other		84726	227723	296637
S6K1			Other	group
ADRA1B	ADRA1, adrenergic receptor, alpha 1b, adrenergic receptor, Î± 1b, adrenoceptor alpha 1B, adrenoceptor Î± 1B, Alpha 1b adrenoceptor, Alpha-1 AR, alpha1B AR, [a]1b, Î± 1b adrenergic receptor, Î± 1b adrenoceptor, Î±-1 AR, Î±-1b AR	adrenoceptor alpha 1B	Plasma Membrane	G-protein coupled receptor	paliperidone, risperidone, antazoline/naphazoline, acetaminophen/clemastine/pseudoephedrine, articaine/epinephrine, bupivacaine/epinephrine, caffeine/ergotamine, acetaminophen/dexbrompheniramine/pseudoephedrine, dapiprazole, dexbrompheniramine/pseudoephedrine, chlorpheniramine/ibuprofen/pseudoephedrine, dipivefrin, cetirizine/pseudoephedrine, asenapine, epinephrine/prilocaine, epinephrine/lidocai…	147	11548	24173
APP	AAA, Abetapp, ABPP, AD1, Adap, Ag, amyloid beta (A4) precursor protein, amyloid beta precursor protein, Amyloid precursor, amyloid precursor protein, amyloid Î² (A4) precursor, amyloid Î² (A4) precursor protein, amyloid Î² A4 precursor, amyloid Î² precursor, amyloid Î² precursor protein, amyloid Î²-protein precursor, amyloid-beta-protein, amyloid-Î²-protein, Amyloidogenic glycoprotein, APP isofor…	amyloid beta precursor protein	Plasma Membrane	other	bapineuzumab, florbetapir F18, florbetaben F	351	11820	54226
CD81	CD81 antigen, CD81 molecule, CVID6, S5.7, TAPA1, TSPAN28	CD81 molecule	Plasma Membrane	other		975	12520	25621
EGFR	9030024J15RIK, AI552599, C-ERBB, EGF receptor, EGF-TK, EGFR vIII, EGFR1, epidermal growth factor receptor, ERBB, ERBB1, Errb1, Errp, HER-1 (EGFR), HER1, MENA, NISBD2, PIG61, wa-2, Wa5	epidermal growth factor receptor	Plasma Membrane	kinase	cetuximab, AEE 788, panitumumab, BMS-599626, varlitinib, tesevatinib, BMS-690514, bevacizumab/erlotinib, afatinib, nimotuzumab, necitumumab, BIBX 1382BS, icotinib, MP 412, sapitinib, cetuximab/irinotecan, lapatinib/pazopanib, irinotecan/panitumumab, erlotinib/vismodegib, erlotinib/gemcitabine, JNJ-26483327, lapatinib/letrozole, capecitabine/lapatinib, bevacizumab/panitumumab, bevacizumab/cetuxima…	1956	13649	24329
HTR2A	5-HT2A, 5-HT2A receptor, 5-HTR2A, 5-hydroxytryptamine (serotonin) receptor 2A, 5-hydroxytryptamine receptor 2A, 5Ht-2, E030013E04, HTR2	5-hydroxytryptamine receptor 2A	Plasma Membrane	G-protein coupled receptor	paliperidone, risperidone, buspirone, caffeine/ergotamine, iloperidone, eplivanserin, blonanserin, flibanserin, asenapine, ocaperidone, abaperidone, psilocybine, nelotanserin, cariprazine, thioproperazine, lurasidone, opipramol, paliperidone palmitate, brexpiprazole, cinitapride, pipothiazine, amitriptyline/ketamine, amitriptyline/melatonin, chloropromazine, trazodone, flupenthixol, cisapride, ch…	3356	15558	29595
ICAM1	BB2, CD54, ICAM, INTERCELLULAR ADHESION MOLECULE 1, Ly-47, M90551, MALA-2, Melanoma Progression Associated Antigen, P3.58	intercellular adhesion molecule 1	Plasma Membrane	transmembrane receptor		3383	15894	25464
IGSF8	CD316, CD81P3, ESTM34, EWI-2, immunoglobulin superfamily member 8, immunoglobulin superfamily, member 8, KCT-4, LIR-D1, PGRL	immunoglobulin superfamily member 8	Plasma Membrane	other		93185	140559	304979
KCNMA1	5730414M22RIK, bA205K10.1, Bk Î±, BKCA, Bkca-alpha, Bkca-Î±, BKTM, CADEDS, cbv1, hSlo, Kca channel alpha subunit, Kca channel Î± subunit, KCa1.1, Kcnma, KCNMA1b, KCNMA1c, LOC142955, LOC498438, Maxi-K Î±, MaxiK, MAXIK CHANNEL, mSlo, mSLO1, PNKD3, potassium calcium-activated channel subfamily M alpha 1, potassium calcium-activated channel subfamily M Î± 1, potassium large conductance calcium-activa…	potassium calcium-activated channel subfamily M alpha 1	Plasma Membrane	ion channel	tedisamil, cromolyn	3778	16531	83731
NOTCH1	9930111A19Rik, AOS5, AOVD1, hN1, lin-12, Mis6, N1, NOTCH, TAN1	notch 1	Plasma Membrane	transcription regulator	OMP-52M51	4851	18128	25496
NTRK1	C80751, MTC, neurotrophic receptor tyrosine kinase 1, neurotrophic tyrosine kinase, receptor, type 1, p140 Trk, p140-TrkA, Tkr, TRK, TRK1, TRKA, TRKA longest isoform, TRKA NGFR	neurotrophic receptor tyrosine kinase 1	Plasma Membrane	kinase	regorafenib, milciclib, TSR-011, entrectinib, PLX7486, DS-6051b, TRK tyrosine kinase inhibitor	4914	18211	59109
VCL	9430097D22, AA571387, AI462105, AW545629, CMD1W, CMH15, HEL114, MV, MVCL, Vcl predicted, Vinculin	vinculin	Plasma Membrane	enzyme		7414	22330	305679
Â© 2000-2018 QIAGEN. All rights reserved.

## Sheet: S2. high low EIF3F TCGA
sample	EIF3F		American Joint Committee on Cancer Metastasis Stage Code	Count EIF3high %	Count all %
TCGA-44-5643-01	12.5892		M1	3	17
TCGA-64-1678-01	12.5829		MX	6	140
TCGA-49-4506-01	12.5625		M0	28	352
TCGA-64-5775-01	12.5047		American Joint Committee on Cancer Metastasis Stage Code	Count (number)	Count (number)
TCGA-35-5375-01	12.4467			37	509
TCGA-44-8119-01	12.2848		M1	8.10811	3.33988
TCGA-49-4486-01	12.2759		MX	16.2162	27.5049
TCGA-55-7725-01	12.2611		M0	75.6757	69.1552
TCGA-05-4395-01	12.1959
TCGA-55-A492-01	12.1251
TCGA-05-5429-01	12.0952
TCGA-38-4627-01	12.0855
TCGA-75-6212-01	12.075
TCGA-05-4415-01	12.073
TCGA-38-4630-01	12.0662
TCGA-50-5055-01	12.0394
TCGA-95-7948-01	12.0358
TCGA-50-5066-01	12.0327
TCGA-91-A4BD-01	12.0321
TCGA-35-3615-01	12.0246
TCGA-95-7043-01	12.0227
TCGA-75-6214-01	12.012
TCGA-78-7166-01	12.0003
TCGA-73-4670-01	11.984
TCGA-78-7158-01	11.972
TCGA-49-4512-11	11.9717
TCGA-64-1677-01	11.9705
TCGA-50-6591-01	11.9603
TCGA-05-4425-01	11.9501
TCGA-95-7944-01	11.9469
TCGA-49-4488-01	11.9215
TCGA-78-8662-01	11.9149
TCGA-49-4501-01	11.91
TCGA-44-A47A-01	11.8917
TCGA-50-5942-01	11.8824
TCGA-35-4122-01	11.8735
TCGA-55-6972-01	11.8505
TCGA-49-4494-01	11.8395
TCGA-55-6986-01	11.8337
TCGA-38-7271-01	11.8268
TCGA-86-8054-01	11.8262
TCGA-78-7152-01	11.8245
TCGA-44-2661-01	11.8241
TCGA-NJ-A4YG-01	11.7894
TCGA-86-8672-01	11.7893
TCGA-NJ-A4YP-01	11.7813
TCGA-49-4490-11	11.7805
TCGA-67-6215-01	11.7805
TCGA-05-4420-01	11.7759
TCGA-50-5932-01	11.7751
TCGA-49-4514-01	11.7705
TCGA-38-4625-11	11.7688
TCGA-50-5068-01	11.7675
TCGA-78-7537-01	11.7672
TCGA-91-8499-01	11.759
TCGA-44-2659-01	11.7549
TCGA-93-7347-01	11.75
TCGA-38-4625-01	11.7486
TCGA-44-2657-11	11.7467
TCGA-55-A491-01	11.7417
TCGA-75-6207-01	11.7355
TCGA-64-5778-01	11.7347
TCGA-95-A4VK-01	11.7314
TCGA-L9-A443-01	11.7273
TCGA-MP-A4T7-01	11.7173
TCGA-64-5815-01	11.7068
TCGA-49-6761-01	11.7055
TCGA-S2-AA1A-01	11.6965
TCGA-49-6742-11	11.695
TCGA-91-6848-01	11.694
TCGA-73-4676-11	11.6929
TCGA-50-5044-01	11.6895
TCGA-86-8076-01	11.6859
TCGA-93-A4JO-01	11.6814
TCGA-38-4627-11	11.6755
TCGA-95-7567-01	11.6743
TCGA-91-8496-01	11.6726
TCGA-62-A46Y-01	11.6685
TCGA-73-4677-01	11.6685
TCGA-49-AAR0-01	11.6653
TCGA-49-4507-01	11.6572
TCGA-78-7156-01	11.6464
TCGA-55-7283-01	11.6454
TCGA-64-1680-01	11.6451
TCGA-55-6975-01	11.6384
TCGA-05-4417-01	11.6324
TCGA-91-6847-01	11.6299
TCGA-67-3773-01	11.6268
TCGA-50-5066-02	11.6241
TCGA-55-6983-01	11.6237
TCGA-44-3398-01	11.6213
TCGA-78-7167-01	11.616
TCGA-44-3918-01	11.6159
TCGA-78-7163-01	11.6154
TCGA-75-5126-01	11.613
TCGA-05-4432-01	11.6081
TCGA-67-4679-01	11.6045
TCGA-49-6742-01	11.6044
TCGA-05-5428-01	11.601
TCGA-55-6543-01	11.5974
TCGA-73-7498-01	11.5936
TCGA-78-7153-01	11.5918
TCGA-99-8032-01	11.59
TCGA-69-7973-01	11.5871
TCGA-05-4403-01	11.5866
TCGA-53-7813-01	11.5859
TCGA-44-7667-01	11.5853
TCGA-38-4632-11	11.585
TCGA-78-7149-01	11.5833
TCGA-38-4628-01	11.5804
TCGA-55-8615-01	11.58
TCGA-4B-A93V-01	11.5749
TCGA-75-6203-01	11.5739
TCGA-NJ-A7XG-01	11.5685
TCGA-L4-A4E6-01	11.5654
TCGA-78-7146-01	11.5629
TCGA-91-7771-01	11.5594
TCGA-50-5049-01	11.5574
TCGA-80-5611-01	11.5571
TCGA-75-5146-01	11.5563
TCGA-55-8505-01	11.5546
TCGA-35-4123-01	11.5544
TCGA-50-5045-01	11.5533
TCGA-49-AARE-01	11.5517
TCGA-55-6987-01	11.5509
TCGA-49-6745-11	11.537
TCGA-49-4510-01	11.5276
TCGA-69-8255-01	11.5254
TCGA-67-6216-01	11.5246
TCGA-97-7554-01	11.5235
TCGA-55-8514-01	11.5224
TCGA-78-7536-01	11.5209
TCGA-05-4422-01	11.5197
TCGA-05-4418-01	11.5177
TCGA-99-8028-01	11.5109
TCGA-67-3770-01	11.5086
TCGA-55-7914-01	11.5086
TCGA-55-A48Y-01	11.5043
TCGA-55-1594-01	11.501
TCGA-49-4512-01	11.4985
TCGA-55-8508-01	11.4896
TCGA-55-7227-01	11.4895
TCGA-05-4426-01	11.4895
TCGA-69-7764-01	11.4887
TCGA-49-4487-01	11.4862
TCGA-50-5936-01	11.4843
TCGA-L9-A50W-01	11.4807
TCGA-50-5931-01	11.4806
TCGA-44-2655-11	11.4789
TCGA-62-8402-01	11.4771
TCGA-62-A46P-01	11.4763
TCGA-05-4249-01	11.4759
TCGA-38-4631-01	11.4738
TCGA-05-4398-01	11.4726
TCGA-05-5420-01	11.4708
TCGA-49-4505-01	11.4695
TCGA-50-6597-01	11.4682
TCGA-95-A4VP-01	11.462
TCGA-44-6148-01	11.4586
TCGA-55-6969-01	11.4556
TCGA-55-8203-01	11.4541
TCGA-55-8205-01	11.4513
TCGA-78-7159-01	11.4512
TCGA-75-6206-01	11.4484
TCGA-97-8176-01	11.4481
TCGA-44-2657-01	11.4462
TCGA-95-7562-01	11.4447
TCGA-05-5715-01	11.444
TCGA-49-6761-11	11.436
TCGA-NJ-A55O-01	11.4357
TCGA-99-AA5R-01	11.4344
TCGA-62-A470-01	11.4251
TCGA-97-7941-01	11.4249
TCGA-97-8171-01	11.4238
TCGA-44-2665-11	11.4229
TCGA-49-6743-11	11.4213
TCGA-55-7281-01	11.4194
TCGA-97-8552-01	11.419
TCGA-55-8090-01	11.417
TCGA-38-A44F-01	11.4155
TCGA-73-4668-01	11.4101
TCGA-44-7672-01	11.4101
TCGA-05-4250-01	11.4066
TCGA-69-8453-01	11.3958
TCGA-44-3398-11	11.393
TCGA-80-5607-01	11.3917
TCGA-67-3772-01	11.3902
TCGA-91-8497-01	11.3861
TCGA-44-7670-01	11.3855
TCGA-44-6774-01	11.3822
TCGA-64-5781-01	11.3804
TCGA-64-5774-01	11.3779
TCGA-55-6979-11	11.377
TCGA-91-6830-01	11.3726
TCGA-50-8457-01	11.3676
TCGA-73-4658-01	11.3646
TCGA-38-6178-01	11.3641
TCGA-86-8671-01	11.3624
TCGA-50-5935-01	11.3607
TCGA-05-4390-01	11.3604
TCGA-50-7109-01	11.359
TCGA-55-8620-01	11.3549
TCGA-97-8177-01	11.3549
TCGA-75-6205-01	11.3519
TCGA-MP-A4T6-01	11.3498
TCGA-MP-A4TD-01	11.3494
TCGA-38-4629-01	11.3492
TCGA-55-A4DF-01	11.3462
TCGA-55-6985-11	11.3456
TCGA-55-6968-11	11.3433
TCGA-64-5779-01	11.3429
TCGA-44-6776-01	11.3424
TCGA-44-3919-01	11.3411
TCGA-05-4389-01	11.3411
TCGA-55-7726-01	11.3393
TCGA-MN-A4N5-01	11.3389
TCGA-55-7727-01	11.3285
TCGA-44-2655-01	11.3274
TCGA-50-6595-01	11.32
TCGA-78-8648-01	11.3195
TCGA-55-8616-01	11.3171
TCGA-55-7728-01	11.3108
TCGA-75-7031-01	11.3086
TCGA-55-8085-01	11.3066
TCGA-55-8204-01	11.3037
TCGA-MP-A4TI-01	11.2981
TCGA-49-AARN-01	11.2964
TCGA-78-7162-01	11.296
TCGA-44-3396-01	11.2947
TCGA-NJ-A55A-01	11.2945
TCGA-49-6744-01	11.2936
TCGA-86-8669-01	11.2917
TCGA-05-4430-01	11.2915
TCGA-97-A4M0-01	11.2914
TCGA-44-2666-01	11.2904
TCGA-75-6211-01	11.2896
TCGA-MP-A4TA-01	11.2836
TCGA-55-6975-11	11.2828
TCGA-50-5051-01	11.2827
TCGA-91-6840-01	11.2817
TCGA-55-6985-01	11.2805
TCGA-78-8655-01	11.2797
TCGA-44-8120-01	11.2776
TCGA-62-A46V-01	11.2769
TCGA-55-A490-01	11.2746
TCGA-44-2661-11	11.2742
TCGA-44-7661-01	11.2734
TCGA-97-A4M2-01	11.2725
TCGA-50-5930-11	11.2718
TCGA-55-7724-01	11.2703
TCGA-75-5147-01	11.2683
TCGA-55-6984-01	11.2676
TCGA-95-8039-01	11.2674
TCGA-53-7624-01	11.2665
TCGA-78-8660-01	11.2636
TCGA-78-7148-01	11.2628
TCGA-38-4626-11	11.2592
TCGA-55-8097-01	11.2591
TCGA-78-7161-01	11.2555
TCGA-55-8207-01	11.2519
TCGA-55-6981-01	11.2509
TCGA-44-4112-01	11.2498
TCGA-97-A4M3-01	11.2497
TCGA-69-7763-01	11.2481
TCGA-44-A479-01	11.2478
TCGA-91-6849-01	11.2476
TCGA-L9-A743-01	11.2426
TCGA-O1-A52J-01	11.2423
TCGA-91-6835-11	11.2422
TCGA-MP-A4TJ-01	11.2299
TCGA-44-5645-11	11.2285
TCGA-75-7030-01	11.2282
TCGA-44-6147-01	11.2271
TCGA-80-5608-01	11.2242
TCGA-86-A4P7-01	11.2222
TCGA-05-5423-01	11.2188
TCGA-55-7574-01	11.2187
TCGA-49-4490-01	11.217
TCGA-49-AAR9-01	11.2146
TCGA-69-8253-01	11.2132
TCGA-86-A4D0-01	11.2112
TCGA-55-7816-01	11.2112
TCGA-55-6979-01	11.2095
TCGA-69-7765-01	11.208
TCGA-44-6779-01	11.2075
TCGA-MP-A4TK-01	11.2028
TCGA-86-7701-01	11.2022
TCGA-64-1676-01	11.2022
TCGA-62-A46O-01	11.2018
TCGA-44-7659-01	11.2012
TCGA-55-6971-01	11.1999
TCGA-55-6978-01	11.1959
TCGA-91-6836-11	11.1958
TCGA-44-5645-01	11.1913
TCGA-44-7671-01	11.1909
TCGA-78-7539-01	11.1876
TCGA-44-6778-11	11.1843
TCGA-91-6829-11	11.1786
TCGA-44-6778-01	11.1784
TCGA-73-4662-01	11.1783
TCGA-91-A4BC-01	11.1768
TCGA-44-6145-01	11.1764
TCGA-05-4433-01	11.1758
TCGA-55-7911-01	11.174
TCGA-50-5939-11	11.1738
TCGA-44-2668-11	11.1735
TCGA-50-8459-01	11.1727
TCGA-55-6969-11	11.1723
TCGA-05-4382-01	11.1713
TCGA-75-7025-01	11.1697
TCGA-50-5946-02	11.1653
TCGA-86-7714-01	11.1638
TCGA-97-A4M7-01	11.1613
TCGA-L9-A8F4-01	11.1591
TCGA-62-A46R-01	11.1583
TCGA-75-5122-01	11.1579
TCGA-55-6970-01	11.1574
TCGA-55-8091-01	11.1567
TCGA-62-A472-01	11.1542
TCGA-55-7815-01	11.1539
TCGA-55-8208-01	11.1506
TCGA-86-8585-01	11.1496
TCGA-78-7633-01	11.1496
TCGA-44-6777-11	11.1481
TCGA-55-7573-01	11.1475
TCGA-86-8674-01	11.1472
TCGA-50-6590-01	11.1464
TCGA-44-6144-11	11.1461
TCGA-50-5946-01	11.1414
TCGA-50-5941-01	11.1409
TCGA-49-AAR4-01	11.1406
TCGA-05-4397-01	11.1385
TCGA-97-A4M1-01	11.1342
TCGA-86-A4P8-01	11.1315
TCGA-55-8094-01	11.1302
TCGA-99-7458-01	11.13
TCGA-J2-A4AD-01	11.1278
TCGA-44-6777-01	11.1207
TCGA-55-6981-11	11.1206
TCGA-44-2665-01	11.1161
TCGA-05-4396-01	11.1144
TCGA-67-6217-01	11.1112
TCGA-55-6984-11	11.1112
TCGA-73-A9RS-01	11.1067
TCGA-49-6745-01	11.1052
TCGA-93-A4JQ-01	11.1049
TCGA-55-6983-11	11.1047
TCGA-38-4632-01	11.1034
TCGA-55-8299-01	11.1023
TCGA-49-AARR-01	11.0961
TCGA-55-8619-01	11.0958
TCGA-MP-A4TE-01	11.0909
TCGA-55-8511-01	11.0886
TCGA-73-4666-01	11.0883
TCGA-50-6673-01	11.0852
TCGA-50-5936-11	11.0842
TCGA-73-4676-01	11.0816
TCGA-55-7913-01	11.0777
TCGA-05-4424-01	11.0769
TCGA-49-AARO-01	11.0746
TCGA-49-AAR2-01	11.0728
TCGA-55-A48X-01	11.0715
TCGA-MP-A5C7-01	11.0711
TCGA-86-8668-01	11.0685
TCGA-55-6980-01	11.0651
TCGA-73-4659-01	11.0647
TCGA-05-4402-01	11.0638
TCGA-38-4626-01	11.0628
TCGA-MP-A4TH-01	11.0624
TCGA-78-7542-01	11.0621
TCGA-55-6712-01	11.0576
TCGA-J2-8194-01	11.0546
TCGA-49-6767-01	11.0542
TCGA-J2-A4AE-01	11.0509
TCGA-69-7980-01	11.0492
TCGA-78-7150-01	11.0458
TCGA-78-8640-01	11.0457
TCGA-73-4675-01	11.0416
TCGA-86-6562-01	11.0412
TCGA-44-2656-01	11.0408
TCGA-62-A46U-01	11.0402
TCGA-55-1592-01	11.0374
TCGA-55-6982-01	11.0343
TCGA-05-4244-01	11.0335
TCGA-64-1681-01	11.0326
TCGA-93-7348-01	11.0311
TCGA-86-8359-01	11.0291
TCGA-73-7499-01	11.0287
TCGA-97-7937-01	11.0275
TCGA-50-5935-11	11.0234
TCGA-62-8398-01	11.0223
TCGA-95-7947-01	11.0215
TCGA-62-8397-01	11.0212
TCGA-44-2668-01	11.0192
TCGA-75-7027-01	11.0162
TCGA-44-7660-01	11.0141
TCGA-44-3396-11	11.0103
TCGA-86-8279-01	11.008
TCGA-91-6831-01	11.0079
TCGA-55-6978-11	11.0067
TCGA-50-6593-01	11.0062
TCGA-64-1679-01	11.0059
TCGA-55-8513-01	11.0056
TCGA-67-3774-01	11.0036
TCGA-MP-A4TC-01	10.9954
TCGA-55-6982-11	10.9911
TCGA-L9-A5IP-01	10.99
TCGA-44-6148-11	10.9867
TCGA-MP-A4T8-01	10.9847
TCGA-05-4384-01	10.9801
TCGA-44-2662-11	10.9706
TCGA-91-6849-11	10.9642
TCGA-97-8175-01	10.9635
TCGA-50-5072-01	10.9632
TCGA-55-7907-01	10.962
TCGA-L9-A7SV-01	10.9619
TCGA-55-8506-01	10.9616
TCGA-55-6980-11	10.9564
TCGA-44-8117-01	10.9558
TCGA-97-A4M5-01	10.951
TCGA-50-8460-01	10.9481
TCGA-55-8087-01	10.948
TCGA-69-7760-01	10.9456
TCGA-69-7974-01	10.9439
TCGA-44-7669-01	10.9437
TCGA-69-7978-01	10.9423
TCGA-86-8280-01	10.9395
TCGA-97-A4M6-01	10.9391
TCGA-91-6828-11	10.9389
TCGA-55-7284-01	10.9347
TCGA-50-6595-11	10.9344
TCGA-NJ-A4YI-01	10.9327
TCGA-55-7576-01	10.9309
TCGA-50-5930-01	10.9277
TCGA-MP-A4SV-01	10.9236
TCGA-78-7147-01	10.923
TCGA-55-6971-11	10.9227
TCGA-55-6986-11	10.916
TCGA-55-8301-01	10.9122
TCGA-05-5425-01	10.9104
TCGA-50-5933-11	10.9086
TCGA-44-A47G-01	10.9081
TCGA-71-6725-01	10.9045
TCGA-55-8512-01	10.9027
TCGA-44-6776-11	10.8968
TCGA-97-7552-01	10.8955
TCGA-49-AAQV-01	10.8952
TCGA-55-6972-11	10.8925
TCGA-97-7938-01	10.8905
TCGA-55-A48Z-01	10.8875
TCGA-50-5931-11	10.8851
TCGA-95-A4VN-01	10.8805
TCGA-55-8614-01	10.8784
TCGA-78-7540-01	10.8763
TCGA-55-7995-01	10.8733
TCGA-50-5944-01	10.868
TCGA-50-5939-01	10.8667
TCGA-44-6146-01	10.8588
TCGA-55-8206-01	10.8577
TCGA-91-6828-01	10.8542
TCGA-86-A4JF-01	10.8535
TCGA-44-6147-11	10.8499
TCGA-44-A47B-01	10.8495
TCGA-44-6145-11	10.8491
TCGA-MP-A4SW-01	10.8471
TCGA-86-8074-01	10.8448
TCGA-86-7954-01	10.8431
TCGA-97-7546-01	10.8424
TCGA-91-6829-01	10.8393
TCGA-69-7979-01	10.8357
TCGA-50-6594-01	10.832
TCGA-86-6851-01	10.8292
TCGA-55-6970-11	10.8258
TCGA-55-7910-01	10.8227
TCGA-50-5932-11	10.8226
TCGA-MN-A4N1-01	10.8149
TCGA-69-8254-01	10.8131
TCGA-91-6835-01	10.8084
TCGA-55-8510-01	10.8051
TCGA-55-1595-01	10.7979
TCGA-86-8278-01	10.7892
TCGA-67-3771-01	10.7861
TCGA-62-A46S-01	10.7835
TCGA-78-7154-01	10.781
TCGA-53-7626-01	10.7807
TCGA-J2-A4AG-01	10.7794
TCGA-L9-A444-01	10.7772
TCGA-49-6744-11	10.7745
TCGA-86-7955-01	10.7723
TCGA-55-8507-01	10.7686
TCGA-55-8621-01	10.7656
TCGA-05-4434-01	10.7646
TCGA-91-6847-11	10.7561
TCGA-86-7953-01	10.7528
TCGA-97-A4LX-01	10.752
TCGA-NJ-A4YF-01	10.749
TCGA-55-A4DG-01	10.7472
TCGA-69-7761-01	10.7444
TCGA-44-5644-01	10.7443
TCGA-97-8547-01	10.7437
TCGA-MP-A4SY-01	10.7363
TCGA-97-7547-01	10.7236
TCGA-95-7039-01	10.7151
TCGA-MP-A4T9-01	10.7064
TCGA-62-8394-01	10.7051
TCGA-71-8520-01	10.6992
TCGA-55-6642-01	10.6972
TCGA-44-7662-01	10.6933
TCGA-55-7903-01	10.6884
TCGA-44-6146-11	10.6851
TCGA-86-7713-01	10.6821
TCGA-05-4405-01	10.678
TCGA-55-8096-01	10.6688
TCGA-49-AAR3-01	10.6683
TCGA-78-7535-01	10.6632
TCGA-NJ-A4YQ-01	10.6617
TCGA-86-8073-01	10.6546
TCGA-75-5125-01	10.6471
TCGA-78-7160-01	10.6431
TCGA-86-8056-01	10.6421
TCGA-49-6743-01	10.638
TCGA-55-A57B-01	10.6369
TCGA-55-7994-01	10.636
TCGA-44-6775-01	10.6344
TCGA-55-8089-01	10.6241
TCGA-62-8395-01	10.6233
TCGA-97-8172-01	10.6187
TCGA-99-8033-01	10.6098
TCGA-93-A4JN-01	10.6047
TCGA-J2-8192-01	10.591
TCGA-55-A494-01	10.5877
TCGA-78-7145-01	10.5834
TCGA-55-A493-01	10.5788
TCGA-97-7553-01	10.5646
TCGA-93-A4JP-01	10.5624
TCGA-86-8055-01	10.5601
TCGA-62-A471-01	10.5426
TCGA-55-8302-01	10.5321
TCGA-L4-A4E5-01	10.5278
TCGA-NJ-A55R-01	10.5198
TCGA-86-8358-01	10.5181
TCGA-05-4427-01	10.5169
TCGA-99-8025-01	10.5142
TCGA-78-7143-01	10.502
TCGA-50-6592-01	10.5017
TCGA-91-6831-11	10.4913
TCGA-50-5933-01	10.4897
TCGA-55-6968-01	10.489
TCGA-78-7220-01	10.4775
TCGA-55-8092-01	10.4763
TCGA-53-A4EZ-01	10.4589
TCGA-49-AARQ-01	10.458
TCGA-MP-A4T4-01	10.447
TCGA-55-5899-01	10.4394
TCGA-78-7155-01	10.4383
TCGA-44-A4SU-01	10.4192
TCGA-MN-A4N4-01	10.4107
TCGA-55-7570-01	10.4011
TCGA-95-8494-01	10.3757
TCGA-05-4410-01	10.3459
TCGA-97-8174-01	10.3452
TCGA-55-1596-01	10.3443
TCGA-44-2662-01	10.3216
TCGA-83-5908-01	10.3117
TCGA-86-8075-01	10.3024
TCGA-86-8281-01	10.2901
TCGA-86-A456-01	10.2824
TCGA-69-A59K-01	10.2807
TCGA-MP-A4TF-01	10.278
TCGA-97-8179-01	10.2442
TCGA-86-8673-01	10.19
TCGA-44-A4SS-01	10.1488
TCGA-62-8399-01	10.0555
TCGA-93-8067-01	9.9458
TCGA-86-7711-01	9.8387
TCGA-91-6836-01	9.6875

## Sheet: S3. Mito_proteome EIF3F tumor
Symbol	Entrez Gene Name	GenPept/UniProt/Swiss-Prot Accession	Expr Fold Change in EIF3F over.	Type(s)	Biomarker Application(s)	Drug(s)	Entrez Gene ID for Human	Entrez Gene ID for Mouse	Entrez Gene ID for Rat
NDUFS8	NADH:ubiquinone oxidoreductase core subunit S8	Q8K3J1	2,367	enzyme			4728	225887	293652
ATP5D	ATP synthase, H+ transporting, mitochondrial F1 complex, delta subunit	Q9D3D9	1,357	transporter			513	66043	245965
MT-CO2	cytochrome c oxidase subunit II	P00405	1,248	enzyme			4513	17709	26198
PDHA1	pyruvate dehydrogenase E1 alpha 1 subunit	P35486	1,223	enzyme	unspecified application		5160	18597	29554
NDUFA10	NADH:ubiquinone oxidoreductase subunit A10	Q99LC3	1,213	transporter			4705	67273	678759|316632
PRDX3	peroxiredoxin 3	P20108	1,187	enzyme	diagnosis		10935	11757	64371
MT-CO3	cytochrome c oxidase III	P00416	1,179	enzyme			4514	17710	26204
NDUFS2	NADH:ubiquinone oxidoreductase core subunit S2	D3YXT0	1,175	enzyme			4720	226646	289218
ATP5F1	ATP synthase, H+ transporting, mitochondrial Fo complex subunit B1	Q9CQQ7	1,161	transporter			515	11950	171375|100911417
ATP5O	ATP synthase, H+ transporting, mitochondrial F1 complex, O subunit	Q9DB20	1,155	transporter			539	28080	192241
VDAC1	voltage dependent anion channel 1	Q60932	1,153	ion channel			7416	22333	83529
ATP5A1	ATP synthase, H+ transporting, mitochondrial F1 complex, alpha subunit 1, cardiac muscle	Q03265	1,145	transporter			498	11946	65262
UQCRC2	ubiquinol-cytochrome c reductase core protein 2	Q9DB77	1,139	enzyme			7385	67003	293448
NDUFA9	NADH:ubiquinone oxidoreductase subunit A9	Q9DC69	1,135	enzyme			4704	66108	362440
ATP5B	ATP synthase, H+ transporting, mitochondrial F1 complex, beta polypeptide	P56480	1,135	transporter			506	11947	171374
NDUFA13	NADH:ubiquinone oxidoreductase subunit A13	Q9ERS2	1,132	enzyme			51079	67184	100911483
UQCRC1	ubiquinol-cytochrome c reductase core protein 1	Q9CZ13	1,131	enzyme			7384	22273	301011
HSD17B10	hydroxysteroid 17-beta dehydrogenase 10	Q99N15	1,130	enzyme			3028	15108	63864
ACO1	aconitase 1	P28271	1,116	enzyme			48	11428	50655
CYB5A	cytochrome b5 type A	P56395	1,112	enzyme			1528	109672	64001
UQCRQ	ubiquinol-cytochrome c reductase complex III subunit VII	Q9CQ69	1,110	enzyme			27089	22272	497902
PARK7	Parkinsonism associated deglycase	Q99LX0	1,108	enzyme	diagnosis		11315	57320	117287
MAOB	monoamine oxidase B	Q8BW75	1,098	enzyme		safinamide, ladostigil, rasagiline, MAO-B inhibitor, phentermine/topiramate, fenfluramine/phentermine, pargyline, methamphetamine, selegiline, dextroamphetamine, procainamide, tranylcypromine, phenelzine, isocarboxazid, phentermine, benzphetamine	4129	109731	25750
ACO2	aconitase 2	Q99KI0	1,096	enzyme			50	11429	79250
NDUFS1	NADH:ubiquinone oxidoreductase core subunit S1	Q91VD9	1,094	enzyme			4719	227197	301458
MAPK12	mitogen-activated protein kinase 12	O08911	1,092	kinase		talmapimod	6300	29857	60352
NDUFS3	NADH:ubiquinone oxidoreductase core subunit S3	Q9DCT2	1,092	enzyme			4722	68349	295923
HTRA2	HtrA serine peptidase 2	D3YX27	1,079	peptidase			27429	64704	297376
NDUFA8	NADH:ubiquinone oxidoreductase subunit A8	Q9DCJ5	1,073	enzyme			4702	68375	296658
CYCS	cytochrome c, somatic	P62897	1,063	transporter			54205	13063	25309|100363502
TXNRD2	thioredoxin reductase 2	Q9JLT4	1,061	enzyme			10587	26462	50551
NDUFB4	NADH:ubiquinone oxidoreductase subunit B4	Q9CQC7	1,051	transporter			4710	100041273|100042503|68194	691675|100361934|288088
CYC1	cytochrome c1	Q9D0M3	1,048	enzyme			1537	66445	300047
COX4I1	cytochrome c oxidase subunit 4I1	P19783	1,045	enzyme			1327	12857	29445
NDUFV1	NADH:ubiquinone oxidoreductase core subunit V1	D3YUM1	1,044	enzyme			4723	17995	293655
OGDH	oxoglutarate dehydrogenase	Q60597	1,042	enzyme			4967	18293	360975
XDH	xanthine dehydrogenase	Q00519	1,035	enzyme	unspecified application	allopurinol, oxypurinol, febuxostat, xanthine oxidase inhibitor, allopurinol/colchicine	7498	22436	497811
SOD2	superoxide dismutase 2	P04179	1,032	enzyme	diagnosis,unspecified application		6648	20656	24787
MAOA	monoamine oxidase A	Q64133	1,029	enzyme		ladostigil, CX-1370, moclobemide, MAO-A inhibitor, phentermine/topiramate, fenfluramine/phentermine, methamphetamine, dextroamphetamine, procainamide, tranylcypromine, phenelzine, iproniazid, isocarboxazid, phentermine, benzphetamine, N-(2-indanyl)glycinamide	4128	17161	29253
SDHB	succinate dehydrogenase complex iron sulfur subunit B	Q9CQA3	1,027	enzyme			6390	67680	298596
AIFM1	apoptosis inducing factor mitochondria associated 1	B1AU25	1,016	enzyme			9131	26926	83533
GSR	glutathione-disulfide reductase	P47791	1,012	enzyme		carmustine/prednisone, carmustine	2936	14782	116686
SDHA	succinate dehydrogenase complex flavoprotein subunit A	Q8K2B3	-1,010	enzyme			6389	66945	157074
GPX4	glutathione peroxidase 4	S4R1E5	-1,022	enzyme			2879	625249	29328
FIS1	fission, mitochondrial 1	Q9CQ92	-1,029	other			51024	66437	288584
COX6B1	cytochrome c oxidase subunit 6B1	P56391	-1,033	enzyme			1340	110323	688869
NDUFB10	NADH:ubiquinone oxidoreductase subunit B10	D3YUK4	-1,034	enzyme			4716	68342	681418
ATP5L	ATP synthase, H+ transporting, mitochondrial Fo complex subunit G	Q9CPQ8	-1,035	enzyme			10632	27425	300677
PRDX5	peroxiredoxin 5	P99029	-1,047	enzyme	unspecified application	auranofin	25824	54683	113898
GPD2	glycerol-3-phosphate dehydrogenase 2	Q64521	-1,062	enzyme			2820	14571	25062
ATP5J2	ATP synthase, H+ transporting, mitochondrial Fo complex subunit F2	P56135	-1,065	transporter			9551	57423	690441
CAT	catalase	P04040	-1,085	enzyme	diagnosis	fomepizole	847	12359	24248
UQCRFS1	ubiquinol-cytochrome c reductase, Rieske iron-sulfur polypeptide 1	Q9CR68	-1,131	enzyme			7386	66694	291103
NDUFA4	NDUFA4, mitochondrial complex associated	Q62425	-1,158	enzyme			4697	17992	681024
Cox6c	cytochrome c oxidase subunit VIc	Q9CPQ1	-1,159	enzyme				12864	54322
SNCA	synuclein alpha	O55042	-1,255	enzyme	diagnosis,disease progression,prognosis		6622	20617	29219
NDUFA6	NADH:ubiquinone oxidoreductase subunit A6	Q9CQZ5	-1,279	enzyme			4700	67130	315167

## Sheet: S4. KEGG EIF3F tumor
#pathway ID	pathway description	observed gene count	false discovery rate	matching proteins in your network (IDs)	matching proteins in your network (labels)
1100	Metabolic pathways	21	0.0000005	ENSMUSP00000003643,ENSMUSP00000015829,ENSMUSP00000019246,ENSMUSP00000020843,ENSMUSP00000026459,ENSMUSP00000026495,ENSMUSP00000027478,ENSMUSP00000027810,ENSMUSP00000030583,ENSMUSP00000033176,ENSMUSP00000034567,ENSMUSP00000034992,ENSMUSP00000061092,ENSMUSP00000074600,ENSMUSP00000078774,ENSMUSP00000080994,ENSMUSP00000087974,ENSMUSP00000096753,ENSMUSP00000100038,ENSMUSP00000103012,ENSMUSP00000130941	Acaca,Acadsb,Acly,Aco1,Ak2,Aldh3a1,Atp5a1,Atp5b,Ckm,Dlat,Fh1,Gm10250,Mtap,Mut,Ndufa10,Ndufs8,Nnt,Nt5e,Suclg2,Uqcrc2,mt-Co2
20	Citrate cycle (TCA cycle)	5	7.8e-06	ENSMUSP00000027810,ENSMUSP00000034567,ENSMUSP00000078774,ENSMUSP00000100038,ENSMUSP00000103012	Acly,Aco1,Dlat,Fh1,Suclg2
190	Oxidative phosphorylation	7	3.45e-05	ENSMUSP00000026459,ENSMUSP00000026495,ENSMUSP00000027478,ENSMUSP00000033176,ENSMUSP00000074600,ENSMUSP00000080994,ENSMUSP00000087974	Atp5a1,Atp5b,Gm10250,Ndufa10,Ndufs8,Uqcrc2,mt-Co2
640	Propanoate metabolism	3	0.00519	ENSMUSP00000020843,ENSMUSP00000078774,ENSMUSP00000130941	Acaca,Mut,Suclg2
620	Pyruvate metabolism	3	0.0119	ENSMUSP00000020843,ENSMUSP00000027810,ENSMUSP00000034567	Acaca,Dlat,Fh1
1212	Fatty acid metabolism	3	0.0184	ENSMUSP00000015829,ENSMUSP00000020843,ENSMUSP00000030345	Acaca,Acadsb,Cpt2
4932	Non-alcoholic fatty liver disease (NAFLD)	4	0.0434	ENSMUSP00000027478,ENSMUSP00000033176,ENSMUSP00000074600,ENSMUSP00000080994	Ndufa10,Ndufs8,Uqcrc2,mt-Co2

## Sheet: S5. Cell functions tumor
Cellular functions over-represented in the mice orthotopic human lung tumors overexpressing EIF3F
Categories	Diseases or Functions Annotation	p-Value	Predicted Activation State	Activation z-score	Molecules	# Molecules
Cell Death and Survival	cell death	9.46e-93	Decreased	-4.521	2210010C04Rik,AAK1,AARS,ABCA3,ABCE1,ACACA,ACAT1,ACE,ACLY,ACO2,ACSL4,ACTB,ACTC1,ACTN4,ACVRL1,ADAM10,ADD1,ADD3,ADH5,ADIPOQ,ADK,AFG3L2,AGER,AGO2,AGR2,AGRN,AGT,AHSA1,AIFM1,AIMP1,AIMP2,AK1,AKAP12,AKR1B1,AKR1C3,ALB,ALCAM,ALDH1A1,ALDH1L1,ALDH2,ALDH3A1,ALDH3B1,ALDOA,ALOX12,ANK1,ANPEP,ANXA1,ANXA11,ANXA2,ANXA4,ANXA5,ANXA6,ANXA7,AP2A2,AP2B1,APCS,APEX1,API5,APMAP,APOA1,APOE,APPL1,APRT,AQP1,ARCN1,ARHGAP1,ARHG…	758
Cell Death and Survival	necrosis	6.26e-79	Decreased	-4.11	2210010C04Rik,AAK1,AARS,ABCE1,ACACA,ACAT1,ACE,ACLY,ACO2,ACTB,ACTC1,ACVRL1,ADAM10,ADIPOQ,AGER,AGR2,AGRN,AGT,AHSA1,AIFM1,AIMP1,AIMP2,AKAP12,AKR1B1,ALB,ALCAM,ALDH1A1,ALDH1L1,ALDH2,ALDH3A1,ALDH3B1,ALDOA,ALOX12,ANPEP,ANXA1,ANXA2,ANXA5,AP2A2,AP2B1,APEX1,API5,APMAP,APOA1,APOE,APRT,ARCN1,ARHGAP1,ARHGDIA,ARMC10,ARRB1,AS3MT,ASAH1,ASS1,ATG3,ATG7,ATP1A1,ATP1B3,ATP2A2,ATP2B1,ATP5A1,B2M,BAG3,BAG5,BAX,BCAP31,BG…	619
Cellular Movement	cell movement	1.82e-65	Increased	3.558	ABI1,ACO2,ACSL4,ACTB,ACTC1,ACTN1,ACTN4,ACTR2,ACTR3,ACVRL1,ADAM10,ADD1,ADGRE5,ADIPOQ,AFDN,AGER,AGR2,AGT,AHCY,AHNAK,AHSG,AIMP1,AKAP12,AKR1B1,ALB,ALCAM,Aldh1a7,ALDH2,ALDOA,ALOX12,ANPEP,ANXA1,ANXA2,ANXA3,ANXA5,AP2M1,APCS,APOA1,APOE,APPL1,AQP1,AQP5,ARF1,ARHGAP1,ARHGAP31,ARHGDIA,ARHGDIB,ARHGEF1,ARHGEF12,ARPC1B,ARPC2,ARPC3,ARRB1,ASPH,ATG3,ATG7,ATP2A2,ATP8A1,BAG3,BAX,BCAM,BGN,BIN2,C3,C4A/C4B,C6,CALCRL,Ca…	515
Infectious Diseases	Viral Infection	3.44e-65	Increased	7.215	ABCE1,ACADSB,ACSL1,ACTB,ACTC1,ACTN1,ACTR2,ACTR3,ADAM10,ADGRE5,ADIPOQ,ADK,AFG3L2,AGO2,AIMP1,ALB,ALOX12,ANPEP,ANXA1,ANXA2,ANXA5,ANXA6,AP1B1,AP1M1,AP2A1,AP2B1,AP2M1,APCS,APOA1,APOE,ARCN1,ARF1,ARHGDIB,ARHGEF12,ARPC1B,ARPC3,ARPC5,ARRB1,ATG7,ATP5B,ATP6V1A,ATP6V1B2,ATP6V1G1,B2M,BAX,BGN,Bst2,BTF3,C14orf166,C3,C4A/C4B,CA2,CACNA2D1,CAMP,CAT,CAV1,CAV2,CCT2,CD36,CD44,CD47,CD81,CD9,CD93,CDC42,CDC42BPB,CDKN1B,…	417
Protein Synthesis	metabolism of protein	2.48e-52	Increased	2.176	AAK1,ABCF1,ACO1,ADAM10,ADIPOQ,AFG3L2,AGO2,AGT,ALDH3A1,ALOX12,ANPEP,ANXA1,APCS,APEH,APEX1,APOA1,APOE,ARHGEF1,ARRB1,ASPH,ATG7,ATP1B1,ATP1B3,AZGP1,BAG3,BPNT1,C3,CALR,CANX,CAPN1,CAPN2,CAPNS1,CAST,CAT,CAV1,CCAR2,CCT2,CCT3,CCT4,CCT5,CCT6A,CCT7,CCT8,CD81,CDC37,CDH1,CDKN1B,CFL1,CKAP5,CLU,CNDP2,COPG1,CPN1,CPNE1,CPQ,CRK,CSNK2A1,CSPG4,CST3,CTSB,CTSD,CTSH,CTSS,CTSZ,CUL3,CUL4A,DAG1,DARS,DCTN2,DDX39B,DDX3X,DDX…	273
Cellular Movement	migration of cells	6.06e-52	Increased	3.97	ACSL4,ACTB,ACTN4,ACTR3,ACVRL1,ADAM10,ADD1,ADGRE5,ADIPOQ,AFDN,AGER,AGT,AHCY,AHNAK,AHSG,AIMP1,AKAP12,ALB,ALCAM,Aldh1a7,ALDOA,ALOX12,ANPEP,ANXA1,ANXA2,ANXA3,ANXA5,AP2M1,APCS,APOA1,APOE,APPL1,AQP1,AQP5,ARF1,ARHGAP1,ARHGAP31,ARHGDIA,ARHGDIB,ARHGEF1,ARHGEF12,ARPC2,ARRB1,ASPH,ATG3,ATG7,ATP2A2,ATP8A1,BAG3,BAX,BCAM,BGN,C3,C4A/C4B,C6,CALCRL,CALR,CAMK2D,CAMP,CAP1,CAPG,CAPN2,CAPNS1,CARMIL1,CAST,CAT,CAV1,CD34…	444
Cell Death and Survival	apoptosis	2.1e-51	Decreased	-4.855	2210010C04Rik,AARS,ABCE1,ACACA,ACE,ACLY,ACO2,ACSL4,ACTC1,ACTN4,ADH5,ADIPOQ,AGER,AGO2,AGRN,AGT,AHSA1,AIFM1,AIMP1,AIMP2,AKAP12,AKR1B1,ALB,ALCAM,ALDH1A1,ALDH1L1,ALDH2,ALDH3A1,ALDOA,ALOX12,ANPEP,ANXA1,ANXA11,ANXA2,ANXA4,ANXA5,ANXA6,ANXA7,AP2A2,APCS,APEX1,API5,APOA1,APOE,APPL1,AQP1,ARHGAP1,ARHGDIA,ARHGDIB,ARL6IP5,ARMC10,ARRB1,ASAH1,ASS1,ATG3,ATG7,ATP1A1,ATP1B3,B2M,BAG3,BAG5,BAX,BCAP31,BGN,BLVRA,BTF3,C…	549
Cellular Assembly and Organization, Cellular Function and Maintenance	organization of cytoplasm	6.2e-49	Increased	4.014	ABCD3,ABI1,ABLIM1,ACACA,ACAP2,ACE,ACTB,ACTG1,ACTN1,ACTN4,ACTR2,ACTR3,ACVRL1,ADAM10,ADD1,ADIPOQ,AFG3L2,AGER,AGRN,AGT,AHNAK,AKAP12,AKAP2,AKAP5,ALDOA,ANPEP,ANXA1,APOE,AQP1,AQP5,ARF1,ARHGAP1,ARHGAP6,ARHGDIA,ARHGEF1,ARPC2,ARPC3,ARPC5,ARRB1,ATG7,ATL3,ATP2B1,ATXN10,BAG3,BAG5,BAX,Bst2,C3,CALR,CANX,CAP1,CAPG,CAPN2,CAPNS1,CAPZB,CARMIL1,CAST,CAV1,CAV2,CD2AP,CD44,CD47,CD81,CD9,CDC42,CDC42BPB,CDC42BPG,CDC42EP…	374
Organismal Survival	morbidity or mortality	2.25e-48	Decreased	-7.275	ABCA3,ABI1,ACACA,ACADL,ACADM,ACADVL,ACE,ACLY,ACSS1,ACTB,ACTC1,ACTG1,ACTN4,ACVRL1,ADAM10,ADD1,ADGRE5,ADH1C,ADH5,ADIPOQ,ADK,AFDN,AGER,AGO2,AGR2,AGRN,AGT,AIFM1,AKAP12,AKR1C3,ALDH1A1,ALOX12,Anp32a,ANXA1,ANXA2,ANXA7,AP1M1,AP2M1,APCS,APEX1,APOA1,APOE,APOH,APRT,AQP1,AQP5,ARF1,ARHGAP1,ARHGDIA,ARHGDIB,ARHGEF12,ARRB1,ASAH1,ASNA1,ASPH,ASS1,ATG3,ATG7,ATP1A1,ATP1B1,ATP2A2,ATP2B1,ATP5J2,B2M,BAG3,BAX,BGN,BLMH,B…	514
Cellular Function and Maintenance	endocytosis	3.82e-48	Increased	3.468	ABCF1,ABI1,ACTN4,ADD1,AGER,ANK1,ANXA1,ANXA5,ANXA6,AP2A1,AP2A2,AP2B1,AP2M1,APCS,APOA1,APOE,ARF1,ARRB1,ATG7,ATP5B,ATP6V1A,ATP6V1B2,ATP6V1E1,ATP6V1H,B2M,C3,CALR,CAMP,CANX,CAP1,CAPG,CARMIL1,CAV1,CAV2,CD2AP,CD36,CD44,CD47,CD93,CDC42,CDH1,CDH13,CFH,CKB,CLIC3,CLIC4,CLIP1,CLTC,CNN2,CORO1A,CORO1C,CSK,CTNND1,CTTN,CYP2S1,DLG1,DNM2,DPYSL2,EEA1,EGFR,EHD1,EHD2,EHD4,ELMO1,EPB41L2,EPN2,EPS15,ERAP1,EZR,FCHO2,FLOT…	168
Organismal Survival	organismal death	6.39e-48	Decreased	-7.296	ABCA3,ABI1,ACACA,ACADL,ACADM,ACADVL,ACE,ACLY,ACSS1,ACTB,ACTC1,ACTG1,ACTN4,ACVRL1,ADAM10,ADD1,ADH1C,ADH5,ADIPOQ,ADK,AFDN,AGER,AGO2,AGR2,AGRN,AGT,AIFM1,AKAP12,AKR1C3,ALDH1A1,ALOX12,Anp32a,ANXA1,ANXA2,ANXA7,AP1M1,AP2M1,APEX1,APOA1,APOE,APOH,APRT,AQP1,AQP5,ARF1,ARHGAP1,ARHGDIA,ARHGDIB,ARHGEF12,ARRB1,ASAH1,ASNA1,ASPH,ASS1,ATG3,ATG7,ATP1A1,ATP1B1,ATP2A2,ATP2B1,ATP5J2,B2M,BAG3,BAX,BGN,BLMH,BPNT1,BUB3,C3…	508
Cellular Function and Maintenance	engulfment of cells	3.78e-43	Increased	2.601	ABCF1,ABI1,ACTN4,ADD1,ADIPOQ,AGER,AHSG,ANPEP,ANXA1,ANXA3,ANXA5,AP2A1,AP2A2,AP2M1,APCS,APOA1,APOE,APOH,ARF1,ATG3,ATG7,ATP6V1A,ATP6V1B2,ATP6V1E1,C3,CALR,CAMP,CAPG,CAT,CAV1,CD36,CD44,CD47,CD93,CDC42,CDH13,CEACAM6,CFH,CKB,CLIC3,CLIC4,CLIP1,CLTC,CNN2,COLEC12,CORO1A,CORO1C,CRK,CSK,CTNND1,CYBA,CYP2S1,DLG1,DNM2,EHD1,EHD2,EHD4,ELMO1,EPB41L2,EPN2,EPS15,ERAP1,EZR,FCHO2,FLOT1,FN1,Gm21596/Hmgb1,GP1BA,GRB2,GSN…	151
Cellular Movement	invasion of cells	1.11e-42	Increased	3.265	ABI1,ABLIM1,ACAT1,ACSL4,ACTN4,ADAM10,ADGRE5,ADIPOQ,AFDN,AGER,AGO2,AGR2,AGT,AHCY,AHNAK,AHSG,ALCAM,ANPEP,ANXA1,ANXA2,APEX1,ARHGDIA,ASPH,ATG7,AZGP1,BAX,CA3,CALR,CAP1,CAPN2,CAPNS1,CAT,CAV1,CD44,CD81,CD9,CDC42,CDC42BPB,CDH1,CDH13,CDH5,CDKN1B,CEACAM6,CFH,CHI3L1,CLU,CNDP2,COL18A1,COPB2,CRK,CSE1L,CSK,CSNK2A1,CSPG4,CST3,CTBP1,CTBP2,CTNNB1,CTNND1,CTSB,CTSD,CTSH,CTSS,CTSZ,CTTN,CYFIP1,DCN,DDX58,DIAPH1,DNM2,D…	250
Cellular Assembly and Organization, Cellular Function and Maintenance	organization of cytoskeleton	2.19e-42	Increased	4.021	ABI1,ABLIM1,ACACA,ACAP2,ACE,ACTB,ACTG1,ACTN1,ACTN4,ACTR2,ACTR3,ACVRL1,ADAM10,ADD1,ADIPOQ,AFG3L2,AGER,AGRN,AGT,AHNAK,AKAP12,AKAP2,AKAP5,ALDOA,ANPEP,ANXA1,APOE,AQP1,AQP5,ARF1,ARHGAP1,ARHGAP6,ARHGDIA,ARHGEF1,ARPC2,ARPC3,ARPC5,ARRB1,ATG7,ATP2B1,ATXN10,BAG3,BAX,Bst2,C3,CALR,CANX,CAP1,CAPG,CAPN2,CAPNS1,CAPZB,CARMIL1,CAST,CAV1,CD2AP,CD44,CD47,CD81,CD9,CDC42,CDC42BPB,CDC42BPG,CDC42EP1,CDC42EP4,CDH1,CDH13…	336
Cancer, Cell Death and Survival, Organismal Injury and Abnormalities, Tumor Morphology	cell death of osteosarcoma cells	1.56e-40	Decreased	-3.732	ARCN1,CHMP4B,COPA,COPB2,COPG1,CSE1L,EEF1A1,EIF3B,EIF3E,EIF3G,EIF3L,HSPA9,KPNB1,NAPA,PABPC1,PRPF8,PSMA3,PSMA4,PSMA5,PSMA6,PSMA7,PSMB1,PSMB3,PSMC1,PSMC2,PSMC4,PSMC5,PSMC6,PSMD11,PSMD12,RAN,RBM39,RPL10,RPL13,RPL13A,RPL19,RPL27,RPL27A,RPL3,RPL31,RPL35,RPL38,RPL5,RPL6,RPL7,RPL7A,RPL9,RPLP0,RPS11,RPS12,RPS13,RPS14,RPS16,RPS17,RPS19,RPS21,RPS24,Rps27/Rps27rt,RPS27A,RPS3,Rps3a1,SF3B1,SF3B2,SNRPA1,SNRPD1,…	69
Cellular Movement	cell movement of tumor cell lines	8.56e-40	Increased	4.032	ACSL4,ACTN1,ACTN4,ADAM10,ADGRE5,ADIPOQ,AFDN,AGER,AGR2,AGT,AHNAK,AKAP12,ALCAM,ALOX12,ANPEP,ANXA1,ANXA2,AP2M1,AQP5,ARF1,ARHGDIB,ARHGEF1,ARPC1B,ARPC2,ARRB1,ASPH,BCAM,C3,CALR,CAMP,CAP1,CAPN1,CAPN2,CAPNS1,CAT,CAV1,CD36,CD44,CD47,CD81,CD9,CDC42,CDH1,CDH13,CDH5,CDKN1B,CLIP1,CLTC,CLU,CNDP2,CNN1,COL18A1,CPNE3,CRK,CSE1L,CSK,CSNK2A1,CTBP1,CTBP2,CTNNB1,CTNND1,CTSB,CTSH,CTSZ,CTTN,CUL4A,DCN,DDX58,DIAPH1,DNM2,D…	247
Molecular Transport	transport of molecule	1.12e-38		1.499	ABCA3,ABCD3,ACADL,ACAT1,ACAT2,ACE,ACLY,ACO1,ACSL1,ACSL4,ACSL5,ACTR1A,ADIPOQ,AFM,AGER,AGT,AK1,AKAP5,AKR1C1/AKR1C2,Akr1c14,AKR1C3,ALB,ANK1,ANXA1,ANXA2,ANXA6,AP1B1,AP1M1,AP2A1,AP2A2,AP2M1,APCS,APOA1,APOA4,APOE,APOH,APPL1,AQP1,AQP5,ARCN1,ARF1,ARFIP1,ARHGEF12,ARL6IP5,ASAH1,ASNA1,ATP1A1,ATP1B1,ATP1B3,ATP2A2,ATP2A3,ATP2B1,ATP5B,ATP5D,ATP5L,ATP6V1A,ATP6V1B2,ATP6V1E1,ATP8A1,B2M,BCAP31,C14orf166,C3,CA2,CA4…	355
Cell Morphology	morphology of cells	1.25e-38			ABCA3,ABCD3,ABI1,ACADM,ACADVL,ACE,ACTC1,ACTN1,ACTN4,ACTR2,ACVRL1,ADAM10,ADD1,ADD3,ADIPOQ,ADK,AFDN,AGER,AGR2,AGRN,AGT,AIFM1,AK1,AKAP5,ALOX12,ANXA1,ANXA2,ANXA7,AP2M1,APOE,AQP1,AQP5,ARF1,ARHGAP1,ARHGDIA,ARHGEF12,ARPC2,ARRB1,ASAH1,ATG3,ATG7,ATP2A2,ATP6V1B2,B2M,BAX,BCAM,BGN,BPNT1,BUB3,C3,CA2,Cald1,CALR,CAMK2D,CAP1,CAPN1,CAPN2,CAPZB,CAST,CAT,CAV1,CAV2,CD2AP,CD34,CD36,CD44,CD47,CD81,CD9,CDC42,CDH1,CDH13…	447
Infectious Diseases	infection by RNA virus	4.13e-37	Increased	6.626	ACADSB,ACTR2,ACTR3,ADAM10,ADGRE5,ADIPOQ,ADK,AFG3L2,ALB,ALOX12,ANXA2,AP1B1,AP2A1,AP2B1,AP2M1,APCS,APOA1,APOE,ARCN1,ARF1,ARHGEF12,ARPC1B,ARPC3,ARPC5,ARRB1,ATG7,ATP5B,B2M,C3,C4A/C4B,CA2,CACNA2D1,CAV2,CCT2,CD36,CD44,CD93,CFI,CLTA,CLTC,CLU,CMKLR1,COASY,COPA,COPB1,COPB2,COPG1,COPZ1,CTBP1,CTSB,CTSS,CTSZ,CUL5,CYB5B,CYCS,CYP2B6,DAG1,DDOST,DDX3X,DDX5,DDX58,DHX15,DHX9,DIAPH1,DLST,DNAJA2,DNM2,DPM1,DPP4,EEA1,…	236
Cell Death and Survival	cell death of tumor cell lines	1.46e-36	Decreased	-3.204	ABCE1,ACACA,ACO2,ADAM10,ADIPOQ,AGER,AGR2,AGT,AHSA1,AIFM1,AIMP1,AIMP2,AKAP12,AKR1B1,ALB,ALCAM,ALDH1L1,ALOX12,ANXA2,ANXA5,AP2A2,APEX1,API5,APMAP,APOE,ARHGDIA,ARMC10,AS3MT,ASAH1,ATG3,ATG7,ATP1A1,ATP1B3,ATP2A2,ATP2B1,ATP5A1,B2M,BAG3,BAX,BCAP31,BUB3,CALR,CAMP,CAPN1,CAPN2,CAPNS1,CAST,CAT,CAV1,CBR1,CCAR2,CCT2,CCT3,CCT4,CCT5,CCT6A,CCT7,CCT8,CD44,CD47,CDC37,CDC42,CDH1,CDKN1B,CEACAM6,CFH,CKAP5,CLU,CNN2,COL…	346
Infectious Diseases	infection of cells	8.34e-36	Increased	6.885	ACADSB,ACTR2,ACTR3,ADAM10,ADGRE5,AFG3L2,ANXA2,AP1B1,AP2A1,AP2B1,AP2M1,APCS,APOE,ARCN1,ARF1,ARHGEF12,ARPC1B,ARPC3,ARPC5,ARRB1,ATG7,ATP5B,C3,CA2,CAV1,CAV2,CCT2,CD44,CD93,CDC42,CFI,CLIP1,CLTA,CLTC,CMKLR1,COASY,COPA,COPB1,COPB2,COPG1,COPZ1,CTBP1,CTSB,CTSS,CTSZ,CUL5,CXADR,CYB5B,CYCS,DAG1,DCTN1,DDOST,DDX3X,DDX58,DHX15,DHX9,DIAPH1,DLST,DNAJA2,DNM2,DPM1,DPP4,EEA1,EGFR,EIF3A,EIF3G,EIF3H,EIF3I,EPN2,EPS15,E…	210
Cell-To-Cell Signaling and Interaction	aggregation of cells	1.8e-35		0.563	ACTB,ACTG1,ADIPOQ,AGER,AKR1B1,ALB,ALOX12,ANXA7,APCS,ATG7,ATP1B1,C3,CAPN1,CAST,CD36,CD44,CD47,CD9,CDH1,CDH13,CEACAM5,CES1,CFH,CLIC1,CLU,CP,CSRP1,CST3,CTNNB1,CTNND1,EGFR,ENTPD1,EPCAM,ESAM,F2,FERMT3,FGA,FGB,FGG,FLNA,FN1,GC,GNA13,GNAI2,GNAQ,GNAS,GP1BA,GP5,GPX3,GSK3B,GSN,GUCY1A3,GUCY1B3,HBB,HNRNPA2B1,HSPB1,ICAM1,ILK,ITGA2,ITGA2B,ITGAV,ITGB1,ITGB2,ITGB3,JUP,KLKB1,KNG1,LAMP1,LGALS1,LTF,Ly6a (includes ot…	119
Nucleic Acid Metabolism	metabolism of nucleic acid component or derivative	3.22e-34	Increased	3.557	ACAA2,ACACA,ACADSB,ACAT1,ACLY,ACOT2,ACOT7,ADK,ADSL,ADSS,ADSSL1,AGER,AGT,AHCY,AK1,AK2,AK3,AKAP12,AKAP5,ALDH2,ALDH6A1,ALDOA,APOA1,APOE,APRT,AQP1,ARRB1,ATIC,ATP1B1,ATP5A1,ATP5B,ATP5D,ATP5F1,ATP5J2,Atp5k,ATP5L,ATP5O,BPNT1,CALCRL,CAV1,CES1,CKM,CMAS,CMPK1,COASY,COMT,CS,CTPS1,CYCS,DBI,DCXR,DLG1,DLST,DNM1L,DPM1,DPYSL2,ENTPD1,EPB41L2,F2,FASN,FDPS,FERMT2,FMO2,G6PD,GART,GBAS,GDA,GFPT1,GMDS,GNA13,GNAI1,GNAI2…	154
Cellular Assembly and Organization	development of cytoplasm	3.96e-34		1.321	ABCD3,ACTB,ACTR2,ACTR3,ADD1,ADIPOQ,AGT,AKAP2,ANXA1,APOA1,APOE,AQP5,ARF1,ARHGAP6,ARHGEF1,ARHGEF12,ARPC2,ARRB1,ATG3,ATG7,BAX,Cald1,CAMP,CAPN1,CAPZB,CARMIL1,CAV1,CD44,CDC42,CDC42BPB,CDH13,CDKN1B,CFL1,CLIP1,COL18A1,CORO1A,CORO1C,CORO7/CORO7-PAM16,CRK,CTNND1,CTSD,CTTN,CUL3,Cyb5r3,DCTN1,DIAPH1,DLG1,DNM1L,DPYSL2,DPYSL3,DSTN,DYNLL1,EGFR,EHD4,EML2,ERP29,F2,FBLIM1,FIS1,FKBP4,FLNA,FN1,GDA,GDI1,GNA11,GNA13,G…	148
Cellular Assembly and Organization, Cellular Function and Maintenance	organization of actin cytoskeleton	9.85e-33	Increased	2.322	ACTN1,ACTR2,ACVRL1,AKAP12,AKAP2,ALDOA,ANXA1,ARF1,ARHGAP6,ARHGDIA,ARHGEF1,ARPC5,ARRB1,Bst2,CALR,CAP1,CD47,CDC42,CDC42BPB,CDH1,CDKN1B,CFL1,CFL2,CLU,CORO1A,CORO1B,CORO1C,CORO7/CORO7-PAM16,CRK,CSK,CSRP1,CTTN,CXADR,DIAPH1,DLG1,DPYSL2,DYNLL1,EFNB1,EGFR,EHD2,ELMO1,ENG,EPB41,EPB41L2,EPB41L5,EZR,F2,FLII,FLNA,FLNB,FN1,GPI,GSN,HIP1R,ICAM1,ILK,ITGB1,ITGB3,JUP,LCP1,LRP1,MAPK14,MINK1,MSN,MYH10,MYH9,MYO1B,PACSI…	108
Cellular Movement	invasion of tumor cell lines	1.46e-32	Increased	3.45	ABI1,ABLIM1,ACAT1,ACSL4,ACTN4,ADAM10,ADGRE5,ADIPOQ,AFDN,AGER,AGO2,AGR2,AGT,AHNAK,ALCAM,ANXA1,APEX1,ARHGDIA,ASPH,AZGP1,CA3,CALR,CAP1,CAPN2,CAPNS1,CAT,CAV1,CD44,CD81,CD9,CDC42,CDC42BPB,CDH1,CDH13,CDKN1B,CFH,CLU,CNDP2,COL18A1,COPB2,CRK,CSE1L,CSK,CSNK2A1,CSPG4,CTBP1,CTBP2,CTNNB1,CTNND1,CTSB,CTSD,CTSH,CTSS,CTSZ,CTTN,CYFIP1,DCN,DDX58,DIAPH1,DPP4,DPYSL2,DPYSL3,EFEMP1,EGFR,EIF3A,EIF3E,EIF4E,ELMO1,EPCAM,E…	192
Free Radical Scavenging	metabolism of reactive oxygen species	1.73e-32		1.587	ACTB,ADIPOQ,AFG3L2,AGER,AGT,AIFM1,AKR1B1,ALB,ALDH2,ALDH3A2,ANXA1,ANXA2,APCS,APOA1,APOA4,APOE,ARHGDIA,ARHGDIB,ARHGEF1,BAX,C3,CAMP,CAT,CAV1,CBR1,CD36,CD44,CD47,CDC42,CDH5,CFH,CLIC1,COL18A1,CST3,CTTN,CYBA,CYCS,DBI,DCN,DECR1,DLST,DNM1L,EGFR,ENTPD1,ERBIN,ERO1A,F2,FN1,FTH1,G6PD,GNAS,GPX1,GPX3,GSN,Gsta4,GSTP1,HBB,HK1,HNRNPK,HP,HSD17B10,HSP90AB1,HSPA9,HSPB1,ICAM1,IDH1,ILK,IMMT,IQGAP1,ITGA1,ITGA6,ITGB1,IT…	149
Cellular Assembly and Organization, Cellular Function and Maintenance	microtubule dynamics	2.22e-32	Increased	3.936	ABI1,ABLIM1,ACACA,ACAP2,ACE,ACTB,ACTG1,ACTN4,ACTR2,ACTR3,ADAM10,ADIPOQ,AFG3L2,AGER,AGRN,AGT,AHNAK,AKAP12,AKAP5,ANPEP,APOE,AQP1,AQP5,ARPC2,ARPC3,ARRB1,ATG7,ATP2B1,ATXN10,BAX,C3,CANX,CAP1,CAPG,CAPN2,CAPNS1,CAPZB,CARMIL1,CAST,CAV1,CD2AP,CD44,CD47,CD81,CD9,CDC42,CDC42BPB,CDC42BPG,CDC42EP1,CDC42EP4,CDH1,CDH13,CDKN1B,CFL1,CGN,CKAP4,CKAP5,CKB,CKM,CLIP1,CLU,COMT,COPB2,CORO1A,CRK,CSRP1,CTNNB1,CTNND1,CTSS,…	277
Cellular Assembly and Organization, Tissue Development	formation of filaments	3.65e-32		1.072	ACE,ACTC1,ACTR2,ACTR3,ADD1,ADIPOQ,AGT,APCS,APOA1,APOE,AQP5,ARF1,ARHGAP6,ARHGEF1,ARHGEF12,ARPC2,ARRB1,Cald1,CAPN1,CAPZB,CARMIL1,CAV1,CD44,CDC42,CDC42BPB,CDH13,CDKN1B,CFL1,CLIP1,COL18A1,COL6A3,CORO1A,CORO7/CORO7-PAM16,CRK,CTNND1,CTTN,CUL3,Cyb5r3,DCTN1,DES,DIAPH1,DLG1,DPYSL2,DPYSL3,DSTN,DYNLL1,EGFR,EML2,F2,FBLIM1,FHL1,FKBP4,FN1,GDA,GNA11,GNA13,GNAI2,GNAO1,GNAQ,GNB1,GPI,GRB2,GSK3B,GSN,HIP1R,HSPA5,HSP…	130
Cell Morphology, Cellular Movement	cell spreading	3.77e-32		0.583	ABI1,AKAP12,ALB,APCS,ARPC3,C3,CAP1,CAPN2,CAST,CD36,CD44,CD47,CD81,CD9,CDC42,CLIP1,CNN2,CORO1A,CRK,CSK,CSPG4,DCTN2,EFNB1,EGFR,EHD1,ELMO1,FERMT2,FERMT3,FLNA,FLNB,FN1,GBP2,GNA11,GP1BA,GSK3B,ICAM1,ILK,ITGA1,ITGA2,ITGA2B,ITGA3,ITGA6,ITGAV,ITGB1,ITGB2,ITGB3,KNG1,LGALS1,LGALS3,LPP,LYN,MAP4,MAPK1,MAPK14,MAPK3,MAPRE3,MAPT,MMP9,MYADM,MYH10,MYH9,NSF,PACSIN2,PAK4,PARVA,PARVB,PDCD6IP,PECAM1,PFN1,PLCG1,POSTN,P…	102
Cellular Movement	migration of tumor cell lines	4.3e-32	Increased	4.418	ACSL4,ACTN4,ADAM10,ADGRE5,ADIPOQ,AFDN,AGER,AGT,AHNAK,AKAP12,ALCAM,ALOX12,ANPEP,ANXA1,ANXA2,AP2M1,AQP5,ARF1,ARHGDIB,ARHGEF1,ARPC2,ARRB1,ASPH,BCAM,CAMP,CAPN2,CAPNS1,CAT,CAV1,CD36,CD44,CD47,CD81,CD9,CDC42,CDH1,CDH13,CDH5,CDKN1B,CLTC,CLU,CNDP2,COL18A1,CPNE3,CRK,CSE1L,CSK,CSNK2A1,CTBP1,CTBP2,CTNNB1,CTNND1,CTSB,CTSH,CTSZ,CTTN,CUL4A,DCN,DDX58,DIAPH1,DNM2,DPP4,DPYSL2,EFEMP1,EFNB1,EGFR,EIF4E,ELAVL1,ELMO1,…	201
Cellular Assembly and Organization, Tissue Development	fibrogenesis	1.48e-31		1.189	ACE,ACTC1,ACTR2,ACTR3,ADD1,ADIPOQ,AGT,APCS,APOA1,APOE,AQP5,ARF1,ARHGAP6,ARHGEF1,ARHGEF12,ARPC2,ARRB1,Cald1,CAPN1,CAPZB,CARMIL1,CAV1,CD44,CDC42,CDC42BPB,CDH13,CDKN1B,CFL1,CLIP1,COL18A1,COL6A3,CORO1A,CORO7/CORO7-PAM16,CRK,CTNND1,CTTN,CUL3,Cyb5r3,DCTN1,DES,DIAPH1,DLG1,DPYSL2,DPYSL3,DSTN,DYNLL1,EGFR,EML2,F2,FBLIM1,FHL1,FKBP4,FN1,GDA,GNA11,GNA13,GNAI2,GNAO1,GNAQ,GNB1,GPI,GRB2,GSK3B,GSN,HIP1R,HSD11B1,H…	132
Cell-To-Cell Signaling and Interaction, Hematological System Development and Function, Inflammatory Response	aggregation of blood platelets	4.5e-31		-0.261	ACTB,ACTG1,ADIPOQ,AGER,AKR1B1,ALB,ALOX12,ANXA7,ATG7,C3,CAPN1,CAST,CD36,CD47,CD9,CES1,CFH,CLIC1,CSRP1,ENTPD1,F2,FERMT3,FGA,FGB,FGG,FLNA,GC,GNA13,GNAI2,GNAQ,GNAS,GP1BA,GP5,GPX3,GSK3B,GSN,GUCY1A3,GUCY1B3,HBB,HSPB1,ILK,ITGA2,ITGA2B,ITGAV,ITGB1,ITGB3,KLKB1,KNG1,LAMP1,LGALS1,LYN,MAPK1,MPO,MYH9,MYLK,P4HB,PDIA3,PECAM1,PHB,PLCB3,PLEK,PLG,PRDX2,PRKCD,PTPN6,RAB27B,RAP1B,RHOG,SERPINC1,SERPIND1,SERPINE2,SERPI…	81
Protein Degradation, Protein Synthesis	catabolism of protein	5.32e-31		0.859	AAK1,ADAM10,ADIPOQ,AFG3L2,AGT,ALOX12,ANPEP,APCS,APEH,APOA1,APOE,ASPH,ATG7,ATP1B1,ATP1B3,AZGP1,BAG3,CALR,CANX,CAPN1,CAPN2,CAPNS1,CAST,CAT,CAV1,CCAR2,CCT2,CCT3,CCT4,CCT5,CCT6A,CCT7,CCT8,CD81,CDC37,CDKN1B,CFL1,CLU,CNDP2,COPG1,CPN1,CPNE1,CPQ,CSNK2A1,CSPG4,CST3,CTSB,CTSD,CTSH,CTSS,CTSZ,CUL3,CUL4A,DAG1,DIAPH1,DLD,DPP3,DPP4,DPP7,EGFR,ENPEP,ERAP1,F2,FLNA,FLOT2,GAPDH,GNAQ,Gpihbp1,GSK3B,GSN,HCFC1,HIP1,HIP1…	162
Cell-To-Cell Signaling and Interaction, Hematological System Development and Function	aggregation of blood cells	6.22e-31		0.259	ACTB,ACTG1,ADIPOQ,AGER,AKR1B1,ALB,ALOX12,ANXA7,APCS,ATG7,C3,CAPN1,CAST,CD36,CD44,CD47,CD9,CDH1,CES1,CFH,CLIC1,CLU,CSRP1,ENTPD1,F2,FERMT3,FGA,FGB,FGG,FLNA,GC,GNA13,GNAI2,GNAQ,GNAS,GP1BA,GP5,GPX3,GSK3B,GSN,GUCY1A3,GUCY1B3,HBB,HSPB1,ICAM1,ILK,ITGA2,ITGA2B,ITGAV,ITGB1,ITGB2,ITGB3,KLKB1,KNG1,LAMP1,LGALS1,Ly6a (includes others),LYN,MAPK1,MPO,MYH9,MYLK,NRP1,P4HB,PDIA3,PECAM1,PHB,PLCB3,PLEK,PLG,PRDX2,PRK…	91
Free Radical Scavenging	synthesis of reactive oxygen species	1.42e-30		1.187	ACTB,ADIPOQ,AFG3L2,AGER,AGT,AIFM1,AKR1B1,ALB,ALDH2,ALDH3A2,ANXA1,ANXA2,APCS,APOA1,APOE,ARHGDIA,ARHGDIB,ARHGEF1,BAX,C3,CAMP,CAT,CAV1,CBR1,CD36,CD44,CD47,CDC42,CDH5,CFH,CLIC1,COL18A1,CST3,CTTN,CYBA,DBI,DCN,DECR1,DLST,DNM1L,EGFR,ENTPD1,ERBIN,ERO1A,F2,FN1,FTH1,G6PD,GNAS,GPX1,GSN,Gsta4,GSTP1,HBB,HK1,HNRNPK,HP,HSD17B10,HSP90AB1,HSPA9,HSPB1,ICAM1,IDH1,ILK,IMMT,IQGAP1,ITGA1,ITGA6,ITGB1,ITGB2,ITGB3,ITIH4,…	142
Protein Synthesis	polymerization of protein	2.9e-30		1.97	ACACA,ACADL,ACADM,ACAT1,ACVRL1,ADIPOQ,ADSL,AGRN,AHNAK,AK3,AKAP2,AKR1C1/AKR1C2,ALAD,ALDH1A1,ANXA2,ANXA5,ANXA6,ARPC2,ATL3,BAX,C9,CAMK2D,CAT,CAV1,CAV2,Cbr2,CD47,CDC42,CDC42EP1,CDH1,CHMP4B,CORO1A,CPSF6,CRYZ,CTNNA1,CTNNB1,DCXR,DECR1,DIAPH1,DNM1L,DPYSL3,DSTN,EEF1A1,EHD1,EHD4,ENTPD1,FARSA,FARSB,FGA,FGB,FGG,FIS1,FLOT1,GFPT1,GLUL,GPHN,GPX3,GRB2,GSN,HBB,HM13,HPRT1,HSD17B10,ILK,IMPDH2,IVD,JUP,LIMS1,LONP1,MA…	119
Cellular Development, Cellular Growth and Proliferation	cell proliferation of tumor cell lines	3.22e-30	Increased	3.988	ABLIM1,ACACA,ACAT1,ACLY,ACSL4,ACSL5,ACTB,ACTN1,ACTN4,ADAM10,ADIPOQ,ADSL,AGER,AGT,AHCY,AHNAK,AHSA1,AHSG,AKAP12,AKR1B10,AKR1C3,ALCAM,ALDH1A1,ALDH1L1,ALDOA,ANXA1,ANXA2,ANXA6,ANXA7,APEX1,API5,AQP1,AQP5,ARCN1,ARF1,ASAH1,ASPH,ATG7,ATP2A2,BAX,CA3,CACYBP,CALR,CAMK2D,CAMP,CAT,CAV1,CD44,CD81,CDC37,CDC42,CDH1,CDH13,CDKN1B,CEACAM6,CHD4,CLIP1,CLU,CNDP2,CNN1,CNN2,COL18A1,COL6A3,COPB2,COPS2,COPS3,COPS4,COPS6,CO…	341
Cellular Function and Maintenance, Inflammatory Response	phagocytosis	3.53e-30		1.663	ABCF1,ADIPOQ,AGER,AHSG,ANPEP,ANXA1,ANXA3,ANXA5,APCS,APOA1,ATG3,ATG7,C3,CALR,CAMP,CAPG,CAT,CAV1,CD36,CD44,CD47,CD93,CDC42,CEACAM6,CFH,CKB,CLIC4,CLIP1,CLTC,CNN2,COLEC12,CORO1A,CORO1C,CRK,CSK,CYBA,CYP2S1,DNM2,EHD1,ELMO1,ERAP1,Gm21596/Hmgb1,GP1BA,GRB2,GSN,GULP1,HSPA8,ICAM1,ISG15,ITGAV,ITGB1,ITGB2,LAMP2,LCN2,LGALS3,LMAN2,LRP1,LUM,LYN,MAP1S,MAPK1,MAPK14,MAPKAPK2,MFGE8,MPO,MRC1,MSN,MUC5B,MYH9,NPM1,PECAM…	107
Cellular Function and Maintenance	endocytosis by eukaryotic cells	5.35e-30	Increased	2.891	ABCF1,ABI1,AGER,ANXA1,ANXA5,AP2A1,AP2M1,APCS,APOA1,APOE,ATG7,ATP6V1A,ATP6V1B2,ATP6V1E1,C3,CALR,CAMP,CAPG,CAV1,CD36,CD44,CD47,CD93,CDC42,CFH,CKB,CLIC3,CLIC4,CLIP1,CLTC,CNN2,CORO1A,CSK,CTNND1,CYP2S1,DLG1,DNM2,EHD1,ELMO1,EPB41L2,EPS15,ERAP1,FCHO2,Gm21596/Hmgb1,GRB2,GSN,GULP1,HP,HSP90AA1,HSPA5,HYOU1,ISG15,ITGB1,ITGB2,LCN2,LGALS3,LMAN2,LRP1,LUM,LYN,M6PR,MAP1S,MAPK14,MAPKAPK2,MFGE8,MRC1,MUC5B,MYH9,NAE1…	103
Cell-To-Cell Signaling and Interaction, Cellular Function and Maintenance, Inflammatory Response	phagocytosis of cells	5.4e-30		1.317	ABCF1,ADIPOQ,AGER,AHSG,ANPEP,ANXA1,ANXA3,ANXA5,APCS,APOA1,ATG3,ATG7,C3,CALR,CAMP,CAPG,CAT,CAV1,CD36,CD44,CD47,CD93,CDC42,CEACAM6,CFH,CKB,CLIC4,CLIP1,CLTC,CNN2,COLEC12,CORO1A,CORO1C,CRK,CSK,CYBA,CYP2S1,DNM2,EHD1,ELMO1,ERAP1,Gm21596/Hmgb1,GP1BA,GRB2,GSN,GULP1,HSPA8,ICAM1,ISG15,ITGAV,ITGB1,ITGB2,LCN2,LGALS3,LMAN2,LUM,LYN,MAP1S,MAPK1,MAPK14,MAPKAPK2,MFGE8,MPO,MRC1,MUC5B,MYH9,NPM1,PECAM1,PF4,PFN1,PON1…	100
Cellular Assembly and Organization	formation of cytoskeleton	5.76e-30		1.097	ACTB,ACTR2,ACTR3,ADD1,ADIPOQ,AGT,AKAP2,APOA1,AQP5,ARF1,ARHGAP6,ARHGEF1,ARHGEF12,ARPC2,ARRB1,Cald1,CAPN1,CAPZB,CARMIL1,CAV1,CD44,CDC42,CDC42BPB,CDH13,CDKN1B,CFL1,CLIP1,COL18A1,CORO1A,CORO1C,CORO7/CORO7-PAM16,CRK,CTNND1,CTTN,CUL3,Cyb5r3,DCTN1,DIAPH1,DLG1,DPYSL2,DPYSL3,DSTN,DYNLL1,EGFR,EML2,ERP29,F2,FBLIM1,FKBP4,FLNA,FN1,GDA,GDI1,GNA11,GNA13,GNAI2,GNAO1,GNAQ,GNB1,GPI,GRB2,GSK3B,GSN,HIP1,HIP1R,ICAM1,…	122
Neurological Disease, Skeletal and Muscular Disorders	neuromuscular disease	4.74e-29		-0.263	ACADM,ACAT1,ACE,ACTB,ADAM10,ADH1C,AFM,AGRN,AGT,AHCY,AIFM1,AIMP2,AK1,ALB,ALCAM,ALDH2,ALDH6A1,ANXA1,ANXA2,APOA4,APOE,AQP1,ARHGDIB,ARHGEF1,ARL6IP5,ARRB1,ATP1B1,ATP2A2,ATP2B1,ATP5L,ATP5O,ATP6V1A,ATP6V1B2,ATP6V1E1,B2M,BAX,C3,C4A/C4B,C7,C9,CA2,CA3,CAB39,CALR,CANX,CAPNS1,CAPZB,CCAR2,CD44,CD47,CHI3L1,CKB,CLU,COMT,CP,CSE1L,CST3,CTNNB1,CTSS,CYC1,CYCS,DAD1,DARS,DBNL,DDX1,DNAJB11,DPYSL3,DYNLT1,EEF1A1,EIF3E,E…	218
Cancer, Organismal Injury and Abnormalities, Reproductive System Disease	mammary tumor	5.55e-29		0.342	ACAA1,ACADVL,ADIPOQ,ADK,AGER,AGO2,AGR2,AGT,AKAP12,AKR1B1,AKR1C1/AKR1C2,AKR1C3,AKR7A2,ALDH1A1,ALDH1L1,ALDOA,ANKRD12,ANXA1,ANXA11,ANXA3,APOA1,APOE,ARHGAP45,ARHGDIA,ARHGDIB,ARRB1,ATG7,ATL3,ATP5A1,ATP5J2,BAX,BCAM,BGN,BLVRA,CACNA2D1,CALM1 (includes others),CAMP,CAPZA2,CAT,CAV1,CAVIN1,Cbr2,CBR3,CCT3,CD34,CD44,CD9,CDC37,CDC42EP1,CDH1,CDH5,CDKN1B,CEACAM6,CES1,CHD4,CHI3L1,CKAP5,CKB,CKM,CLU,CNDP2,CNN1,CNN2…	356
Cellular Movement	cell movement of blood cells	2.91e-28		0.184	ACTB,ACTN4,ADAM10,ADIPOQ,AGER,AGT,AIMP1,AKR1B1,ALB,ALCAM,ANXA1,ANXA2,ANXA5,APCS,APOA1,APOE,ARHGAP1,ARHGEF1,ARRB1,ATG7,BGN,C3,C4A/C4B,C6,CALR,CAMP,CAPG,CAST,CAT,CAV1,CD34,CD36,CD44,CD47,CD81,CD9,CD93,CDC42,CDH1,CDH5,CES1,CFH,CHI3L1,Chil3/Chil4,CLTC,CLU,CMKLR1,CNN2,CORO1A,CR1L,CSK,CST3,CTSB,CTSS,CTSZ,CTTN,CXADR,DCN,DCTN2,DDX58,DEK,DIAPH1,DPP4,DPYSL2,EFNB1,EGFR,ELMO1,ENG,ESAM,EZR,F11R,F13A1,F2,FABP5…	213
Protein Synthesis	synthesis of protein	2.96e-28	Increased	2.248	ABCF1,ACO1,ADIPOQ,AGO2,AGT,ALDH3A1,ALOX12,ANXA1,APEX1,ARHGEF1,ARRB1,AZGP1,BPNT1,C3,CALR,CAV1,CDKN1B,CKAP5,CRK,DARS,DCTN2,DDX39B,DDX3X,DDX6,DHX9,EEF1A1,EEF2,EGFR,EIF2S1,EIF2S3,EIF3A,EIF3B,EIF3C,EIF3D,EIF3E,EIF3G,EIF3H,EIF3I,EIF3L,EIF4A1,EIF4A2,EIF4B,EIF4E,EIF4G1,EIF4H,EIF5,EIF5A,EIF6,ELAVL1,EPRS,ETF1,FAM129A,FARSB,FKBP1A,FN1,Fus,GAPDH,GNAQ,GSN,HNRNPD,HNRNPK,HNRNPL,HSPA1A/HSPA1B,HSPA5,HSPB1,ICAM1,I…	130
Cellular Movement, Immune Cell Trafficking	leukocyte migration	4.2e-28		0.126	ACTB,ACTN4,ADAM10,ADIPOQ,AGER,AGT,AIMP1,ALB,ALCAM,ANXA1,ANXA2,ANXA5,APCS,APOA1,APOE,ARHGAP1,ARHGEF1,ARRB1,ATG7,BGN,C3,C4A/C4B,C6,CALR,CAMP,CAPG,CAST,CAT,CAV1,CD34,CD36,CD44,CD47,CD81,CD9,CD93,CDC42,CDH1,CDH5,CES1,CFH,CHI3L1,Chil3/Chil4,CLTC,CLU,CMKLR1,CNN2,CORO1A,CR1L,CSK,CST3,CTSB,CTSS,CTSZ,CTTN,CXADR,DCN,DCTN2,DDX58,DEK,DIAPH1,DPP4,DPYSL2,EFNB1,EGFR,ELMO1,ENG,ESAM,EZR,F11R,F13A1,F2,FABP5,FERMT3…	211
Neurological Disease, Organismal Injury and Abnormalities, Psychological Disorders	disorder of basal ganglia	5.09e-28		-1.783	ACADM,ACAT1,ACE,ACTB,ADH1C,AFM,AHCY,AIFM1,AIMP2,AK1,ALB,ALDH2,ALDH6A1,ANXA2,APOA4,APOE,AQP1,ARHGDIB,ARHGEF1,ARL6IP5,ATP1B1,ATP2A2,ATP2B1,ATP5L,ATP5O,ATP6V1A,ATP6V1B2,ATP6V1E1,B2M,BAX,C3,C4A/C4B,C7,C9,CA2,CAB39,CAPNS1,CAPZB,CAV1,CD44,CHI3L1,CKB,CLU,COASY,COMT,CP,CSE1L,CTNNB1,CTSS,CYC1,CYCS,DAD1,DBNL,DCTN1,DDX1,DPYSL3,DYNLT1,EEF1A1,EIF3E,EIF4A2,EIF4G1,ELMO1,ELOVL1,ENO3,ETFB,F11R,FARSB,FGG,FKBP4,FLO…	195
Cancer, Organismal Injury and Abnormalities	cancer	5.55e-28		-0.581	AAK1,AARS,ABCA3,ABCD3,ABCE1,ABCF1,ABHD14B,ABI1,ABLIM1,ACAA1,ACAA2,ACADL,ACADM,ACADSB,ACADVL,ACAP2,ACAT1,ACE,ACLY,ACO1,ACO2,ACOT2,ACOT7,ACSF2,ACSL1,ACSL4,ACSL5,ACSS1,ACTB,ACTC1,ACTG1,ACTN1,ACTN4,ACTR1A,ACTR1B,ACTR2,ACTR3,ACVRL1,ADAM10,ADD1,ADD3,ADGRE5,ADH1C,ADH5,ADIPOQ,ADK,ADSL,ADSSL1,AFDN,AFG3L2,AFM,AGER,AGO2,AGR2,AGRN,AGT,AHCY,AHNAK,AHNAK2,AHSA1,AHSG,AIFM1,AIMP1,AIMP2,AK2,AK3,AKAP12,AKAP2,AKAP5,…	1506
Cardiovascular System Development and Function	development of vasculature	1.08e-27	Increased	2.369	ABI1,ACE,ACTN4,ACVRL1,ADD1,ADIPOQ,AGER,AGT,AIMP1,AKR1B1,ALCAM,Aldh1a7,ALOX12,ANPEP,ANXA2,ANXA3,APOA1,APOE,APOH,AQP1,ARHGDIA,ARHGEF12,ATG7,ATP5A1,ATP5B,BCAM,C3,C6,CALCRL,CALR,CAMP,CAPN1,CAPN2,CAPNS1,CAT,CAV1,CAV2,CD34,CD36,CD44,CD81,CD9,CDC42,CDH1,CDH13,CDH5,CDKN1B,CFH,CHI3L1,CLIC4,CLU,CNN1,COL18A1,COMT,CRK,CSK,CSPG4,CST3,CTBP2,CTNNB1,CTSB,CTSH,CTSS,CTTN,CUL5,CXADR,CYBA,CYCS,DCN,DDAH1,DDX3X,DLG1,D…	244
Cancer, Organismal Injury and Abnormalities, Reproductive System Disease	breast cancer	1.14e-27		-1.094	ACAA1,ACADVL,ADK,AGER,AGO2,AGR2,AGT,AKAP12,AKR1B1,AKR1C1/AKR1C2,AKR1C3,AKR7A2,ALDH1A1,ALDH1L1,ALDOA,ANKRD12,ANXA1,ANXA11,ANXA3,APOA1,APOE,ARHGAP45,ARHGDIA,ARHGDIB,ARRB1,ATG7,ATL3,ATP5A1,ATP5J2,BAX,BCAM,BGN,BLVRA,CACNA2D1,CALM1 (includes others),CAPZA2,CAT,CAV1,CAVIN1,Cbr2,CCT3,CD34,CD44,CD9,CDC42EP1,CDH1,CDH5,CDKN1B,CEACAM6,CES1,CHD4,CHI3L1,CKAP5,CKB,CKM,CLU,CNDP2,CNN1,CNN2,COMT,COX4I1,COX6B1,CP,…	331
Organismal Development	morphology of body cavity	3.25e-27			ABCA3,ABCD3,ABI1,ACADL,ACADM,ACADVL,ACE,ACSL4,ACTC1,ACTN4,ACVRL1,ADAM10,ADGRE5,ADH1C,ADIPOQ,ADK,AFDN,AGER,AGO2,AGR2,AGT,AKAP12,AKAP5,AKR1B1,ALB,ANXA7,APCS,APEX1,APOA1,APOE,APRT,AQP1,ARHGAP1,ARHGDIA,ARHGDIB,ARHGEF1,ARHGEF12,ARRB1,ASAH1,ATP2A2,AZGP1,B2M,BAG3,BAX,BCAM,BCAT2,BPNT1,Bst2,C3,C4A/C4B,CA2,CACNA2D1,CALCRL,CALR,CAMK2D,CAPN1,CAPN2,CAPZB,CARM1,CAT,CAV1,CAV2,CD2AP,CD36,CD44,CD47,CD81,CD9,CDH5,…	316
Cancer, Cell Death and Survival, Organismal Injury and Abnormalities, Tumor Morphology	necrosis of tumor	8.27e-27		-1.774	ACLY,ADIPOQ,AIFM1,AIMP1,ALB,ANPEP,ANXA1,ANXA2,ARCN1,ATG7,B2M,BAX,CAT,CAV1,CD44,CD47,CDH1,CDKN1B,CHMP4B,CLU,COL18A1,COPA,COPB2,COPG1,CSE1L,CTSB,CYCS,DPP4,EEF1A1,EGFR,EIF3B,EIF3C,EIF3E,EIF3G,EIF3L,ENO1,F2,FASN,FGA,GSK3B,HSP90AB1,HSPA1A/HSPA1B,HSPA9,IDH2,ITGA1,ITGAV,KPNB1,LGALS1,MAPK1,MAPK14,MFGE8,MMP9,NAMPT,NAPA,NDRG1,Ngp,NRP1,PABPC1,PLG,PNP,PPID,PPP2CA,PRKCD,PRPF8,PSMA3,PSMA4,PSMA5,PSMA6,PSMA7,PSM…	131
Cancer, Cell Death and Survival, Organismal Injury and Abnormalities, Tumor Morphology	cell death of tumor cells	9.56e-27		-1.867	ACLY,ADIPOQ,AIFM1,AIMP1,ALB,ANPEP,ANXA1,ANXA2,ARCN1,ATG7,B2M,BAX,CAT,CAV1,CD44,CD47,CDH1,CDKN1B,CHMP4B,CLU,COL18A1,COPA,COPB2,COPG1,CSE1L,CTSB,CYCS,DPP4,EEF1A1,EGFR,EIF3B,EIF3C,EIF3E,EIF3G,EIF3L,ENO1,F2,FASN,GSK3B,HSP90AB1,HSPA1A/HSPA1B,HSPA9,IDH2,ITGA1,ITGAV,KPNB1,LGALS1,MAPK1,MAPK14,MFGE8,MMP9,NAMPT,NAPA,NDRG1,NRP1,PABPC1,PLG,PNP,PPID,PPP2CA,PRKCD,PRPF8,PSMA3,PSMA4,PSMA5,PSMA6,PSMA7,PSMB1,PSMB3…	129
Cell Death and Survival	apoptosis of tumor cell lines	1.03e-26	Decreased	-3.737	ABCE1,ACACA,ACO2,ADIPOQ,AGER,AGT,AHSA1,AIFM1,AIMP1,AIMP2,AKAP12,AKR1B1,ALB,ALCAM,ALDH1L1,ALOX12,ANXA2,ANXA5,AP2A2,API5,APOE,ARHGDIA,ARMC10,ATG7,ATP1B3,B2M,BAG3,BAX,BCAP31,CALR,CAMP,CAPN1,CAPN2,CAPNS1,CAST,CAT,CAV1,CCAR2,CCT2,CCT4,CD44,CD47,CDC42,CDH1,CDKN1B,CEACAM6,CFH,CKAP5,CLU,CNN2,COL18A1,COPZ1,COX6B1,CS,CSE1L,CSNK2A1,CSPG4,CTBP1,CTBP2,CTNNB1,CTNND1,CTSB,CTSD,CTTN,CYB5A,CYCS,DDX58,DHX9,DNM1L,D…	268
Neurological Disease	Movement Disorders	1.33e-26	Decreased	-4.643	ACADM,ACAT1,ACE,ACTB,ADH1C,AFG3L2,AFM,AGRN,AHCY,AIFM1,AIMP2,AK1,ALB,ALDH2,ALDH6A1,ANXA2,APOA4,APOE,AQP1,ARHGDIB,ARHGEF1,ARL6IP5,ARRB1,ATP1B1,ATP2A2,ATP2B1,ATP5L,ATP5O,ATP6V1A,ATP6V1B2,ATP6V1E1,ATXN10,B2M,BAX,BCAP31,BGN,C3,C4A/C4B,C7,C9,CA1,CA2,CA3,CA4,CAB39,CACNA2D1,CANX,CAPNS1,CAPZB,CAST,CAV1,CD44,CDKN1B,CHI3L1,CKB,CLU,COL6A3,COMT,CP,CSE1L,CTNNB1,CTSB,CTSD,CTSS,CYC1,CYCS,DAD1,DBNL,DCPS,DDX1,DECR…	244
Cancer, Cell Death and Survival, Organismal Injury and Abnormalities, Tumor Morphology	cell death of cancer cells	1.54e-26		-1.264	ACLY,ADIPOQ,AIFM1,ALB,ANPEP,ANXA1,ARCN1,ATG7,B2M,BAX,CAT,CD44,CD47,CDH1,CDKN1B,CHMP4B,CLU,COL18A1,COPA,COPB2,COPG1,CSE1L,CTSB,DPP4,EEF1A1,EGFR,EIF3B,EIF3C,EIF3E,EIF3G,EIF3L,ENO1,FASN,GSK3B,HSP90AB1,HSPA1A/HSPA1B,HSPA9,IDH2,ITGA1,ITGAV,KPNB1,LGALS1,MAPK1,MAPK14,MMP9,NAMPT,NAPA,NDRG1,PABPC1,PNP,PPID,PRKCD,PRPF8,PSMA3,PSMA4,PSMA5,PSMA6,PSMA7,PSMB1,PSMB3,PSMC1,PSMC2,PSMC4,PSMC5,PSMC6,PSMD11,PSMD12,RA…	115
Cancer, Organismal Injury and Abnormalities, Respiratory Disease	lung tumor	2e-26		-0.285	ACLY,ACOT2,ACTN4,ADH1C,AGER,AGO2,AGR2,AGRN,AHNAK,AHNAK2,AHSG,AIMP2,AK2,AKAP12,AKR1B1,AKR1B10,ALCAM,ALDH1B1,ALDH1L1,ALDH3A1,ALDOA,ANPEP,ANXA1,ANXA2,APEX1,APOA1,ARHGEF12,ATG7,ATIC,ATP1A1,ATP1B1,ATP5B,ATP5D,B2M,BAX,CACNA2D1,CAMP,CAT,CAV1,CCT7,CD44,CD9,CDH1,CDH13,CDKN1B,CKB,CLU,COPB2,COPS2,COPS6,CPS1,CRK,CSAD,CSPG4,CTNNB1,CTNND1,CTSB,CTSD,CUL3,CYBA,DCN,DDX17,DPP3,DPP4,DPYSL3,EEF1A1,EGFR,EIF2S1,EIF3A,…	257
Neurological Disease	motor dysfunction or movement disorder	2.74e-26	Decreased	-4.575	ACADM,ACAT1,ACE,ACTB,ADH1C,AFG3L2,AFM,AGRN,AHCY,AIFM1,AIMP2,AK1,ALB,ALDH2,ALDH6A1,ANXA2,APOA4,APOE,AQP1,ARHGDIB,ARHGEF1,ARL6IP5,ARRB1,ATP1B1,ATP2A2,ATP2B1,ATP5L,ATP5O,ATP6V1A,ATP6V1B2,ATP6V1E1,ATXN10,B2M,BAX,BCAP31,BGN,C3,C4A/C4B,C7,C9,CA1,CA2,CA3,CA4,CAB39,CACNA2D1,CANX,CAPNS1,CAPZB,CAST,CAV1,CD44,CDKN1B,CHI3L1,CKB,CLU,COL6A3,COMT,CP,CSE1L,CTNNB1,CTSB,CTSD,CTSS,CYC1,CYCS,DAD1,DBNL,DCPS,DDX1,DECR…	246
Cardiovascular System Development and Function	morphology of cardiovascular system	3e-26			ABI1,ACADL,ACADM,ACADVL,ACE,ACTC1,ACTN4,ACVRL1,ADAM10,ADD1,ADD3,ADH1C,ADIPOQ,ADK,AFDN,AGO2,AGT,AKAP12,AKAP5,ANXA7,APOE,ARHGAP1,ARHGDIA,ARHGEF12,ATG7,ATP2A2,BCAM,CA2,CACNA2D1,CALCRL,CALR,CAMK2D,CAPN1,CAPN2,CAPNS1,CAPZB,CAT,CAV1,CD2AP,CD36,CD44,CDH5,CDKN1B,CFH,CKM,CKMT2,CLIC4,CLU,CMKLR1,CNN1,COL18A1,CPT2,CRK,CSNK2A1,CSRP3,CST3,CTNNB1,CTSB,CTSD,CTTN,CXADR,DAG1,DDAH1,DES,DNAJC3,EGFR,EHD4,EMD,ENG,EPB4…	201
Metabolic Disease	amyloidosis	4.73e-26		-0.089	ACE,ACLY,ACTB,ADAM10,AFM,AGER,AGRN,AGT,AIFM1,AKAP2,AKAP5,ALB,ALDH1L1,ALDH2,APCS,APOA1,APOA4,APOE,AQP1,ATP1A1,ATP1B1,ATP5A1,ATP5F1,ATP6V1E1,ATP8A1,B2M,BAX,BGN,C3,C4A/C4B,C7,C9,CANX,CAPN1,CAST,CAV1,CD2AP,CD36,CD47,CHI3L1,CLU,CNN1,CST3,CTSB,CTSD,CTSS,DCN,DHX9,DNM1L,DPYSL2,EEF1G,EEF2,EIF2S1,EPRS,FDPS,FGA,FH,FIS1,G3BP1,GAPDH,GBP2,GC,GSK3B,GSN,GSTO1,HLA-DQA1,HNRNPA1,HNRNPA2B1,HNRNPAB,HNRNPDL,HNRNPU,HP,…	163
Cell-To-Cell Signaling and Interaction	interaction of tumor cell lines	8.43e-26	Increased	2.024	ACTN4,ADAM10,ADD1,ADD3,AFDN,AGT,AKAP12,ALCAM,ANXA1,ANXA2,ANXA5,APOE,APOH,ARHGEF1,CALCRL,CAMP,CAV1,CD36,CD44,CD47,CD81,CD9,CDC42,CDH1,CEACAM5,CFH,CRK,CSK,CTNNB1,CTSB,CTSZ,CXADR,DAG1,DCN,DPP4,EFEMP1,EFNB1,EGFR,EPCAM,ERP29,EZR,F11R,F2,FASN,FBLIM1,FBLN5,FERMT2,FERMT3,FGA,FLNA,FN1,GNA13,GP1BA,GP1BB,HLA-A,HSP90B1,HSPA5,ICAM1,ILK,ITGA2,ITGA3,ITGA6,ITGAV,ITGB1,ITGB2,ITGB3,KNG1,LGALS3,LGALS3BP,LRP1,LTF,MA…	118
Nucleic Acid Metabolism, Small Molecule Biochemistry	metabolism of nucleotide	9e-26	Increased	3.218	ACAT1,ACOT7,ADK,ADSL,ADSS,ADSSL1,AGER,AGT,AK1,AK2,AK3,AKAP12,AKAP5,ALDH2,ALDOA,APOA1,APOE,AQP1,ARRB1,ATP1B1,ATP5A1,ATP5B,ATP5D,ATP5F1,ATP5J2,Atp5k,ATP5L,ATP5O,CALCRL,CAV1,CKM,CMPK1,COASY,CTPS1,CYCS,DCXR,DLG1,DLST,DNM1L,DPM1,ENTPD1,EPB41L2,F2,FASN,FDPS,FERMT2,FMO2,G6PD,GART,GBAS,GMDS,GNA13,GNAI1,GNAI2,GNAQ,GNAS,GNB1,GNB2,GPD1,GPD1L,GUCY1A3,GUCY1B3,H6PD,HPRT1,HSPA1A/HSPA1B,HSPA8,HSPD1,IDH2,IDH3A,ID…	123
Inflammatory Response, Organismal Injury and Abnormalities	inflammation of organ	9.74e-26		-0.62	ABCA3,ACADVL,ACE,ACO2,ACTB,ACTN4,ADIPOQ,ADK,AGER,AGO2,AGR2,AGT,AHCY,AHNAK,AKAP12,ALB,ALCAM,ALDH2,ALDOA,ALOX12,ANXA1,ANXA3,ANXA4,ANXA5,ANXA7,APCS,APOA1,APOA4,APOE,APOH,APRT,AQP1,ARCN1,ARHGDIA,ARRB1,ATG7,ATP1A1,ATP1B1,B2M,BAX,BGN,BLMH,C3,C4A/C4B,C6,CA1,CA2,CA3,CA4,CALR,CAMP,CAPG,CAPZB,CAT,CAV1,CBR1,CD36,CD44,CD47,CDH1,CDH13,CFH,CFL1,CHD4,Chil3/Chil4,CKB,CKM,CLU,CMKLR1,CNN3,CORO1A,CPNE1,CR1L,CSK,CST…	281
Cellular Assembly and Organization	organization of organelle	1e-25	Increased	2.378	ABCD3,ACTN1,ACVRL1,AFG3L2,AGRN,AKAP2,ALDOA,ANXA2,ARF1,ARHGAP6,ATG7,ATL3,ATP2A2,BAG5,BAX,BGN,CAPZB,CARMIL1,CAV1,CAV2,CD2AP,CD44,CDC42,CDH1,CDKN1B,CFL1,CFL2,CHCHD3,CHMP4B,CKAP5,CLTC,CORO1A,CORO1B,CORO7/CORO7-PAM16,CSK,CST3,CTNNA1,CTNNB1,CXADR,DCN,DES,DLG1,DNM1L,DPYSL2,EIF4G1,EMD,EPB41,EPS15,FBLIM1,FIS1,FKBP1A,FLNA,FN1,GAPDH,GORASP2,GPI,GPX4,GSN,HOOK3,HSP90AB1,HTRA2,ILK,ITGA8,ITGB1,ITPA,JUP,KRT18,KR…	150
Cancer, Organismal Injury and Abnormalities, Respiratory Disease	respiratory system tumor	1.12e-25		-0.285	ACLY,ACOT2,ACTN4,ADH1C,AGER,AGO2,AGR2,AGRN,AHNAK,AHNAK2,AHSG,AIMP2,AK2,AKAP12,AKR1B1,AKR1B10,AKR1C3,ALCAM,ALDH1B1,ALDH1L1,ALDH3A1,ALDOA,ANPEP,ANXA1,ANXA2,APEX1,APOA1,ARHGEF12,ATG7,ATIC,ATP1A1,ATP1B1,ATP5B,ATP5D,B2M,BAX,CACNA2D1,CAMP,CAT,CAV1,CCT7,CD44,CD9,CDH1,CDH13,CDKN1B,CKB,CLU,COPB2,COPS2,COPS6,CPS1,CRK,CSAD,CSPG4,CTNNB1,CTNND1,CTSB,CTSD,CUL3,CYBA,DCN,DDX17,DPP3,DPP4,DPYSL3,EEF1A1,EGFR,EIF2S1…	262
Cell Death and Survival, Organismal Injury and Abnormalities	necrosis of epithelial tissue	1.52e-25		-1.833	2210010C04Rik,AAK1,ACE,ADIPOQ,AGER,AGT,AIFM1,AIMP1,ALDH1A1,ALDH2,ALDH3A1,ALDH3B1,API5,ASS1,ATG7,BAX,CA3,CALR,CAMP,CAT,CAV1,CD36,CD44,CDC37,CDC42,CDH1,CDH5,CDKN1B,CLIC4,CLU,COL18A1,CTNNA1,CTNNB1,CTSB,CTSS,CYCS,DCN,DCTN2,DDX17,DECR1,DLST,DNM1L,DYNLL1,EEF1A1,EGFR,EIF3H,EIF4E,ENG,F2,FAH,FASN,FKBP4,GAPDH,GPX1,GSK3B,HK1,HMOX2,HSPA5,HSPB1,HSPD1,HTRA2,ICAM1,ITGA2,ITGA3,ITGA6,ITGAV,ITGB1,ITIH4,KNG1,KRT18,…	153
Cancer, Organismal Injury and Abnormalities	thoracic neoplasm	1.6e-25		-0.397	ACLY,ACOT2,ACTN4,ADH1C,AGER,AGO2,AGR2,AGRN,AHNAK,AHNAK2,AHSG,AIMP2,AK2,AKAP12,AKR1B1,AKR1B10,ALCAM,ALDH1B1,ALDH1L1,ALDH3A1,ALDOA,ANPEP,ANXA1,ANXA2,APEX1,APOA1,ARHGEF12,ATG7,ATIC,ATP1A1,ATP1B1,ATP5B,ATP5D,B2M,BAX,CACNA2D1,CAMP,CAT,CAV1,CCT7,CD44,CD9,CDH1,CDH13,CDKN1B,CKB,CLU,COPB2,COPS2,COPS6,CPS1,CRK,CSAD,CSPG4,CTNNB1,CTNND1,CTSB,CTSD,CUL3,CYBA,DCN,DDX17,DPP3,DPP4,DPYSL3,EEF1A1,EGFR,EIF2S1,EIF3A,…	259
Lipid Metabolism, Small Molecule Biochemistry	fatty acid metabolism	1.74e-25		1.766	ABCD3,ACAA1,ACAA2,ACACA,ACADL,ACADSB,ACADVL,ACAT1,ACLY,ACOT2,ACOT7,ACSL1,ACSL4,ACSL5,ACSS1,ADIPOQ,AGER,AGT,AKR1B1,AKR1C1/AKR1C2,AKR1C3,ALB,ALOX12,ANXA1,ANXA6,APCS,APOA1,APOA4,APOE,APOH,ARHGEF12,ASAH1,ATP8A1,BAX,CAMP,CANX,CAV1,CAV2,CD36,CD9,CDC42,CES1,CLU,CPT2,CRAT,CS,CTSS,DBI,DECR1,DLAT,DLD,ECI2,EGFR,EIF6,ELOVL1,ENTPD1,EPHX1,ERLIN1,F2,FABP1,FABP3,FABP5,FASN,FH,FN1,GC,GNAI3,GOT2,Gpihbp1,GPX4,GSN,H…	153
Neurological Disease, Organismal Injury and Abnormalities, Psychological Disorders	tauopathy	2.38e-25		1.91	ACE,ACLY,ACTB,ADAM10,AFM,AGER,AGRN,AGT,AIFM1,AKAP2,AKAP5,ALB,ALDH1L1,ALDH2,APOA1,APOA4,APOE,AQP1,ATP1A1,ATP1B1,ATP5A1,ATP5F1,ATP6V1E1,ATP8A1,BAX,BGN,C3,C4A/C4B,C7,C9,CANX,CAPN1,CAV1,CD2AP,CD36,CHI3L1,CLU,CNN1,CST3,CTSB,CTSD,CTSS,DCN,DHX9,DNM1L,DPYSL2,EEF1G,EEF2,EIF2S1,EPRS,FDPS,FH,FIS1,G3BP1,GAPDH,GBP2,GC,GSK3B,GSTO1,HLA-DQA1,HNRNPA1,HNRNPA2B1,HNRNPAB,HNRNPDL,HNRNPU,HP,HPX,HSD11B1,HSPA1A/HSPA1B,H…	160
Nucleic Acid Metabolism, Small Molecule Biochemistry	metabolism of purine nucleotide	2.75e-25		0.092	ACAT1,ACOT7,ADK,ADSL,ADSSL1,AK2,AK3,ATP1B1,ATP5A1,ATP5B,ATP5D,ATP5F1,ATP5J2,Atp5k,ATP5L,ATP5O,COASY,DCXR,DLST,DPM1,ENTPD1,FERMT2,FMO2,G6PD,GMDS,GPD1,GPD1L,H6PD,HSPA1A/HSPA1B,HSPA8,IDH3A,IDH3B,IDH3G,MCCC2,MDH2,MYH6,NDUFS1,NT5E,NUDT16,OGDH,OLA1,PGD,SAMHD1,SOAT1,THBS1,TSTA3,VCP	47
Cell-To-Cell Signaling and Interaction	binding of tumor cell lines	4.89e-25		1.906	ACTN4,ADAM10,ADD1,ADD3,AFDN,AGT,AKAP12,ALCAM,ANXA1,ANXA2,ANXA5,APOE,APOH,ARHGEF1,CALCRL,CAMP,CAV1,CD36,CD44,CD47,CD81,CD9,CDC42,CDH1,CEACAM5,CFH,CRK,CSK,CTNNB1,CTSB,CTSZ,CXADR,DAG1,DCN,DPP4,EFEMP1,EFNB1,EGFR,EPCAM,ERP29,F11R,F2,FBLN5,FERMT2,FERMT3,FGA,FLNA,FN1,GNA13,GP1BA,GP1BB,HLA-A,HSP90B1,HSPA5,ICAM1,ILK,ITGA2,ITGA3,ITGA6,ITGAV,ITGB1,ITGB2,ITGB3,KNG1,LGALS3,LGALS3BP,LRP1,LTF,MAP2K1,MAPK1,MINK1…	114
Cancer, Organismal Injury and Abnormalities	non-melanoma solid tumor	5.65e-25		0.027	AAK1,AARS,ABCA3,ABCD3,ABCE1,ABCF1,ABHD14B,ABI1,ABLIM1,ACAA1,ACAA2,ACADL,ACADM,ACADSB,ACADVL,ACAP2,ACAT1,ACE,ACLY,ACO1,ACO2,ACOT2,ACOT7,ACSF2,ACSL1,ACSL4,ACSS1,ACTB,ACTC1,ACTG1,ACTN1,ACTN4,ACTR1A,ACTR1B,ACTR2,ACTR3,ACVRL1,ADAM10,ADD1,ADD3,ADGRE5,ADH1C,ADH5,ADIPOQ,ADK,ADSL,ADSSL1,AFG3L2,AFM,AGER,AGO2,AGR2,AGRN,AGT,AHCY,AHNAK,AHNAK2,AHSA1,AHSG,AIFM1,AIMP1,AK2,AK3,AKAP12,AKAP2,AKR1A1,AKR1B1,AKR1B10,A…	1400
Cancer, Organismal Injury and Abnormalities	tumorigenesis of tissue	1.17e-24		-0.648	AAK1,AARS,ABCA3,ABCD3,ABCE1,ABCF1,ABHD14B,ABI1,ABLIM1,ACAA1,ACAA2,ACADL,ACADM,ACADSB,ACADVL,ACAP2,ACAT1,ACE,ACLY,ACO1,ACO2,ACOT2,ACOT7,ACSF2,ACSL1,ACSL4,ACSS1,ACTB,ACTC1,ACTG1,ACTN1,ACTN4,ACTR1A,ACTR1B,ACTR2,ACTR3,ACVRL1,ADAM10,ADD1,ADD3,ADGRE5,ADH1C,ADH5,ADIPOQ,ADK,ADSL,ADSSL1,AFG3L2,AFM,AGER,AGO2,AGR2,AGRN,AGT,AHCY,AHNAK,AHNAK2,AHSA1,AHSG,AIFM1,AK2,AK3,AKAP12,AKAP2,AKR1A1,AKR1B1,AKR1B10,AKR1C1/…	1389
Cellular Movement, Hematological System Development and Function, Immune Cell Trafficking	cell movement of leukocytes	1.46e-24		0.41	ACTB,ACTN4,ADAM10,ADIPOQ,AGER,AGT,ALB,ALCAM,ANXA1,ANXA2,APCS,APOA1,APOE,ARHGAP1,ARHGEF1,ARRB1,BGN,C3,C4A/C4B,C6,CALR,CAMP,CAPG,CAST,CAV1,CD36,CD44,CD47,CD81,CD9,CD93,CDC42,CDH1,CES1,CFH,Chil3/Chil4,CLTC,CMKLR1,CNN2,CORO1A,CR1L,CSK,CST3,CTSB,CTSS,CTSZ,CTTN,CXADR,DCN,DCTN2,DDX58,DEK,DIAPH1,DPP4,DPYSL2,EFNB1,EGFR,ELMO1,ENG,EZR,F11R,F2,FABP5,FERMT3,FGB,FLNA,FLOT1,FN1,Gm21596/Hmgb1,GNA11,GNA13,GNAI2,G…	185
Endocrine System Disorders, Organismal Injury and Abnormalities	benign thyroid nodule	2.2e-24			AHSG,ALDH1A1,ANXA3,ANXA4,ANXA5,APCS,APOA1,ARHGDIA,CALR,CAPN2,CTSB,GC,GLOD4,GSTP1,HIBADH,HSP90AB1,HSPA5,HSPA8,HSPB1,PARK7,PDIA4,PRDX2,PRDX5,PRDX6,PSMA3,SELENBP1,SERPINB6,TTR,UBE2K	29
Cancer, Organismal Injury and Abnormalities	solid tumor	2.22e-24		0.098	AAK1,AARS,ABCA3,ABCD3,ABCE1,ABCF1,ABHD14B,ABI1,ABLIM1,ACAA1,ACAA2,ACADL,ACADM,ACADSB,ACADVL,ACAP2,ACAT1,ACE,ACLY,ACO1,ACO2,ACOT2,ACOT7,ACSF2,ACSL1,ACSL4,ACSL5,ACSS1,ACTB,ACTC1,ACTG1,ACTN1,ACTN4,ACTR1A,ACTR1B,ACTR2,ACTR3,ACVRL1,ADAM10,ADD1,ADD3,ADGRE5,ADH1C,ADH5,ADIPOQ,ADK,ADSL,ADSSL1,AFG3L2,AFM,AGER,AGO2,AGR2,AGRN,AGT,AHCY,AHNAK,AHNAK2,AHSA1,AHSG,AIFM1,AIMP1,AIMP2,AK2,AK3,AKAP12,AKAP2,AKAP5,AKR1A…	1496
Cell Death and Survival	cell survival	3e-24	Increased	6.038	ACACA,ACE,ACLY,ACSL5,ACVRL1,ADIPOQ,ADK,AGER,AGO2,AGR2,AGRN,AIFM1,AIMP1,AKAP5,ALB,ALCAM,ALOX12,ANXA5,AP2B1,APEX1,APOE,ARRB1,ASAH1,ASS1,ATG3,ATG7,B2M,BAG3,BAX,BCAP31,C3,CA2,CALR,CAMK2D,CAMP,CAPN2,CAT,CAV1,CBR1,CD2AP,CD44,CD47,CD81,CD9,CDC42,CDH1,CDH13,CDH5,CDKN1B,CEACAM5,CFH,CHD4,CHI3L1,CKAP5,CLU,CNDP2,COL18A1,COPB2,CR1L,CSE1L,CST3,CTBP1,CTNNB1,CTSB,CUL3,CYBA,DDX3X,DDX5,DHX9,DNM1L,DNM2,DPP3,DPP4,EE…	288
Neurological Disease, Organismal Injury and Abnormalities, Psychological Disorders	Dementia	3.56e-24			ACE,ACLY,ACTB,ADAM10,AFM,AGER,AGRN,AGT,AIFM1,AKAP2,AKAP5,ALB,ALDH1L1,ALDH2,APOA1,APOA4,APOE,AQP1,ATP1A1,ATP1B1,ATP5A1,ATP5F1,ATP6V1E1,ATP8A1,BAX,BGN,C3,C4A/C4B,C7,C9,CA1,CA2,CA3,CA4,CACNA2D1,CANX,CAPN1,CAV1,CD2AP,CD36,CHI3L1,CLU,CNN1,CST3,CTSB,CTSD,CTSS,DCN,DHX9,DNM1L,DPYSL2,EEF1G,EEF2,EIF2S1,EPRS,F2,FDPS,FH,FIS1,G3BP1,GAPDH,GBP2,GC,GSK3B,GSTO1,HLA-DQA1,HNRNPA1,HNRNPA2B1,HNRNPAB,HNRNPDL,HNRNPU,HP…	162
Cancer, Organismal Injury and Abnormalities, Respiratory Disease	lung cancer	9.58e-24		-0.117	ACLY,ACOT2,ADH1C,AGO2,AGRN,AHNAK,AHNAK2,AHSG,AIMP2,AK2,AKAP12,AKR1B10,ALCAM,ALDH1B1,ALDH1L1,ALDH3A1,ALDOA,ANPEP,ANXA1,ANXA2,APEX1,APOA1,ARHGEF12,ATIC,ATP1A1,ATP1B1,ATP5B,ATP5D,B2M,BAX,CACNA2D1,CAMP,CAT,CAV1,CCT7,CD44,CD9,CDH1,CDH13,CDKN1B,CKB,CLU,COPB2,COPS6,CPS1,CRK,CSAD,CSPG4,CTNNB1,CTNND1,CTSB,CTSD,CUL3,CYBA,DCN,DDX17,DPP3,DPP4,DPYSL3,EEF1A1,EGFR,EIF3A,EIF3E,EIF4A1,EIF4A2,EIF4E,ENO1,EPCAM,EZR,…	239
Inflammatory Response	immune response of cells	9.91e-24		1.636	ABCF1,ADIPOQ,AGER,AGT,AHSG,ANPEP,ANXA1,ANXA3,ANXA5,APCS,APOA1,APOE,ATG3,ATG7,BAX,C3,CALR,CAMP,CAPG,CAT,CAV1,CD36,CD44,CD47,CD93,CDC42,CDKN1B,CEACAM6,CFH,CKB,CLIC4,CLIP1,CLTC,CNN2,COLEC12,CORO1A,CORO1C,CRK,CSK,CST3,CTSB,CTSD,CTSS,CYBA,CYP2S1,DDX58,DNM1L,DNM2,EGFR,EHD1,ELMO1,ENG,ERAP1,FN1,GAPDH,Gm21596/Hmgb1,GNA13,GNAS,GP1BA,GRB2,GSN,GULP1,HLA-A,HLA-DQB1,HSP90AA1,HSP90B1,HSPA8,HSPB1,ICAM1,ISG15,ITG…	147
Cell-To-Cell Signaling and Interaction	adhesion of blood cells	1.25e-23	Increased	2.278	ADAM10,ADGRE5,ADIPOQ,AGER,AGT,ALCAM,ALOX12,ANXA1,ANXA5,ANXA7,APCS,APOA1,APOA4,APOE,APOH,BCAM,C3,C4A/C4B,CAMP,CD34,CD36,CD44,CD47,CD81,CD9,CDC42,CDH1,CFH,CLU,CORO1A,CSK,CTSZ,CTTN,DCN,DIAPH1,EFNB1,ENTPD1,EZR,F11R,F2,FERMT3,FGA,FGG,FN1,GNAI2,GP1BA,GP5,ICAM1,Irgm1,ITGA1,ITGA2,ITGA2B,ITGA6,ITGB1,ITGB2,ITGB3,KLKB1,KNG1,LCP1,LGALS3,LRP1,LRPAP1,LSP1,LTF,Ly6a (includes others),LYN,MAP2K1,MAPK14,MCAM,MPO,M…	108
Cell-To-Cell Signaling and Interaction	adhesion of tumor cell lines	1.44e-23		1.86	ACTN4,ADAM10,ADD1,ADD3,AFDN,AKAP12,ALCAM,ANXA1,ANXA2,APOE,APOH,ARHGEF1,CAV1,CD44,CD47,CD81,CD9,CDC42,CDH1,CFH,CRK,CSK,CTNNB1,CTSB,CTSZ,DAG1,DCN,EFEMP1,EFNB1,EGFR,EPCAM,ERP29,F11R,F2,FBLN5,FERMT3,FGA,FLNA,FN1,GNA13,GP1BA,GP1BB,ICAM1,ILK,ITGA2,ITGA3,ITGA6,ITGAV,ITGB1,ITGB2,ITGB3,KNG1,LGALS3,LTF,MAP2K1,MAPK1,MINK1,MYH9,NID1,PAK2,PARVA,PARVB,PDLIM2,PKM,PLCG1,PRMT1,PSMD4,PTK2,PTPN6,PXN,RAB21,RAC1,RACK…	93
Metabolic Disease, Neurological Disease, Organismal Injury and Abnormalities, Psychological Disorders	Alzheimer disease	1.5e-23			ACE,ACLY,ACTB,ADAM10,AFM,AGER,AGRN,AGT,AIFM1,AKAP2,AKAP5,ALB,ALDH1L1,ALDH2,APOA1,APOA4,APOE,AQP1,ATP1A1,ATP1B1,ATP5A1,ATP5F1,ATP6V1E1,ATP8A1,BAX,BGN,C3,C4A/C4B,C7,C9,CANX,CAPN1,CAV1,CD2AP,CD36,CHI3L1,CLU,CNN1,CST3,CTSB,CTSD,CTSS,DCN,DHX9,DNM1L,DPYSL2,EEF1G,EEF2,EIF2S1,EPRS,FDPS,FH,FIS1,G3BP1,GAPDH,GBP2,GC,GSK3B,GSTO1,HLA-DQA1,HNRNPA1,HNRNPA2B1,HNRNPAB,HNRNPDL,HNRNPU,HP,HPX,HSD11B1,HSPA1A/HSPA1B,H…	152
Cell-To-Cell Signaling and Interaction, Cellular Assembly and Organization, Cellular Function and Maintenance	formation of focal adhesions	1.72e-23	Increased	2.758	ACTN1,ACVRL1,AGT,AIMP1,AKAP12,ARHGAP6,Cald1,CAPN1,CAV1,CD44,CD81,CDC42,CDC42BPB,CFL1,COL18A1,CORO1C,CSK,CTNND1,CTTN,EHD1,EPB41L5,EZR,F2,FERMT2,FN1,GNA11,GNA13,GNAI2,GNB1,IQGAP1,ITGA2,ITGB1,KNG1,LIMS1,LRP1,Macf1,NSF,PAK4,PPM1F,PTK2,PTPN11,PXN,RAC1,RACK1,RBBP4,RCC2,RHOA,ROCK1,ROCK2,RRAS,SERPINC1,SLK,SRC,STMN1,TGM2,THBS1,TNS3,Tpm2,VCL,VIM	60
Cellular Movement	cell movement of breast cancer cell lines	2.29e-23	Increased	3.924	ACSL4,AFDN,AGER,AHNAK,ANXA1,ANXA2,ARF1,ARHGDIB,ARPC1B,ARRB1,CAPN2,CAV1,CD44,CD81,CD9,CDC42,CDH1,CDKN1B,CPNE3,CRK,CSE1L,CTNNB1,CTTN,CUL4A,EGFR,EIF3A,EIF4E,ELAVL1,ENG,F11R,FBLIM1,FLNA,FN1,GNA11,GPI,IQGAP1,ITGA2,ITGA6,ITGAV,ITGB1,ITGB3,JUP,KHDRBS1,KRT19,KRT8,LASP1,LCN2,LDHA,LIMA1,LMO7,LRPAP1,MAP2K1,MAPK1,MAPK14,MAPK3,MB,MCAM,MMP9,MYH10,MYH9,NDRG1,NRP1,PAK2,PDLIM2,PFN1,PLCG1,PPIC,PPM1F,PRKCD,PTK2,PXN…	96
Cancer, Organismal Injury and Abnormalities	malignant solid tumor	2.89e-23		-0.499	AAK1,AARS,ABCA3,ABCD3,ABCE1,ABCF1,ABHD14B,ABI1,ABLIM1,ACAA1,ACAA2,ACADL,ACADM,ACADSB,ACADVL,ACAP2,ACAT1,ACE,ACLY,ACO1,ACO2,ACOT2,ACOT7,ACSF2,ACSL1,ACSL4,ACSL5,ACSS1,ACTB,ACTC1,ACTG1,ACTN1,ACTN4,ACTR1A,ACTR1B,ACTR2,ACTR3,ACVRL1,ADAM10,ADD1,ADD3,ADGRE5,ADH1C,ADH5,ADIPOQ,ADK,ADSL,ADSSL1,AFG3L2,AFM,AGER,AGO2,AGR2,AGRN,AGT,AHCY,AHNAK,AHNAK2,AHSA1,AHSG,AIFM1,AIMP1,AIMP2,AK2,AK3,AKAP12,AKAP2,AKAP5,AKR1A…	1481
Infectious Diseases	replication of virus	3.03e-23	Increased	3.911	ACTC1,ADAM10,AGO2,ANPEP,ANXA5,ANXA6,AP1M1,AP2M1,ARCN1,ARHGDIB,ATG7,ATP5B,ATP6V1A,ATP6V1B2,ATP6V1G1,B2M,BAX,Bst2,BTF3,C14orf166,CAT,CAV1,CD81,CDC42,CDC42BPB,CDKN1B,CES1,CLIC4,COPA,COPB1,COPB2,COPG1,CSE1L,CST3,CTBP1,CTBP2,DAG1,DBT,DDB1,DDX3X,DDX5,DDX58,DDX6,DEK,DHX9,DLG1,DUSP3,EEF1A1,EIF2S1,EIF3A,EIF3C,EIF3G,EIF3L,F11R,F13A1,FASN,FCHO2,FDPS,FERMT3,FKBP1A,FUBP1,G3BP1,GCLC,GSK3B,HNRNPM,HPGD,HSP90AA1,…	140
Nucleic Acid Metabolism, Small Molecule Biochemistry	synthesis of purine nucleotide	3.21e-23	Increased	3.714	ACAT1,ACOT7,ADK,ADSL,ADSS,ADSSL1,AGER,AGT,AK1,AK2,AK3,ALDH2,ALDOA,APOE,AQP1,ATP5B,ATP5D,CAV1,CKM,COASY,CYCS,DNM1L,ENTPD1,F2,FASN,G6PD,GBAS,GMDS,GUCY1A3,GUCY1B3,HPRT1,HSPD1,IDH2,IMPDH1,IMPDH2,LETM1,LONP1,MAPT,ME1,MSRA,MT-CO3,MTHFD1,NAMPT,NME2,NT5E,OPA1,PDHA1,PKLR,PKM,PLG,PNP,PPA1,PRKCD,PRPS1,PTGIS,SLC25A12,SLC25A13,SLC25A5,SOAT1,SOD1,SOD2,STAT3,TSTA3,VCP,VDAC1	65
Free Radical Scavenging	production of reactive oxygen species	4.08e-23		1.456	ACTB,ADIPOQ,AFG3L2,AGER,AGT,AIFM1,AKR1B1,ALDH3A2,ANXA1,ANXA2,APCS,APOE,ARHGDIA,ARHGDIB,ARHGEF1,BAX,C3,CAMP,CAT,CAV1,CD36,CD44,CDC42,CDH5,COL18A1,CST3,CTTN,CYBA,DBI,DCN,DECR1,DLST,DNM1L,EGFR,F2,FN1,FTH1,G6PD,GNAS,GPX1,GSN,Gsta4,HBB,HK1,HNRNPK,HSD17B10,HSP90AB1,HSPA9,ICAM1,IDH1,IMMT,ITGA1,ITGB2,ITGB3,LDHA,LETM1,LONP1,LTF,LYN,MAOA,MAOB,MAP2K1,MAPK1,MAPK14,MAPT,MRC1,MYLK,NDUFS1,PARK7,PECAM1,PHB,PLCG1…	105
Cardiovascular System Development and Function, Organismal Development	angiogenesis	4.25e-23	Increased	2.376	ABI1,ACVRL1,ADD1,ADIPOQ,AGER,AGT,AIMP1,AKR1B1,ALCAM,Aldh1a7,ALOX12,ANPEP,ANXA2,ANXA3,APOA1,APOE,APOH,AQP1,ARHGDIA,ATG7,ATP5A1,ATP5B,C3,C6,CALCRL,CALR,CAMP,CAPN1,CAPNS1,CAT,CAV1,CAV2,CD34,CD36,CD44,CD9,CDC42,CDH1,CDH13,CDH5,CDKN1B,CHI3L1,CLIC4,COL18A1,CSK,CSPG4,CST3,CTBP2,CTNNB1,CTSB,CTSH,CTSS,CUL5,CYBA,CYCS,DCN,DDAH1,DLG1,DNM2,DUSP3,EFNB1,EGFR,EHD4,ELAVL1,ENG,ENPEP,ERAP1,ESAM,F11R,F2,FBLN5,FERMT2…	211
Cancer, Organismal Injury and Abnormalities	thoracic cancer	7.38e-23		-0.244	ACLY,ACOT2,ADH1C,AGO2,AGRN,AHNAK,AHNAK2,AHSG,AIMP2,AK2,AKAP12,AKR1B10,ALCAM,ALDH1B1,ALDH1L1,ALDH3A1,ALDOA,ANPEP,ANXA1,ANXA2,APEX1,APOA1,ARHGEF12,ATIC,ATP1A1,ATP1B1,ATP5B,ATP5D,B2M,BAX,CACNA2D1,CAMP,CAT,CAV1,CCT7,CD44,CD9,CDH1,CDH13,CDKN1B,CKB,CLU,COPB2,COPS6,CPS1,CRK,CSAD,CSPG4,CTNNB1,CTNND1,CTSB,CTSD,CUL3,CYBA,DCN,DDX17,DPP3,DPP4,DPYSL3,EEF1A1,EGFR,EIF3A,EIF3E,EIF4A1,EIF4A2,EIF4E,ENO1,EPCAM,EZR,…	240
Cardiovascular Disease, Hematological Disease, Organismal Injury and Abnormalities	anemia	7.41e-23		-0.541	ADD1,ADD3,ADK,AGO2,AGR2,AK1,ALDH2,ALDOA,ANK1,ANXA1,APOE,ARHGAP1,ATP1B1,ATP6V1E1,BAX,C3,C4A/C4B,CAST,CAT,CD47,CFH,CFI,CP,DAD1,DIAPH1,EPB41,EPB42,FKBP1A,FN1,FUBP1,G6PD,GCLC,Gm21596/Hmgb1,GPI,GPX1,GSR,GSS,GSTM1,GSTM3,HBB,HK1,HLA-DQA1,HPRT1,HSPA9,ICAM1,IMPDH1,IMPDH2,ITGB3,ITPA,KHDRBS1,LAMA4,LCN2,LGALS3,LYN,MAPK14,MGLL,MPO,MUT,NPM1,NQO1,NT5C3A,PDCD10,PGM3,PICALM,PKLR,PLG,POR,PPP3CA,PRDX1,PRDX2,PRDX3,P…	112
Cancer, Organismal Injury and Abnormalities	abdominal neoplasm	1.22e-22		-0.841	AAK1,AARS,ABCA3,ABCD3,ABCE1,ABCF1,ABHD14B,ABI1,ABLIM1,ACAA1,ACAA2,ACADM,ACADSB,ACADVL,ACAP2,ACAT1,ACE,ACLY,ACO1,ACO2,ACOT7,ACSF2,ACSL1,ACSL4,ACSL5,ACSS1,ACTB,ACTC1,ACTG1,ACTN1,ACTN4,ACTR1A,ACTR2,ACTR3,ACVRL1,ADAM10,ADD1,ADD3,ADGRE5,ADH1C,ADH5,ADIPOQ,ADK,ADSL,ADSSL1,AFG3L2,AFM,AGER,AGO2,AGR2,AGRN,AGT,AHCY,AHNAK,AHNAK2,AHSA1,AHSG,AIFM1,AIMP1,AK2,AK3,AKAP12,AKAP2,AKAP5,AKR1A1,AKR1B1,AKR1B10,AKR1C1/A…	1363
Dermatological Diseases and Conditions, Organismal Injury and Abnormalities	psoriasis	1.24e-22			ADAM10,ADGRE5,AGER,ALDH3A2,ANXA1,ANXA2,ANXA3,APOE,ARHGDIA,ARHGDIB,ARPC1B,ATP1B1,ATP2A2,C3,C4A/C4B,CALR,CAMP,CAV1,CAVIN1,CCT5,CD36,CD47,CDH1,CFL1,CNN1,COPB2,CRAT,CSPG4,CTNNB1,CTSB,CTSS,CYCS,DDX58,DPP4,EEF1A1,EIF2S1,EIF2S2,EIF4E,EIF5,EIF5A,EIF6,EPHX1,ETF1,F13A1,FABP5,FASN,FKBP1A,FN1,GAPDH,GARS,GBAS,GBP2,GOT1,GOT2,GSN,GSTM1,GSTP1,H2AFY,HBB,HIBADH,HSPA5,HSPA8,HSPE1,ICAM1,IDH3A,IGFBP7,ISG15,ITGA1,ITGA…	143
Infectious Diseases	replication of RNA virus	1.27e-22	Increased	3.611	ACTC1,ADAM10,AGO2,ANPEP,ANXA5,ANXA6,AP1M1,AP2M1,ARCN1,ARHGDIB,ATG7,ATP6V1A,ATP6V1B2,ATP6V1G1,B2M,BAX,Bst2,BTF3,C14orf166,CAV1,CD81,CDC42,CDC42BPB,CDKN1B,CES1,CLIC4,COPA,COPB1,COPB2,COPG1,CSE1L,CST3,CTBP1,DAG1,DBT,DDB1,DDX3X,DDX5,DDX58,DDX6,DHX9,DLG1,DUSP3,EEF1A1,EIF2S1,EIF3A,EIF3C,EIF3G,EIF3L,F11R,F13A1,FASN,FCHO2,FDPS,FERMT3,G3BP1,GCLC,GSK3B,HNRNPM,HPGD,HSP90AA1,HSP90AB1,HSPD1,IFITM3,ISG15,ITGA3…	129
Infectious Diseases	HIV infection	2.37e-22	Increased	5.88	ACADSB,ACTR3,ADAM10,ADGRE5,ADK,AFG3L2,ALB,ALOX12,ANXA2,AP2M1,APOA1,ARF1,ARHGEF12,ATG7,ATP5B,B2M,C3,C4A/C4B,CA2,CACNA2D1,CAV2,CCT2,CD36,CD44,CFI,CLTA,CLU,CMKLR1,COASY,CTSZ,CYCS,CYP2B6,DDOST,DDX3X,DHX15,DHX9,DLST,DNAJA2,DNM2,DPM1,DPP4,EGFR,EIF3H,ETF1,FABP1,FBLIM1,FDPS,FKBP1A,FLII,FN1,GANAB,GBAS,GPD2,GPI,HIBCH,HIP1R,HLA-A,HNRNPDL,HNRNPF,HNRNPH1,HNRNPU,HSPA4,IDH1,IMPDH1,IMPDH2,ITGB1,KARS,KHDRBS1,KPNB…	170
Cell Death and Survival	cell viability	2.5e-22	Increased	5.778	ACACA,ACE,ACLY,ACSL5,ACVRL1,ADIPOQ,ADK,AGER,AGO2,AGR2,AGRN,AIFM1,AIMP1,AKAP5,ALB,ALOX12,ANXA5,AP2B1,APEX1,APOE,ARRB1,ASAH1,ASS1,ATG3,ATG7,B2M,BAG3,BAX,BCAP31,C3,CA2,CALR,CAMK2D,CAPN2,CAT,CAV1,CBR1,CD2AP,CD44,CD47,CD81,CD9,CDC42,CDH1,CDH13,CDH5,CDKN1B,CEACAM5,CHD4,CHI3L1,CKAP5,CLU,CNDP2,COPB2,CR1L,CSE1L,CST3,CTBP1,CTNNB1,CTSB,CUL3,CYBA,DDX5,DHX9,DNM1L,DNM2,DPP3,DPP4,EEF2,EFNB1,EGFR,EHD4,EIF3A,EIF3…	269
Cancer, Organismal Injury and Abnormalities	metastasis	2.66e-22		1.471	ABLIM1,ACTB,ADAM10,ADGRE5,AFDN,AGER,AGR2,AHSG,AKAP12,AKR1C1/AKR1C2,AKR1C3,ALCAM,ANPEP,ANXA1,ANXA5,ANXA7,APOA1,APOE,AQP1,ASAH1,ATIC,B2M,C3,C4A/C4B,CAPG,CAPN2,CAT,CAV1,CBR1,CD36,CD44,CD47,CD81,CD9,CDH1,CDKN1B,CEACAM5,CLU,CNN1,COL18A1,COL6A3,COLEC12,CRYZ,CSE1L,CSRP3,CST3,CTNNB1,CTNND1,CTSB,CTSH,CTTN,CUL4A,DDX58,DPYSL2,DPYSL3,EEF1A1,EFEMP1,EGFR,EIF4A1,ENG,EPCAM,EZR,F2,FABP5,FAM120A,FASN,FDPS,FERMT3,F…	193
Cell Death and Survival	cell death of connective tissue cells	2.7e-22		0.007	ABCE1,ACTB,ADIPOQ,AGER,AGT,AIFM1,ARHGAP1,ASAH1,ATG3,ATG7,BAX,BGN,CA3,CA4,CAMP,CAPNS1,CAT,CD36,CD44,CDC42,CDH1,CDKN1B,CLIC4,CLU,CTBP1,CTBP2,CTNNB1,CTSB,CTSD,CYCS,DCN,DDX3X,DDX58,DNM1L,EEF1A1,EGFR,EIF2S1,EIF3B,EIF3C,EIF3H,EIF3I,EIF4E,EIF6,EMD,ENG,ENO1,EPHX1,EWSR1,FABP1,FH,FKBP4,FLNA,FN1,FTH1,GLO1,GMFB,GNA13,GNAQ,GNB2,GPI,GPX1,GPX4,GRB2,GSK3B,GSN,GSTM5,GSTP1,HNRNPA1,HSPA5,HSPD1,HTRA2,ILK,ITGA6,ITGAV…	147
Protein Synthesis	translation	3.11e-22		1.333	ABCF1,ACO1,AGO2,APEX1,BPNT1,CALR,CKAP5,DARS,DDX3X,DDX6,DHX9,EEF1A1,EEF2,EGFR,EIF2S1,EIF2S3,EIF3B,EIF3C,EIF3D,EIF3E,EIF3G,EIF3H,EIF3I,EIF3L,EIF4A1,EIF4A2,EIF4B,EIF4E,EIF4G1,EIF4H,EIF5,EIF5A,ELAVL1,EPRS,ETF1,FARSB,FN1,Fus,GAPDH,HNRNPK,HSPA1A/HSPA1B,HSPA5,HSPB1,ITGB1,MAP2K1,MAPT,NCL,PABPC1,PCBP1,PRKAA1,PTBP1,RACK1,RIDA,RPL10A,RPL13A,RPL19,RPL23,RPL24,RPL27A,RPL38,Rplp1 (includes others),RPS14,RPS17,…	81
Molecular Transport, Protein Trafficking	transport of protein	4.62e-22		1.445	AKR1C3,AP1B1,AP1M1,AP2A1,AP2A2,AP2M1,ARCN1,ARF1,ARFIP1,CALCRL,CALR,CAV1,CFL1,CTTN,DCTN1,DNAJA2,DNM2,DYNLT1,EHD1,EIF5A,EPS15,ERP29,EXOC4,GDI2,Gpihbp1,GSK3B,HOOK3,HSPA8,HSPA9,IPO5,IPO7,JUP,KLC1,KPNB1,LMAN2,LRP1,M6PR,MAPK14,MAPT,MYH9,NAPA,NME2,NPM1,NSF,PDCD6,PDIA3,PHB2,PICALM,PPP3CA,PRKCD,PTPN11,RAB10,RAB1A,RAB2A,RAB6A,RAB7A,RAB8A,RAN,RAP1A,SCAMP1,SCAMP2,SCAMP3,SCFD1,SEC23A,SEC23IP,SNAP23,SNX1,SNX12…	88
Cancer, Organismal Injury and Abnormalities	advanced malignant tumor	4.98e-22		1.494	ABLIM1,ACTB,ADAM10,ADGRE5,AFDN,AGER,AGR2,AHSG,AKAP12,AKR1C1/AKR1C2,AKR1C3,ALCAM,ANPEP,ANXA1,ANXA5,ANXA7,APOA1,APOE,AQP1,ASAH1,ATIC,B2M,C3,C4A/C4B,CAPG,CAPN2,CAT,CAV1,CBR1,CD36,CD44,CD47,CD81,CD9,CDH1,CDKN1B,CEACAM5,CFH,CLU,CNN1,COL18A1,COL6A3,COLEC12,CRYZ,CSE1L,CSK,CSRP3,CST3,CTNNB1,CTNND1,CTSB,CTSH,CTTN,CUL4A,DDX58,DPP4,DPYSL2,DPYSL3,EEF1A1,EFEMP1,EGFR,EIF4A1,ENG,ENPEP,EPCAM,EZR,F2,FABP5,FAM120A…	207
Organismal Development	abnormal morphology of body cavity	6.47e-22			ABCA3,ABCD3,ABI1,ACADL,ACADM,ACADVL,ACE,ACSL4,ACTC1,ACTN4,ACVRL1,ADAM10,ADIPOQ,AFDN,AGER,AGO2,AGR2,AGT,AKAP12,AKAP5,AKR1B1,ANXA7,APCS,APEX1,APOA1,APOE,APRT,ARHGDIA,ARHGDIB,ARHGEF1,ARHGEF12,ARRB1,ASAH1,ATP2A2,AZGP1,B2M,BAX,BCAM,BCAT2,BPNT1,Bst2,C3,C4A/C4B,CACNA2D1,CALCRL,CALR,CAPN1,CAPN2,CARM1,CAV1,CAV2,CD2AP,CD36,CD44,CD47,CD81,CD9,CDH5,CDKN1B,CES1,CFH,CFI,CKM,CKMT2,CLDN18,CLU,CMKLR1,COL18A1,COMT…	246
Cancer, Organismal Injury and Abnormalities	neoplasia of epithelial tissue	8.11e-22		-0.565	AAK1,AARS,ABCA3,ABCD3,ABCE1,ABCF1,ABHD14B,ABI1,ABLIM1,ACAA1,ACAA2,ACADL,ACADM,ACADSB,ACADVL,ACAP2,ACAT1,ACE,ACLY,ACO1,ACO2,ACOT2,ACOT7,ACSF2,ACSL1,ACSL4,ACSS1,ACTB,ACTC1,ACTG1,ACTN1,ACTN4,ACTR1A,ACTR1B,ACTR2,ACTR3,ACVRL1,ADAM10,ADD1,ADD3,ADGRE5,ADH1C,ADH5,ADIPOQ,ADK,ADSL,ADSSL1,AFG3L2,AFM,AGER,AGO2,AGR2,AGRN,AGT,AHCY,AHNAK,AHNAK2,AHSA1,AHSG,AIFM1,AK2,AK3,AKAP12,AKAP2,AKR1A1,AKR1B1,AKR1B10,AKR1C1/…	1367
Cellular Function and Maintenance	internalization of cells	8.85e-22		1.988	AGER,ANXA1,APCS,APOA1,ATG7,C3,CALR,CAMP,CAPG,CD36,CD44,CD47,CD93,CDC42,CEACAM6,CFH,CKB,CLIC4,CLIP1,CLTC,CNN2,COLEC12,CORO1A,CSK,CYP2S1,EGFR,ERAP1,EZR,Gm21596/Hmgb1,GRB2,GSN,GULP1,ILK,ISG15,ITGB1,ITGB2,LCN2,LGALS3,LMAN2,LUM,LYN,MAP1S,MAPK14,MAPKAPK2,MFGE8,MRC1,MUC5B,NCL,NPM1,PF4,PFN1,PLG,PRKCD,PSMD4,PTK2,PTPN6,PXN,RAC1,RAC2,RALA,RALB,RHOA,RHOG,RRAS2,S100A9,SFTPA1,SFTPD,SNAP23,SOAT1,SRC,STIM1,TGM2,…	76
Protein Synthesis	expression of protein	9.88e-22		0.645	ABCF1,ACO1,AGO2,AGT,ALDH3A1,ALOX12,ANXA1,APEX1,BPNT1,CALR,CAV1,CDKN1B,CKAP5,CRK,DARS,DDX3X,DDX6,DHX9,EEF1A1,EGFR,EIF2S1,EIF2S3,EIF3B,EIF3C,EIF3D,EIF3E,EIF3G,EIF3H,EIF3I,EIF3L,EIF4A1,EIF4A2,EIF4B,EIF4E,EIF4G1,EIF4H,EIF5,EIF5A,ELAVL1,EPRS,ETF1,FARSB,FN1,Fus,GAPDH,GNAQ,HNRNPK,HSPA1A/HSPA1B,HSPA5,HSPB1,ITGB1,KHDRBS1,LYN,MAP2K1,MAPT,MYBBP1A,NCL,PABPC1,PCBP1,PLG,PRKAA1,PTBP1,RACK1,RIDA,RPL10A,RPL13A,RP…	95
Inflammatory Disease	chronic inflammatory disorder	1.13e-21		-0.071	ACE,ACLY,ACO1,ACSL1,ACTN4,ADAM10,ADGRE5,ADIPOQ,ADK,ADSS,AGER,AGT,AHSG,AK2,AKR1A1,ALB,ALDOA,ALOX12,ANXA1,ANXA4,APEH,APOA1,APOE,ARCN1,ARF1,ARHGDIB,ARRB1,ATIC,ATP1B1,ATP2B1,ATP8A1,B2M,BGN,C3,C4A/C4B,CA2,CACNA2D1,CALCRL,CALR,CAMK2D,CAMP,CAPG,CD36,CD44,CDH1,CFH,CHI3L1,CKB,CKM,CLU,CST3,CTNND1,CTSB,CTSD,CYB5B,CYBA,CYC1,CYP2B6,DAG1,DARS,DDX39B,DDX5,DDX58,DEK,DNM1L,DPP4,DYNLL1,EEF1G,EEF2,EFNB1,EGFR,EHD4,E…	234
Cancer, Organismal Injury and Abnormalities	benign neoplasia	1.19e-21		0.404	ACAT1,ACTC1,ADGRE5,ADIPOQ,AGER,AGRN,AK2,ALB,ALCAM,ALDH1A1,ALDH1B1,ALDH2,ALDOA,ANXA1,ANXA2,ANXA3,ANXA5,ANXA7,APCS,APOA1,APOE,ASS1,ATG7,ATP1A1,ATP2A2,ATP6V1B2,C3,C4A/C4B,CA1,CA2,CALCRL,CALR,CAVIN2,CD34,CD44,CDH1,CDKN1B,CEACAM6,CFH,CKM,CLU,COL18A1,COL6A3,CP,CTNNB1,CTNND1,CTSB,CYBA,CYP2F1,DCN,DDX17,DDX5,DDX6,DHRS11,DNM1L,DPEP1,DPP4,EGFR,EIF4A2,ENG,ENO3,ENPEP,EPCAM,ERBIN,FABP5,FAH,FDPS,FERMT2,FH,FKBP1…	210
Cancer, Organismal Injury and Abnormalities, Reproductive System Disease	breast or ovarian cancer	1.8e-21		-1.094	ABCA3,ACAA1,ACADVL,ACTG1,ACTR2,ADAM10,ADK,AFM,AGER,AGO2,AGR2,AGT,AIFM1,AKAP12,AKAP2,AKR1A1,AKR1B1,AKR1C1/AKR1C2,AKR1C3,AKR7A2,ALCAM,ALDH16A1,ALDH1A1,ALDH1L1,ALDH3A1,ALDOA,ANKRD12,ANPEP,ANXA1,ANXA11,ANXA3,AP1B1,APOA1,APOE,APOH,ARHGAP45,ARHGDIA,ARHGDIB,ARHGEF1,ARHGEF12,ARRB1,ATG7,ATIC,ATL3,ATP5A1,ATP5J2,ATP6V1B2,ATP8A1,AZGP1,B2M,BAX,BCAM,BGN,BLVRA,C4A/C4B,C9,CACNA2D1,CALM1 (includes others),CAND1,C…	462
Cell-To-Cell Signaling and Interaction	binding of blood cells	2.47e-21	Increased	2.128	ADAM10,ADGRE5,ADIPOQ,AGER,AGT,ALCAM,ALOX12,ANXA1,ANXA5,ANXA7,APCS,APOA1,APOA4,APOE,APOH,BCAM,C3,C4A/C4B,CALR,CAMP,CD34,CD36,CD44,CD47,CD81,CD9,CDC42,CDH1,CFH,CLU,CORO1A,CSK,CTSZ,CTTN,DCN,DIAPH1,EFNB1,ENG,ENTPD1,EZR,F11R,F2,FERMT3,FGA,FGG,FN1,GNAI2,GP1BA,GP5,GSK3B,ICAM1,Irgm1,ITGA1,ITGA2,ITGA2B,ITGA6,ITGB1,ITGB2,ITGB3,KLKB1,KNG1,LCP1,LGALS3,LRP1,LRPAP1,LSP1,LTF,Ly6a (includes others),LYN,MAP2K1,MA…	113
Cell Morphology, Cellular Assembly and Organization, Cellular Function and Maintenance	formation of cellular protrusions	2.52e-21	Increased	3.061	ABI1,ABLIM1,ACACA,ACAP2,ACE,ACTB,ACTN4,ACTR2,ACTR3,ADAM10,ADIPOQ,AFG3L2,AGER,AGRN,AGT,AHNAK,AKAP12,AKAP5,ANPEP,APOE,AQP1,ARPC2,ARRB1,ATG7,ATXN10,C3,CAP1,CAPG,CAPN2,CAPNS1,CAPZB,CARMIL1,CAST,CAV1,CD2AP,CD44,CD47,CD81,CD9,CDC42,CDC42BPB,CDC42BPG,CDC42EP1,CDC42EP4,CDH1,CDH13,CDKN1B,CFL1,CKB,CKM,CLU,CRK,CSRP1,CTNNB1,CTNND1,CTTN,CYFIP1,DAG1,DBNL,DCTN1,DDAH1,DIAPH1,DLG1,DNM1L,DNM2,DPYSL2,DPYSL3,DYNLT1,…	202
Cellular Movement, Connective Tissue Development and Function	cell movement of fibroblast cell lines	2.57e-21		1.691	ABI1,ACTN4,ACTR2,ACTR3,ARHGEF1,ARHGEF12,ARPC2,ATG3,CAST,CD44,CDC42,CDKN1B,CLIC4,CNN3,CORO1B,CRK,CSK,CTNNB1,CTTN,DDX3X,EFEMP1,EGFR,EHD1,F2,FABP5,FH,FLNA,FN1,GBP2,GNA11,GNA13,GPI,GRB2,ILK,ITGB1,ITGB3,LIMA1,LRPAP1,MAPK14,MAPRE1,Marcks,MMP9,MYLK,NPM1,PACSIN2,PLG,PRKCD,PTBP1,PTK2,PTPN11,PXN,RAC1,RAC2,RACK1,RHOA,RHOG,ROCK1,RTN4,SRC,STAT3,TGFB1I1,TGM2,THBS1,TJP1,TMEM30A,TSPAN7,VCL,VIM,VTN	69
Cellular Movement	cellular infiltration	3.45e-21		0.727	ACO2,ACTB,ADIPOQ,AGER,AGT,AKR1B1,ALB,ALDH2,ALDOA,ANXA1,ANXA3,APCS,APOA1,APOE,ARRB1,BGN,C3,C4A/C4B,C6,CAV1,CD36,CD44,CD47,CD93,CDH13,CES1,CFH,CHD4,Chil3/Chil4,CMKLR1,CR1L,CTSB,CTSS,DCN,EGFR,ENG,ENO1,F2,FGB,FN1,GAPDH,Gm21596/Hmgb1,HARS,HLA-A,HNRNPAB,Hrg,HSPA5,HSPB1,HSPD1,HYOU1,ICAM1,ILK,ITGA1,ITGB1,ITGB2,ITGB3,KCNK2,KNG1,KRT10,LCN2,LGALS1,LGALS3,LMNB1,LTF,Ly6a (includes others),MAPK14,MAPK3,MAPKAPK…	118
Cancer, Organismal Injury and Abnormalities	carcinoma	5.58e-21		-0.678	AAK1,AARS,ABCA3,ABCD3,ABCE1,ABCF1,ABHD14B,ABI1,ABLIM1,ACAA1,ACAA2,ACADL,ACADM,ACADSB,ACADVL,ACAP2,ACAT1,ACE,ACLY,ACO1,ACO2,ACOT2,ACOT7,ACSF2,ACSL1,ACSL4,ACSS1,ACTB,ACTC1,ACTG1,ACTN1,ACTN4,ACTR1A,ACTR1B,ACTR2,ACTR3,ACVRL1,ADAM10,ADD1,ADD3,ADGRE5,ADH1C,ADH5,ADIPOQ,ADK,ADSL,ADSSL1,AFG3L2,AFM,AGER,AGO2,AGR2,AGRN,AGT,AHCY,AHNAK,AHNAK2,AHSA1,AHSG,AIFM1,AK2,AK3,AKAP12,AKAP2,AKR1A1,AKR1B1,AKR1B10,AKR1C1/…	1358
Hereditary Disorder, Organismal Injury and Abnormalities	autosomal dominant disease	5.77e-21		-1.706	AARS,ABLIM1,ACE,ACLY,ACTB,ACTC1,ACTG1,ACTN1,ACTN4,ADAM10,AGT,AHNAK,ALB,APOA1,APOE,APPL1,AQP5,ARHGAP1,ARHGAP31,ARHGDIA,ARHGDIB,ATL3,ATP6V1B2,ATXN10,BAG3,BGN,CA1,CA2,CA4,CACNA2D1,CALM1 (includes others),CALR,CAP1,CAV1,CAV2,CAVIN1,CDH1,CDKN1B,CFI,CFL1,CHD4,CHMP4B,CLU,CNN3,COL6A3,COLEC12,CPQ,CSNK2A1,CTNNA1,CTNNB1,CYCS,DDX5,DDX58,DIAPH1,DNM1L,DNM2,DPYSL3,DSTN,DYNC1H1,EEF2,EFTUD2,EIF4G1,ELAVL1,ENG,EPB4…	185
Cellular Movement, Hematological Disease, Immunological Disease, Inflammatory Disease, Inflammatory Response, Organismal Injury and Abnormalities, Respiratory Disease	allergic pulmonary eosinophilia	5.9e-21		1.067	ACO2,ACTB,ADIPOQ,AGER,ALB,ALDH2,ALDOA,ANXA3,CDH13,CHD4,Chil3/Chil4,CTSS,ENO1,GAPDH,HNRNPAB,HSPA5,MYH9,P4HB,PDIA3,PLCB3,PRDX1,PRDX6,SELENBP1,TKT,TPI1,TUBB	26
Cancer, Organismal Injury and Abnormalities, Respiratory Disease	carcinoma in lung	6.14e-21		-1.006	ACOT2,ADH1C,AGO2,AGRN,AHNAK,AHNAK2,AHSG,AK2,AKR1B10,ALCAM,ALDH1B1,ALDH1L1,ALDH3A1,ALDOA,ANXA2,APEX1,APOA1,ARHGEF12,ATIC,ATP1A1,ATP1B1,ATP5B,ATP5D,B2M,BAX,CACNA2D1,CAMP,CAT,CAV1,CCT7,CD44,CD9,CDH1,CDH13,CDKN1B,CKB,COPB2,COPS6,CPS1,CSAD,CSPG4,CTNNB1,CTNND1,CTSD,CUL3,CYBA,DCN,DDX17,DPP3,DPP4,EEF1A1,EGFR,EIF3E,EIF4A1,EIF4A2,EIF4E,ENO1,EPCAM,EZR,F2,FASN,FDPS,FGG,FKBP1A,FN1,FUBP1,GART,GBP2,GPI,GSK3B,GS…	203
Protein Synthesis	translation of protein	6.33e-21		0.939	ABCF1,ACO1,AGO2,APEX1,BPNT1,CALR,CKAP5,DARS,DDX3X,DDX6,DHX9,EEF1A1,EGFR,EIF2S1,EIF2S3,EIF3B,EIF3C,EIF3D,EIF3E,EIF3G,EIF3H,EIF3I,EIF3L,EIF4A1,EIF4A2,EIF4B,EIF4E,EIF4G1,EIF4H,EIF5,EIF5A,ELAVL1,EPRS,ETF1,FARSB,FN1,Fus,GAPDH,HNRNPK,HSPA1A/HSPA1B,HSPA5,HSPB1,ITGB1,MAP2K1,MAPT,NCL,PABPC1,PCBP1,PRKAA1,PTBP1,RACK1,RIDA,RPL10A,RPL13A,RPL19,RPL23,RPL24,RPL27A,RPL38,Rplp1 (includes others),RPS14,RPS17,RPS24…	78
Cellular Movement	migration of breast cancer cell lines	9.53e-21	Increased	3.753	ACSL4,AFDN,AGER,AHNAK,ANXA1,ANXA2,ARF1,ARHGDIB,ARRB1,CAPN2,CAV1,CD44,CD81,CD9,CDC42,CDH1,CDKN1B,CPNE3,CRK,CSE1L,CTNNB1,CTTN,CUL4A,EGFR,EIF4E,ELAVL1,ENG,FBLIM1,FLNA,FN1,GNA11,IQGAP1,ITGA6,ITGAV,ITGB1,ITGB3,KHDRBS1,KRT19,KRT8,LASP1,LCN2,LDHA,LMO7,MAP2K1,MAPK1,MAPK14,MAPK3,MCAM,MMP9,MYH10,MYH9,NDRG1,NRP1,PAK2,PDLIM2,PLCG1,PPIC,PPM1F,PRKCD,PTK2,PXN,RAB21,RAC1,RACK1,RAP1A,RHOA,RSU1,RUVBL1,S100A11,SACM…	82
Infectious Diseases	infection of tumor cell lines	1.46e-20	Increased	6.327	ACADSB,ACTR2,ADAM10,ADGRE5,AP1B1,AP2A1,AP2B1,AP2M1,APOE,ARCN1,ARF1,ARHGEF12,ARPC1B,ARPC3,ARPC5,ARRB1,ATG7,ATP5B,CA2,CAV2,CCT2,CDC42,CLTC,CMKLR1,COPA,COPB1,COPB2,COPG1,COPZ1,CTBP1,CTSZ,CUL5,CYB5B,CYCS,DDOST,DDX3X,DDX58,DIAPH1,DLST,DNAJA2,DNM2,DPM1,DPP4,EEA1,EGFR,EIF3A,EIF3G,EIF3H,EIF3I,EPN2,EPS15,ETF1,FLII,G3BP1,GBAS,GPD2,HIBCH,HIP1,HIP1R,HNRNPF,HNRNPK,HNRNPU,HSP90B1,HSPA9,IDH1,IFITM3,LARS,LCN2,MA…	126
Cancer, Organismal Injury and Abnormalities	abdominal cancer	1.66e-20		-1.108	AAK1,AARS,ABCA3,ABCD3,ABCE1,ABCF1,ABHD14B,ABI1,ABLIM1,ACAA1,ACAA2,ACADM,ACADSB,ACADVL,ACAP2,ACAT1,ACE,ACLY,ACO1,ACO2,ACOT7,ACSF2,ACSL1,ACSL4,ACSL5,ACSS1,ACTB,ACTC1,ACTG1,ACTN1,ACTN4,ACTR1A,ACTR2,ACTR3,ACVRL1,ADAM10,ADD1,ADD3,ADH1C,ADH5,ADIPOQ,ADK,ADSL,ADSSL1,AFG3L2,AFM,AGER,AGO2,AGR2,AGRN,AGT,AHCY,AHNAK,AHNAK2,AHSA1,AHSG,AIFM1,AIMP1,AK2,AK3,AKAP12,AKAP2,AKR1A1,AKR1B1,AKR1B10,AKR1C1/AKR1C2,AKR1C3,…	1342
Metabolic Disease	enzymopathy	1.69e-20		-1.181	ACADL,ACADM,ACADSB,ACADVL,ALB,ALDH3A2,ALDH4A1,APOE,ASAH1,ASS1,ATP5A1,BPGM,CAV1,CD36,CD47,CES1,COX6B1,CP,CPS1,CPT2,CTSD,CYC1,DBT,DLAT,DLD,FAH,FECH,FLOT2,GALK1,GLUL,GNS,GPHN,GSS,GUSB,H6PD,HADH,HAGH,HIBCH,HK1,HPRT1,HSD11B1,HSD17B10,IMPDH2,IVD,LRP1,LRPPRC,MAOA,MCCC1,MCCC2,MPO,MT-CO2,MT-CO3,NDUFA10,NDUFA13,NDUFA9,NDUFS1,NDUFS2,NDUFS3,NDUFS8,NDUFV1,OPLAH,PC,PCCA,PCCB,PDHB,PEPD,PGK1,PNP,POR,QDPR,RPIA,SD…	81
Cell-To-Cell Signaling and Interaction, Hematological System Development and Function, Immune Cell Trafficking	adhesion of immune cells	1.74e-20	Increased	2.249	ADAM10,ADGRE5,ADIPOQ,AGER,AGT,ALCAM,ALOX12,ANXA1,ANXA5,APCS,APOA1,APOA4,APOE,APOH,C3,CAMP,CD34,CD36,CD44,CD47,CD81,CD9,CDC42,CDH1,CFH,CLU,CORO1A,CSK,CTSZ,CTTN,DCN,DIAPH1,ENTPD1,EZR,F11R,F2,FERMT3,FGA,FGG,FN1,GNAI2,ICAM1,Irgm1,ITGA6,ITGB1,ITGB2,ITGB3,KLKB1,KNG1,LCP1,LGALS3,LRP1,LSP1,LTF,Ly6a (includes others),LYN,MAP2K1,MAPK14,MCAM,MPO,MRC1,MSN,MYADM,NRP1,NT5E,PAFAH1B1,PAK2,PECAM1,PF4,PLG,PLTP,PPI…	97
Cellular Assembly and Organization, Cellular Function and Maintenance, Tissue Development	formation of actin filaments	2.02e-20		0.797	ACTR2,ACTR3,ADD1,ADIPOQ,AGT,APOA1,ARF1,ARHGAP6,ARHGEF1,ARHGEF12,ARPC2,ARRB1,Cald1,CAPN1,CARMIL1,CAV1,CD44,CDC42,CDC42BPB,CDH13,CFL1,COL18A1,CORO1A,CORO7/CORO7-PAM16,CRK,CTNND1,CTTN,CUL3,Cyb5r3,DIAPH1,DLG1,DSTN,EGFR,F2,FBLIM1,FN1,GNA11,GNA13,GNAI2,GNAO1,GNAQ,GNB1,GPI,GRB2,GSN,HIP1R,ICAM1,ITGA3,ITGB1,KANK2,KANK3,KNG1,LRP1,MAP2K1,MAPK1,MARK2,MINK1,MYADM,MYH11,MYLK,MYO1C,NPM1,PAK4,PDCD6IP,PECAM1,PFN1…	90
Cancer, Organismal Injury and Abnormalities, Respiratory Disease	non-small cell lung cancer	2.74e-20		-0.566	ACOT2,ADH1C,AGO2,AGRN,AHNAK,AHNAK2,AK2,AKR1B10,ALCAM,ALDH1B1,ALDH1L1,ALDH3A1,ALDOA,ANXA2,APEX1,ARHGEF12,ATIC,ATP1A1,ATP1B1,ATP5B,ATP5D,B2M,BAX,CACNA2D1,CAT,CAV1,CCT7,CD44,CD9,CDH1,CDH13,CDKN1B,COPB2,COPS6,CPS1,CSAD,CSPG4,CTNNB1,CTNND1,CTSD,CUL3,CYBA,DCN,DDX17,DPP3,DPP4,EEF1A1,EGFR,EIF4A1,EIF4A2,EIF4E,ENO1,EPCAM,EZR,F2,FASN,FDPS,FGG,FKBP1A,FN1,FUBP1,GART,GBP2,GPI,GSK3B,GSN,GSTM1,GSTP1,H1F0,HIST1H1…	193
Connective Tissue Disorders, Inflammatory Disease, Organismal Injury and Abnormalities, Skeletal and Muscular Disorders	Rheumatic Disease	3.37e-20	Decreased	-2.191	ACE,ACLY,ACO1,ACSL1,ACTR3,ADAM10,ADGRE5,ADIPOQ,ADSS,AGER,AHSG,AK2,AKR1A1,ALB,ALDOA,ALOX12,ANXA1,APCS,APOA1,APOE,APOH,ARCN1,ARF1,ARHGDIB,ARPC5,ARRB1,ATIC,ATP1B1,ATP2B1,ATP8A1,AZGP1,B2M,BAX,BGN,C3,C4A/C4B,C6,CA2,CACNA2D1,CALCRL,CALR,CAMK2D,CAMP,CAPN2,CD34,CD36,CD44,CD81,CDH1,CDKN1B,CHI3L1,CLU,CR1L,CSK,CST3,CTNNB1,CTSB,CTSS,CYC1,CYP2B6,DCTN1,DDX39B,DEK,DNM1L,DPP4,DYNLL1,EEF1G,EEF2,EFNB1,EHD4,EIF3E,E…	242
Hereditary Disorder, Organismal Injury and Abnormalities, Skeletal and Muscular Disorders	hereditary myopathy	4.64e-20		-0.916	AARS,ABLIM1,ACADVL,ACE,ACLY,ACTC1,ADSSL1,AHNAK,AIFM1,APOA1,ASAH1,BAG3,BGN,CA1,CA2,CA4,CACNA2D1,CALR,CANX,CAP1,CAST,CAV2,CFL1,CNN3,COL6A3,COLEC12,CPQ,CSRP3,CYCS,DAG1,DCTN1,DCTN2,DDX5,DES,DLD,DNM2,DYNC1H1,ECHS1,EMD,ENG,FHL1,FN1,GARS,GPD1L,GSS,GYG1,HARS,HK1,HLA-A,HLA-DQA1,HLA-DQB1,HNRNPA1,HNRNPA2B1,HNRNPDL,HSP90B1,HSPA5,HSPB1,IARS2,ILK,ITGB1,JUP,KARS,LAMA4,LAMP2,LMNA,LRPPRC,MATR3,MB,MME,MT-CO3,MYH14…	114
Cell Morphology, Cellular Assembly and Organization, Cellular Function and Maintenance	reorganization of cytoskeleton	5.39e-20		1.399	ABI1,ACVRL1,AGER,AKAP12,ANXA1,ARHGAP1,ARHGDIA,ARHGEF1,ARRB1,CD44,CD47,CDC42,CDH1,CDKN1B,CFL1,CTTN,CXADR,DIAPH1,DPYSL2,EFNB1,EGFR,ENG,EZR,F2,FLNA,FN1,ICAM1,ILK,ITGAV,ITGB3,JUP,KNG1,LCP1,MAPK14,MINK1,MSN,MYH9,NRP1,PACSIN2,PARVB,PLEK,PLS3,PLXNB2,PTK7,PTPN11,PXN,RAB8A,RAC1,RALA,RAP2A,RDX,RHOA,ROCK1,ROCK2,RPS6,S100A9,SERPINC1,SPTAN1,SRC,SUN2,TPM1,VIM,VTN,VWF	64
Nucleic Acid Metabolism, Small Molecule Biochemistry	metabolism of nucleoside triphosphate	5.58e-20	Increased	3.293	ADK,AGER,AK1,AK2,AK3,ALDOA,ATP1B1,ATP5A1,ATP5B,ATP5D,ATP5F1,ATP5J2,Atp5k,ATP5L,ATP5O,CAV1,CKM,CMPK1,CTPS1,CYCS,DNM1L,ENTPD1,GBAS,HSPA1A/HSPA1B,HSPA8,HSPD1,IMPDH1,LETM1,LONP1,MAPT,MSRA,MT-CO3,MYH6,NDUFS1,NME2,NT5E,OLA1,OPA1,PDHA1,PKLR,PKM,PLG,PNP,PRKCD,PTGIS,SAMHD1,SLC25A13,SLC25A5,SOD1,SOD2,STAT3,VCP,VDAC1	53
Infectious Diseases	infection by HIV-1	1.32e-19	Increased	6.172	ACADSB,ACTR3,ADAM10,ADGRE5,AFG3L2,AP2M1,ARF1,ARHGEF12,ATG7,ATP5B,CA2,CACNA2D1,CAV2,CCT2,CD44,CLTA,CMKLR1,COASY,CTSZ,CYCS,DDOST,DDX3X,DHX15,DHX9,DLST,DNAJA2,DNM2,DPM1,DPP4,EGFR,EIF3H,ETF1,FABP1,FBLIM1,FLII,GANAB,GBAS,GPD2,HIBCH,HIP1R,HNRNPDL,HNRNPF,HNRNPH1,HNRNPU,IDH1,ITGB1,KARS,KHDRBS1,KPNB1,LARS,LMAN2,MAP4,MAT2A,MMP9,MPP2,MRC1,MUC5B,MYEF2,MYOF,NCKAP1,NDUFA10,NDUFA6,NEK9,NMT1,PARVA,PARVB,PDIA3,PD…	143
Cellular Movement	cell movement of myeloid cells	1.62e-19		0.414	ADAM10,ADIPOQ,AGER,AGT,ALB,ANXA1,ANXA2,APCS,APOA1,APOE,ARHGAP1,ARRB1,C3,C4A/C4B,C6,CAMP,CAPG,CAST,CAV1,CD36,CD44,CD47,CD9,CDC42,CES1,CFH,Chil3/Chil4,CMKLR1,CNN2,CORO1A,CSK,CST3,CTSB,CTSS,CTTN,CXADR,DCTN2,DEK,EFNB1,EGFR,ENG,F11R,F2,FERMT3,FLNA,FLOT1,FN1,Gm21596/Hmgb1,GNAI2,GNAI3,GSN,HARS,HEBP1,HP,Hrg,HSPB1,ICAM1,Irgm1,ITGA1,ITGAV,ITGB1,ITGB2,ITGB3,KNG1,LCN2,LGALS1,LGALS3,LMNB1,LRP1,LSP1,LTF,LUM,LY…	134
Immunological Disease	allergy	2.14e-19		0.034	ACADVL,ACO2,ACTB,ADIPOQ,AGER,AHCY,AHNAK,ALB,ALDH2,ALDOA,ANXA1,ANXA3,ANXA5,ARCN1,BGN,C3,CAMP,CAPG,CAPN1,CAPZB,CAT,CBR1,CD44,CD81,CDH13,CFL1,CHD4,Chil3/Chil4,CNN3,CORO1A,CORO1B,CPNE1,CST3,CTSS,DPYSL2,EEF1A1,EIF3E,ENO1,FABP5,FKBP1A,FKBP4,FLNA,FLOT1,GAPDH,GNA11,GPD1,GPT,GSN,GSTO1,HBB,HLA-DQA1,HLA-DQB1,HNRNPAB,HSPA5,ICAM1,ITGA6,JUP,KIF5B,KLKB1,KRT1,KRT10,KRT16,KRT5,LGALS1,LTA4H,Ly6a (includes others),…	107
Cardiovascular Disease, Organismal Injury and Abnormalities	Infarction	2.68e-19	Decreased	-2.46	ACE,ADIPOQ,AGER,AGT,ANXA1,ANXA5,APOA1,APOE,ATP1A1,BAX,C3,C4A/C4B,C6,CAPNS1,CAV1,CCT7,CD36,CD44,CD47,CDKN1B,CLU,CST3,CYBA,ELAVL1,ENTPD1,F13A1,F2,FGB,FGG,FN1,GCLC,GCLM,GNAI2,GP1BA,GPX1,GPX3,GSK3B,GSN,GSTM1,GUCY1A3,GUCY1B3,HLA-A,HSPB1,ITGA2B,ITGAV,ITGB2,ITGB3,KNG1,LRP1,MAOA,MAPK1,MAPK14,MAPKAPK2,MAPT,MB,MMP9,MUT,NAMPT,NOL3,NT5E,PECAM1,PLG,PON1,POSTN,PPIA,PPID,PPP3CA,PSMA6,PTGS1,RAC1,RTN4,SERPINC1,SE…	93
DNA Replication, Recombination, and Repair, Nucleic Acid Metabolism, Small Molecule Biochemistry	hydrolysis of nucleotide	2.83e-19	Increased	3.113	ABCD3,AGT,ANXA7,APOA1,ATP1A1,CALR,CCT4,CCT5,CDC42,CKM,DNM1L,EIF4B,EIF5,ENTPD1,F2,GNA11,GNAI1,GNAI2,GNAI3,GNAO1,GNAQ,GNAS,GNB1,HSPA5,HSPD1,IPO5,ITPA,MAPK1,MYO18A,NT5E,PLG,PSMC2,RAB2A,RAB7A,RAC1,RAC2,RAN,RANBP1,RHOA,RRAS2,RUVBL1,RUVBL2,SNRNP200,STMN1,TGM2,UBA1,XPO1	47
Cardiovascular Disease, Cell Death and Survival, Connective Tissue Disorders, Hematological Disease, Organismal Injury and Abnormalities	hemolysis	3.82e-19		1.018	ADD1,ADK,AK1,ALB,ALDOA,ANK1,ANXA1,C3,C4A/C4B,C8A,C8G,C9,CAMP,CAT,CD47,CFH,CFI,EPB41,EPB42,G6PD,GCLC,GPI,GPX1,GSR,GSS,HBB,HK1,IMPDH1,IMPDH2,LYN,NT5C3A,PKLR,PPP3CA,PRDX1,PRDX2,SEC23B,SLC4A1,SPTA1,SPTB,THBD,TPP2	41
Cellular Function and Maintenance	engulfment of tumor cell lines	4.77e-19	Increased	3.237	ABI1,ANXA1,AP2M1,APOE,APOH,ATP6V1A,ATP6V1B2,ATP6V1E1,CALR,CAV1,CD36,CD44,CD47,CDC42,CKB,CLIC3,CLIP1,CLTC,CSK,DNM2,EPB41L2,EPS15,ERAP1,EZR,FCHO2,GRB2,HSP90AA1,ITGB1,LMAN2,LRPAP1,LYN,NCL,PFN1,PRKCD,PSMD4,PTK2,PTPN6,PXN,RAC1,RACK1,RALA,RALB,RHOA,RHOG,RPS21,RRAS2,RUVBL2,SCARB2,SFPQ,SHANK3,SRSF3,TGM2,VIM	53
Protein Synthesis	oligomerization of protein	7.14e-19			ACAT1,ACVRL1,ADIPOQ,AHNAK,AK3,AKAP2,AKR1C1/AKR1C2,ALAD,ANXA5,ANXA6,ATL3,BAX,C9,CAMK2D,CAV1,CAV2,CDH1,CHMP4B,CTNNA1,CTNNB1,DNM1L,DPYSL3,EEF1A1,EHD1,EHD4,ENTPD1,FIS1,FLOT1,GLUL,GPHN,GRB2,HBB,ILK,IVD,JUP,LIMS1,LONP1,MAP2K1,MAPT,MAT2A,MMP9,NME2,NOL3,NPM1,PARVA,PFKL,PFKM,PPP5C,PRKAA1,PRKAR2A,PRKCSH,Rbmxl1,SEPT11,SEPT7,SEPT9,SFTPC,SH3GLB1,SHANK3,SLC4A1,SNX2,SNX9,SOD2,SPAG9,ST13,STOM,STOML2,STXBP3,TGM2,…	73
Neurological Disease	progressive motor neuropathy	7.54e-19		-0.466	ACE,ACTB,ACTC1,ADAM10,ADH1C,AGT,AIFM1,AIMP2,ALB,ALCAM,ANXA1,ANXA2,ANXA5,APOE,ARHGDIB,ARL6IP5,ARRB1,ATP6V1E1,BAX,C3,C4A/C4B,CALM1 (includes others),CAPN2,CAPZB,CCT2,CD36,CD47,CLU,COMT,CSE1L,CST3,CTSS,DBI,DBNL,DCTN1,DNAJB11,EEF1A1,EIF4A1,EIF4A2,EIF4G1,ELOVL1,ENO3,EZR,FABP3,FARSB,FASN,FDPS,FLOT1,FTH1,FUBP1,GNAS,GSK3B,GSN,GSTP1,HLA-DQA1,HLA-DQB1,HMOX2,HNRNPA1,HNRNPDL,HPRT1,HSPA5,HSPB1,HTRA2,IMPDH1,IM…	131
Cellular Assembly and Organization, Cellular Function and Maintenance	organization of filaments	8.02e-19	Increased	2.114	ACTN1,ACVRL1,AKAP2,ALDOA,ANXA2,ARF1,ARHGAP6,ATP2A2,BGN,CDC42,CDH1,CDKN1B,CFL1,CFL2,CORO1A,CORO7/CORO7-PAM16,CSK,CST3,DCN,DES,DLG1,DPYSL2,EPB41,FKBP1A,FLNA,FN1,GAPDH,GPI,GSN,HOOK3,HSP90AB1,ILK,ITGB1,JUP,KRT18,KRT6B,KRT9,LCP1,MAPK14,MAPRE1,MAPT,MFAP4,MSN,MYO1B,NUMA1,PAFAH1B1,PLS3,RAB2A,RAB8A,RAC1,RAC2,RBBP4,RDX,RHOA,RRBP1,SERPINC1,SERPINF2,SERPINH1,SLK,SNCA,SOD1,SPTA1,TF,TUBB,VIM,VTN	66
Cell Death and Survival	cytolysis	9.56e-19		0.794	ABCA3,ADD1,ADD3,ADK,AK1,ALB,ALDOA,ANK1,ANXA1,B2M,BAX,C3,C4A/C4B,C8A,C8G,C9,CALR,CAMP,CAT,CAV1,CD44,CD47,CFH,CFI,CSNK2A1,EGFR,EIF4E,EPB41,EPB42,FGA,G6PD,GCLC,GPI,GPX1,GSR,GSS,HBB,HK1,HLA-A,HPRT1,IMPDH1,IMPDH2,ISG15,ITGB2,KRT10,KRT18,KRT19,LGALS1,LGALS3,LYN,LYZ,M6PR,MME,NT5C3A,OGDH,PF4,PFKM,PKLR,PNP,PPP3CA,PRDX1,PRDX2,PSME2,SEC23B,SERPINB9,SFTPB,SLC4A1,SPTA1,SPTB,SRC,STAT1,STMN1,TAPBP,THBD,TPP2,TST…	77
Cardiovascular System Development and Function, Organismal Development	vasculogenesis	9.63e-19		1.892	ABI1,ACVRL1,ADIPOQ,AGER,AGT,AIMP1,AKR1B1,ALCAM,Aldh1a7,ALOX12,ANPEP,ANXA2,APOA1,APOE,APOH,ARHGDIA,ATG7,ATP5A1,C3,C6,CALR,CAMP,CAPN1,CAPNS1,CAT,CAV1,CAV2,CD34,CD36,CD44,CD9,CDC42,CDH1,CDH13,CDH5,CDKN1B,CLIC4,COL18A1,CSPG4,CST3,CTBP2,CTNNB1,CTSB,CUL5,CYBA,CYCS,DCN,DDAH1,DLG1,DNM2,EFNB1,EGFR,EHD4,ELAVL1,ENG,ERAP1,ESAM,F11R,F2,FBLN5,FERMT2,FERMT3,FLNA,FN1,G6PD,GCLC,GCLM,Gm21596/Hmgb1,GNA13,GPX1,GSK3B…	171
Cell-To-Cell Signaling and Interaction, Hematological System Development and Function	binding of leukocytes	1.63e-18	Increased	2.144	ADAM10,ADGRE5,ADIPOQ,AGER,AGT,ALCAM,ALOX12,ANXA1,ANXA5,APCS,APOA1,APOA4,APOE,APOH,C3,CALR,CAMP,CD34,CD36,CD44,CD47,CD81,CD9,CDC42,CDH1,CFH,CLU,CORO1A,CSK,CTSZ,CTTN,DCN,DIAPH1,ENG,ENTPD1,EZR,F11R,F2,FERMT3,FGA,FGG,FN1,GNAI2,ICAM1,Irgm1,ITGA6,ITGB1,ITGB2,ITGB3,KLKB1,KNG1,LCP1,LGALS3,LRP1,LSP1,LTF,Ly6a (includes others),LYN,MAP2K1,MAPK14,MCAM,MPO,MRC1,MSN,MYADM,NRP1,NT5E,PAFAH1B1,PAK2,PECAM1,PF4,PLG…	99
Dermatological Diseases and Conditions, Organismal Injury and Abnormalities	chronic psoriasis	1.69e-18			AGER,ALDH3A2,APOE,ATP1B1,ATP2A2,CCT5,CD47,CNN1,COPB2,CTSB,EIF2S1,EIF2S2,EIF5,EIF5A,ETF1,FABP5,GARS,GOT1,GOT2,GSTP1,HSPA8,HSPE1,KPNB1,KRT16,KRT2,LCN2,LGALS3BP,MANF,ME1,PGAM1,PGD,PHB,PKM,POR,POSTN,PPP2CA,PSME2,RANBP1,S100A11,S100A9,SEC23B,SLC25A5,SOD2,STAT1,TAGLN,THBD,TWF1,UBE2I,UBE2N,UQCRFS1	50
Cellular Movement	cell movement of sarcoma cell lines	1.78e-18	Increased	3.242	ACTN4,ADGRE5,AHNAK,AP2M1,ARPC2,BCAM,CAPN2,CAT,CAV1,CD44,CDC42,CTSB,CTTN,EIF4E,FBLIM1,FBLN5,FLNA,FLNB,FN1,GPI,HNRNPK,ILK,ITGB1,KNG1,MAP2K1,MAPK1,MINK1,MMP9,PARVA,PARVB,PHB2,PTK2,PXN,S100A11,SEPT9,SERPINF1,SLC9A3R1,SLC9A3R2,SOD2,STMN1,TLN1,VCP,VTN	43
Cell Death and Survival	cell viability of tumor cell lines	2.13e-18	Increased	5.158	ACACA,ACE,ACSL5,ACVRL1,ADK,AGER,AGO2,AGR2,AIFM1,AIMP1,AKAP5,ALB,ALOX12,APEX1,APOE,ARRB1,ASAH1,ATG3,ATG7,B2M,BAG3,BAX,CA2,CAMK2D,CAPN2,CAT,CAV1,CBR1,CD44,CD81,CDH1,CDKN1B,CEACAM5,CKAP5,CLU,CNDP2,COPB2,CSE1L,CTBP1,CTNNB1,CYBA,DHX9,DNM2,DPP3,DPP4,EEF2,EGFR,EIF3A,EIF3C,EIF3E,EIF4A1,EIF4E,EIF4G1,ELAVL1,ELOVL1,ENG,ENO1,EWSR1,FAM120A,FASN,FLNA,FN1,FTH1,GCLC,GLUD1,GPX1,GSK3B,GSTM1,GSTP1,GUCY1A3,H6PD,HBB,…	176
Cellular Movement, Connective Tissue Development and Function	cell movement of fibroblasts	2.42e-18	Increased	2.814	ACTB,ACTR3,ADIPOQ,AGER,AGT,AIMP1,APOE,APPL1,CALCRL,CAPN2,CAPNS1,CAV1,CD44,CDC42,CDKN1B,CTNNB1,EHD1,ENG,EZR,FLNB,FN1,GNA13,GSN,ILK,ITGB1,ITGB3,LPP,LRP1,LRPAP1,LTF,MAP2K1,MAPK1,MAPK14,MAPKAPK2,MYH10,PACSIN2,PF4,PLEC,POSTN,PRKACA,PRKAR1A,PRKCD,PTK2,PTPN11,PXN,RAC1,RAC2,RAP2A,SERPINF1,SRC,STAT3,STMN1,TGFB1I1,THBS1,TMEM30A,TNS1,VASP,VCL,VIM,VTN,WASF2,ZYX	62
Infectious Diseases	replication of Influenza A virus	2.87e-18	Increased	2.566	ACTC1,ANPEP,ANXA6,AP2M1,ARCN1,ATP6V1A,ATP6V1B2,ATP6V1G1,B2M,C14orf166,CD81,CDC42,CDC42BPB,CDKN1B,CLIC4,COPA,COPB1,COPB2,COPG1,CSE1L,DBT,DDX58,DUSP3,EEF1A1,EIF3A,EIF3C,EIF3G,EIF3L,F13A1,FCHO2,FDPS,FERMT3,GCLC,GSK3B,HPGD,HSP90AA1,HSPD1,IFITM3,ISG15,ITGA3,KPNB1,LONP1,MAPK1,MARK2,MINK1,MMP9,NEK9,PAK2,PLG,PRKACA,PRKCD,PRPF8,PRPS1,PSMA1,PSMD14,PSMD2,RAB11B,ROCK1,RPL13A,RPL35,RPS10,RPS14,RPS16,RPS27A,RP…	79
Cardiovascular System Development and Function, Organ Morphology, Organismal Development	morphology of heart	3.4e-18			ABI1,ACADL,ACADM,ACADVL,ACE,ACTC1,ACVRL1,ADAM10,ADH1C,ADIPOQ,ADK,AFDN,AGO2,AGT,AKAP12,AKAP5,APOE,ARHGAP1,ARHGEF12,ATP2A2,CA2,CACNA2D1,CALCRL,CALR,CAMK2D,CAPN1,CAPN2,CAPZB,CAV1,CD2AP,CD36,CDH5,CDKN1B,CKM,CKMT2,CLU,CMKLR1,COL18A1,CPT2,CRK,CSNK2A1,CSRP3,CTNNB1,CTSB,CTSD,CXADR,DAG1,DES,DNAJC3,EGFR,EMD,EPN2,ERBIN,F2,FABP3,FKBP1A,FLNA,FN1,FUBP1,G6PD,GNA11,GNA13,GNAI2,GNAQ,GPX3,GRB2,GSK3B,GSN,GUCY1A3,HA…	146
Cellular Movement, Hematological System Development and Function, Immune Cell Trafficking, Inflammatory Response	cell movement of phagocytes	5.26e-18		0.026	ADAM10,ADIPOQ,AGER,AGT,ALB,ALCAM,ANXA1,ANXA2,APOA1,APOE,ARHGAP1,ARRB1,C3,C4A/C4B,C6,CAMP,CAPG,CAST,CAV1,CD36,CD44,CD47,CD81,CD9,CDC42,CDH1,CES1,CFH,CMKLR1,CNN2,CORO1A,CST3,CTSB,CTSS,CTSZ,CTTN,CXADR,DCTN2,DEK,EFNB1,EGFR,ENG,F11R,F2,FERMT3,FLNA,FLOT1,FN1,Gm21596/Hmgb1,GNAI2,GNAI3,GSN,HARS,HEBP1,HP,Hrg,HSPB1,ICAM1,Irgm1,ITGA1,ITGAV,ITGB1,ITGB2,ITGB3,LCN2,LGALS1,LGALS3,LMNB1,LRP1,LSP1,LUM,LYN,MAPK14,…	131
Inflammatory Response	inflammation of absolute anatomical region	5.53e-18		-0.56	ABCA3,ACE,ACO2,ACTB,ACTN4,ADIPOQ,ADK,AGER,AGO2,AGR2,AGT,AKAP12,ALB,ALCAM,ALDH2,ALDOA,ALOX12,ANXA1,ANXA3,ANXA4,ANXA5,ANXA7,APCS,APOA1,APOA4,APOE,APOH,APRT,AQP1,ARHGDIA,ARRB1,ATG7,ATP1B1,B2M,BAX,C3,C4A/C4B,C6,CA1,CA2,CA3,CA4,CALR,CAMP,CAPG,CAV1,CD36,CD44,CD47,CDH1,CDH13,CFH,CHD4,Chil3/Chil4,CKB,CKM,CLU,CMKLR1,CORO1A,CR1L,CSK,CST3,CTNNB1,CTSB,CTSD,CTSS,CYB5B,CYP2B6,DCN,DDX5,DDX58,DPEP1,DPP4,EGFR,ELA…	231
Connective Tissue Disorders, Inflammatory Disease, Inflammatory Response, Organismal Injury and Abnormalities, Skeletal and Muscular Disorders	inflammation of joint	5.6e-18	Decreased	-2.591	ACE,ACLY,ACO1,ACSL1,ADAM10,ADGRE5,ADIPOQ,ADSS,AGER,AHSG,AK2,AKR1A1,ALB,ALDOA,ALOX12,ANXA1,APOA1,APOE,ARCN1,ARF1,ARHGDIB,ARRB1,ATIC,ATP1B1,ATP2B1,ATP8A1,AZGP1,B2M,BGN,C3,C4A/C4B,C6,CA2,CACNA2D1,CALCRL,CALR,CAMK2D,CAPN2,CD36,CD44,CD81,CDH1,CHI3L1,CLU,CR1L,CSK,CST3,CTNNB1,CTSB,CTSS,CYC1,CYP2B6,DCTN1,DDX39B,DEK,DNM1L,DPP4,DYNLL1,EEF1G,EEF2,EFNB1,EHD4,EIF3E,ENO1,ERAP1,F11R,F13A1,FASN,FDPS,FGA,FGB,FGG,…	211
Protein Degradation, Protein Synthesis	stabilization of protein	5.91e-18			AAK1,APOA1,ASPH,ATP1B1,ATP1B3,BAG3,CALR,CANX,CCAR2,CCT2,CCT3,CCT4,CCT5,CCT6A,CCT7,CCT8,CD81,CDC37,CLU,FLNA,FLOT2,GAPDH,GNAQ,Gpihbp1,HCFC1,HIP1,HIP1R,HSP90AA1,HSPA1A/HSPA1B,HSPA5,HSPA8,HSPD1,LAMP1,LAMP2,NAA15,NACA,NCKAP1,NPM1,PARK7,PDCD10,PFN1,PHB,PHB2,PLPP3,PPIB,PSMD8,PYCARD,SH3GLB1,STK4,STX12,STXBP1,SUGT1,TCP1,TF,USP7,VPS35	56
Lipid Metabolism, Molecular Transport, Small Molecule Biochemistry	concentration of lipid	6.36e-18		0.039	ABCA3,ACACA,ACADL,ACAT1,ACAT2,ACLY,ACOT2,ACSL1,ACSL4,ACSS1,ADH1C,ADIPOQ,AGT,AHSG,AIFM1,AKR1B1,ALB,ALDH1A1,ALOX12,ANXA5,ANXA6,APEX1,APOA1,APOA4,APOE,ARF1,ARHGDIA,ASAH1,ATG7,ATP1A1,ATP2A2,BAG3,BAX,BCAT2,BPNT1,C3,CAMP,CAV1,CD36,CDH5,CDKN1B,CES1,CFH,CLU,COL18A1,COMT,CR1L,CSPG4,CTSD,CTSS,DBI,DECR1,DNM2,ECI1,EEF1A1,EGFR,ELMO1,ELOVL1,ENG,EPB41,F2,FABP1,FABP3,FABP5,FASN,FKBP4,FLOT1,FLOT2,FMO3,GC,GNA11,GN…	174
Inflammatory Response	inflammation of body cavity	8.1e-18		-0.483	ABCA3,ACE,ACO2,ACTB,ACTN4,ADIPOQ,ADK,AGER,AGO2,AGR2,AGT,AKAP12,ALB,ALDH2,ALDOA,ALOX12,ANXA1,ANXA3,ANXA4,ANXA5,ANXA7,APCS,APOA1,APOA4,APOE,APOH,APRT,AQP1,ARHGDIA,ATG7,ATP1B1,B2M,BAX,C3,C4A/C4B,CALR,CAMP,CAPG,CAV1,CD36,CD44,CD47,CDH1,CDH13,CFH,CHD4,Chil3/Chil4,CKB,CKM,CLU,CMKLR1,CR1L,CSK,CTNNB1,CTSB,CTSD,CTSS,CYB5B,CYP2B6,DCN,DDX5,DDX58,DPEP1,EGFR,ENO1,ENTPD1,F2,FABP1,FAH,FASN,FGA,FKBP1A,FN1,G3BP1,…	204
Cardiovascular Disease, Organismal Injury and Abnormalities	peripheral vascular disease	8.7e-18		-0.679	ACE,ACVRL1,ADGRE5,ADIPOQ,AGER,AHSG,AIFM1,ALB,APOA1,APOE,APOH,ARHGDIB,ATP1A1,B2M,BAG3,BAG5,CA1,CA2,CA3,CA4,CACNA2D1,CACYBP,CAND1,CAPG,CD36,CFH,CKAP4,CLINT1,CLU,CPSF6,CST3,CTSB,CTSS,EEF1B2,ENG,ENTPD1,ERAP1,F13A1,F2,FABP3,FAM49B,FERMT2,FKBP15,FN1,FTH1,GPRC5A,GPX1,GPX3,GSN,GULP1,HBB,HIBCH,HSD17B11,HSPA1A/HSPA1B,HSPA4,HSPB1,HYOU1,ITGA2B,ITGAV,ITGB3,KCNK2,KCTD12,LBR,LCN2,LCP1,LRP1,LYN,MAPT,MMP9,MUT,PAC…	109
Organismal Injury and Abnormalities	Fibrosis	1.77e-17		-0.128	ABCA3,ACADL,ACADM,ACE,ACSL1,ACTC1,ADIPOQ,ADK,AGER,AGO2,AGT,ALB,APCS,APOA1,APOE,APRT,ATG7,ATP2A2,BAX,BLMH,C3,CALR,CAPNS1,CAV1,CAV2,CD36,CD44,CDC37,CDH1,CLU,COL18A1,CSRP3,CST3,CTNNA1,CTSB,CYP4B1,DAG1,DCN,DDX5,DES,DNM1L,EGFR,ELAVL1,ENTPD1,FGG,FKBP1A,FN1,GCLC,GNAS,GPX1,GRB2,GSK3B,GSN,GSS,GSTP1,HBB,HDGF,HP,HPRT1,HPX,HSPB1,ICAM1,IDH1,IDH2,IMPDH1,IMPDH2,ITGB1,KNG1,KRT19,KRT8,LAMA4,LCN2,LGALS3,LIMS1,LMNA…	131
Cell Death and Survival, Organismal Injury and Abnormalities	cell death of epithelial cells	1.91e-17		-1.76	2210010C04Rik,AAK1,ACE,ADIPOQ,AIFM1,ALDH1A1,ALDH2,ALDH3A1,ALDH3B1,API5,ATG7,BAX,CA3,CALR,CAMP,CAT,CD44,CDC37,CDC42,CDH1,CDKN1B,CLIC4,CLU,CTNNA1,CTNNB1,CTSB,CTSS,CYCS,DCN,DCTN2,DDX17,DECR1,DLST,DNM1L,DYNLL1,EEF1A1,EGFR,EIF3H,EIF4E,ENG,F2,FAH,FASN,FKBP4,GAPDH,GSK3B,HK1,HSPA5,HSPB1,HSPD1,HTRA2,ICAM1,ITGA3,ITGA6,ITGAV,ITGB1,ITIH4,KRT18,KRT8,LCN2,LDHA,LYN,MAOA,MAP2K1,MAPK1,MAPK14,MAPKAPK2,MAPT,MTCH2,M…	118
Connective Tissue Disorders, Organismal Injury and Abnormalities, Skeletal and Muscular Disorders	non-traumatic arthropathy	2.15e-17			ACE,ACLY,ACO1,ACSL1,ADAM10,ADGRE5,ADIPOQ,ADSS,AGER,AHSG,AK2,AKR1A1,ALB,ALDOA,ALOX12,ANXA1,APOA1,APOE,ARCN1,ARF1,ARHGDIB,ARRB1,ATIC,ATP1B1,ATP2B1,ATP8A1,B2M,BGN,C3,C4A/C4B,CA2,CACNA2D1,CALCRL,CALR,CAMK2D,CD36,CD44,CDH1,CHI3L1,CLU,CST3,CTSB,CYC1,CYP2B6,DDX39B,DEK,DNM1L,DPP4,DYNLL1,EEF1G,EEF2,EFNB1,EHD4,EIF3E,ENO1,F11R,FDPS,FGB,FKBP1A,FN1,FTH1,FUBP1,GBP2,GBP6,GLIPR2,GLUL,GNB2,GP1BA,GSN,GSR,GUSB,HLA-…	182
Cell Death and Survival	cell death of neuroblastoma cell lines	2.66e-17		-1.046	AIFM1,APOE,ATG7,ATP5A1,CAPN1,CAPN2,CAST,CAT,CCT2,CCT3,CCT4,CCT5,CCT6A,CCT7,CCT8,CDC42,CFH,CLU,CTNNB1,CYCS,DCTN1,DHX9,DPP4,EGFR,ENO1,EWSR1,FKBP1A,GAPDH,GNAO1,GNAS,GSK3B,HSPA1A/HSPA1B,HSPA5,HSPA8,HSPA9,ITGB1,LRP1,MAOA,MAP2K1,MAPT,PARK7,PEBP1,PRDX2,PTK2,RAC1,S100A6,SERPINA3,SNCA,SOD1,SOD2,SRC,STAT3,TARDBP,TCP1,TGM2,TUBA1A,TXN,UBE2K,VTN,XDH,YWHAE	61
Hematological System Development and Function	hemostasis	4.05e-17		-1.423	AGER,ANXA2,ANXA5,ANXA7,APOA4,APOE,APOH,C3,C4A/C4B,C9,CAPN1,CAV1,CD34,CD36,CLIC1,EFNB1,ENTPD1,F13A1,F2,FERMT3,FGA,FGB,FGG,FN1,GNA13,GNAI2,GNAQ,GP1BA,GP5,GPI,GSK3B,GUCY1B3,HP,Hrg,ICAM1,ITGA2,ITGA2B,ITGB1,ITGB3,KLKB1,KNG1,LCN2,LRPAP1,LYN,MAPK1,PAPSS2,PECAM1,PF4,PLCB3,PLEK,PLG,Ppbp,PPIB,PTGS1,RAB27B,RHOA,SERPINC1,SERPINE2,SERPINF1,SERPINF2,SRC,STIM1,THBD,THBS1,TSPAN8,VASP,VTN,VWF	68
Cellular Movement	cell movement of connective tissue cells	5e-17	Increased	2.577	ACTB,ACTR3,ADIPOQ,AGER,AGT,AIMP1,APOE,APPL1,CALCRL,CAPN1,CAPN2,CAPNS1,CAV1,CD44,CDC42,CDKN1B,CTNNB1,DNM2,EHD1,ENG,EZR,FLNB,FN1,GNA13,GSN,ILK,ITGB1,ITGB3,LGALS1,LIMA1,LPP,LRP1,LRPAP1,LTF,MAP2K1,MAPK1,MAPK14,MAPK3,MAPKAPK2,MYH10,PACSIN2,PF4,PLEC,POSTN,PRKACA,PRKAR1A,PRKCD,PTK2,PTPN11,PXN,RAC1,RAC2,RACK1,RAP2A,SERPINF1,SRC,STAT3,STMN1,TGFB1I1,THBS1,TMEM30A,TNS1,UTRN,VASP,VCL,VIM,VTN,WASF2,ZYX	69
Cell-To-Cell Signaling and Interaction	adhesion of epithelial cells	5.92e-17		0.472	C3,CD44,CDH1,CDH13,CLIC4,CLU,EFNB1,EGFR,ENG,EPCAM,FGA,FGG,FN1,ICAM1,ITGA1,ITGA2,ITGA3,ITGAV,ITGB1,ITGB2,ITGB3,JUP,KRT16,KRT8,LGALS3,LRP1,MAP2K1,MYH10,OGT,PAK4,PDCD6IP,POSTN,PRKCD,RAC1,RHOA,ROCK1,ROCK2,RRAS,SFTPD,SOD2,SRC,STAT3,VTN	43
Lipid Metabolism, Molecular Transport, Small Molecule Biochemistry	transport of lipid	5.99e-17		0.51	ABCD3,ACAT1,ACSL1,ACSL4,ACSL5,ADIPOQ,AGER,AKR1C1/AKR1C2,ALB,ANXA6,APCS,APOA1,APOA4,APOE,APOH,ARHGEF12,ATP8A1,CANX,CAV1,CD36,CDC42,CES1,CLU,CPT2,CRAT,CTSS,ENTPD1,EPHX1,F2,FABP1,FABP3,FABP5,GC,GOT2,Gpihbp1,GSN,HSPA8,ITGAV,ITGB3,LRP1,MPO,MSN,NCEH1,OSBP,PITPNA,PLTP,PON1,PRDX6,PRKCD,RAC1,RHOA,RTN4,S100A8,S100A9,SAR1A,SCP2,SLC25A1,SLC25A10,SLC25A13,SLC9A3R1,SLC9A3R2,SLCO2A1,SNTB1,SOAT1,STX12,TJP2,TMEM3…	68
Cellular Function and Maintenance	engulfment of blood cells	6.58e-17		0.915	AGER,ANXA1,ANXA5,APCS,APOA1,APOE,ATG7,C3,CALR,CAMP,CAPG,CD36,CD44,CD47,CD93,CDC42,CFH,CLIC4,CNN2,CORO1A,CRK,CTNND1,CYP2S1,Gm21596/Hmgb1,GP1BA,GSN,GULP1,HYOU1,ISG15,ITGB2,LCN2,LGALS3,LUM,LYN,M6PR,MAP1S,MAPK14,MAPKAPK2,MFGE8,MRC1,MUC5B,NPM1,PF4,PTPN6,PXN,RAC1,RAC2,RHOA,S100A9,SFTPA1,SFTPD,SOAT1,SRC,STIM1,STK4,SWAP70,TGM2,THBS1,VTN	59
Cardiovascular System Development and Function, Cell-To-Cell Signaling and Interaction	interaction of endothelial cells	6.96e-17		0.474	ADAM10,ADGRE5,AGER,ALCAM,ANXA2,ANXA5,ANXA7,BGN,C3,CD34,CD36,CD44,CD47,CD81,CDC42,CDH5,COL18A1,CTNNB1,DCN,EGFR,F2,FBLN5,FERMT2,FERMT3,FN1,GP1BA,HSPA5,ICAM1,IGFBP7,ITGA1,ITGA2,ITGA3,ITGA6,ITGB1,ITGB2,ITGB3,KNG1,KRT1,LGALS3,MCAM,MYADM,NRP1,NT5E,PECAM1,PF4,PLG,PLPP3,PTK2,RAC1,RACK1,RHOA,SERPING1,SLC4A1,STAT1,THBD,THBS1,TSTA3,TXN,VASP,VIM,VTN,VWF	62
Organismal Injury and Abnormalities	growth of lesion	7.33e-17	Increased	3.716	ABI1,ACAT1,ACLY,ACTN4,ADAM10,ADIPOQ,AFDN,AGER,AGT,AHCY,AIMP1,AKR1B1,AKR1B10,AKR1C3,ALCAM,ANPEP,ANXA1,ANXA2,APOA1,APOE,ARL6IP5,ATG7,CACYBP,CALR,CAPN2,CAPNS1,CAV1,CD36,CD44,CD47,CDH1,CDH5,CDKN1B,CLU,COL18A1,CST3,CTNNB1,CTSB,CTSS,CTSZ,CTTN,CUL4A,CYBA,CYFIP1,DCN,DNM2,DPP4,EEF1A1,EFEMP1,EGFR,EIF4B,ELAVL1,ENG,ENTPD1,ERO1A,EZR,F2,FABP5,FAM129B,FASN,FBLN5,FERMT3,FGA,FHL1,FLNA,FN1,FTH1,GAPDH,Gm21596/Hmgb1…	173
Cellular Movement	homing of cells	7.42e-17		0.172	ACTN1,ACTR2,ADAM10,AGER,AGT,AIMP1,AKAP12,ANXA1,ANXA2,APOA1,APOE,ARPC2,ARRB1,BIN2,C3,C4A/C4B,CALR,CAMP,CAPG,CAPN2,CAV1,CD36,CD44,CD47,CD9,CDC42,CDH13,Chil3/Chil4,CLU,CMKLR1,CORO1A,CSK,CST3,CXADR,DEK,DIAPH1,DPP4,EFNB1,EGFR,ELMO1,ENG,F2,FLOT1,FN1,Gm21596/Hmgb1,GNA11,GNA13,GNAI2,GNAI3,GNAO1,GNAS,GNB1,GNB2,GRB2,GSN,HARS,HEBP1,HMGB2,HOMER3,HP,HSPD1,ICAM1,ILK,ITGA1,ITGA2,ITGA6,ITGAV,ITGB1,ITGB2,ITGB3,KN…	132
Connective Tissue Disorders, Immunological Disease, Inflammatory Disease, Inflammatory Response, Organismal Injury and Abnormalities, Skeletal and Muscular Disorders	rheumatoid arthritis	7.91e-17			ACE,ACLY,ACO1,ACSL1,ADAM10,ADGRE5,ADIPOQ,ADSS,AGER,AHSG,AK2,AKR1A1,ALB,ALDOA,ALOX12,ANXA1,APOA1,APOE,ARCN1,ARF1,ARHGDIB,ARRB1,ATIC,ATP1B1,ATP2B1,ATP8A1,B2M,BGN,C3,C4A/C4B,CA2,CACNA2D1,CALCRL,CALR,CAMK2D,CD36,CD44,CDH1,CHI3L1,CLU,CST3,CTSB,CYC1,CYP2B6,DDX39B,DEK,DNM1L,DPP4,DYNLL1,EEF1G,EEF2,EFNB1,EHD4,EIF3E,ENO1,F11R,FDPS,FGB,FKBP1A,FN1,FTH1,FUBP1,GBP2,GBP6,GLIPR2,GLUL,GNB2,GP1BA,GSN,GSR,GUSB,HLA-…	164
Cellular Assembly and Organization, Cellular Function and Maintenance, Tissue Development	formation of actin stress fibers	8.85e-17		0.361	ADIPOQ,AGT,APOA1,ARF1,ARHGAP6,ARHGEF1,ARHGEF12,ARRB1,Cald1,CAPN1,CARMIL1,CAV1,CD44,CDC42,CDC42BPB,CDH13,COL18A1,CRK,CTNND1,CTTN,CUL3,Cyb5r3,DIAPH1,EGFR,F2,FBLIM1,FN1,GNA11,GNA13,GNAI2,GNAO1,GNAQ,GNB1,GPI,ITGA3,ITGB1,KANK2,KANK3,KNG1,LRP1,MAP2K1,MAPK1,MARK2,MINK1,MYH11,MYLK,NPM1,PAK4,PDCD6IP,PFN1,PLCB3,PPM1F,PRKCD,PTK2,PTPN11,PXN,RAC1,RBBP4,RHOA,ROCK1,ROCK2,SERPINF2,SORBS3,SRC,STAT3,TNS3,TPM1,VASP…	70
Cellular Movement, Connective Tissue Development and Function	migration of fibroblasts	9.45e-17	Increased	2.26	ACTB,ACTR3,ADIPOQ,AGER,AGT,AIMP1,APOE,APPL1,CALCRL,CAPNS1,CAV1,CDC42,CDKN1B,EHD1,ENG,FLNB,FN1,GNA13,ILK,ITGB3,LPP,LRP1,LRPAP1,LTF,MAP2K1,MAPK1,MAPK14,MAPKAPK2,MYH10,PACSIN2,PLEC,POSTN,PRKACA,PRKAR1A,PRKCD,PTK2,PXN,RAC1,RAC2,RAP2A,SERPINF1,STAT3,STMN1,THBS1,TMEM30A,TNS1,VASP,VCL,VTN,ZYX	50
Cardiovascular System Development and Function, Cellular Movement	cell movement of endothelial cells	9.68e-17	Increased	2.683	ACVRL1,ADAM10,ADIPOQ,AGT,AIMP1,ALCAM,ALOX12,ANPEP,ANXA2,ANXA3,APOE,ATP2A2,CAMP,CAV1,CD36,CD44,CD81,CD9,CDC42,CDC42EP1,CDH13,CDH5,CDKN1B,CNN2,COL18A1,CRK,CSPG4,DCN,DPP4,EFNB1,EGFR,ENG,ERAP1,ESAM,F11R,FLNA,FLNB,FN1,G6PD,GNA11,GP1BA,GSK3B,Hrg,HSP90AB1,HSPA5,HSPB1,ICAM1,ITGA2,ITGA3,ITGAV,ITGB1,ITGB2,ITGB3,KNG1,LGALS1,LGALS3,MAP2K1,MAPK1,MAPK12,MAPK14,MAPKAPK2,MCAM,MMP9,NCL,NRP1,PDCD6,PECAM1,PF4,PKM,P…	92
Dermatological Diseases and Conditions, Organismal Injury and Abnormalities	chronic skin disorder	1.04e-16			AGER,ALDH3A2,APOE,ATP1B1,ATP2A2,C3,C4A/C4B,CCT5,CD47,CNN1,COPB2,CTSB,EIF2S1,EIF2S2,EIF5,EIF5A,ETF1,FABP5,GARS,GOT1,GOT2,GSTP1,HSPA8,HSPE1,KPNB1,KRT16,KRT2,LCN2,LGALS3BP,MANF,MCAM,ME1,PGAM1,PGD,PHB,PKM,POR,POSTN,PPP2CA,PSME2,RANBP1,S100A11,S100A8,S100A9,SEC23B,SLC25A5,SOD2,STAT1,TAGLN,THBD,TWF1,UBE2I,UBE2N,UQCRFS1	54
Post-Translational Modification	conformational modification of protein	1.08e-16		0.64	AARS,APCS,B2M,BAG5,CALR,CANX,CCT4,DNAJA2,ERO1A,ERP29,ERP44,FKBP1A,FKBP4,GSN,HSP90AA1,HSP90AB1,HSPA1A/HSPA1B,HSPA2,HSPA4L,HSPA5,HSPA8,HSPB1,HSPD1,HSPE1,PDIA3,PDIA6,PPIA,PRDX4,RAB7A,RUVBL2,SH3GLB1,ST13,TCP1,TXN,UGGT1	35
Free Radical Scavenging, Small Molecule Biochemistry	metabolism of hydrogen peroxide	1.13e-16		1.826	AGER,AGT,ALB,APOA4,CAT,CAV1,CDC42,CYBA,CYCS,ERO1A,F2,GNAS,GPX1,GPX3,HBB,HSD17B10,HSP90AB1,MAOA,MAOB,MAPK1,MPO,NOL3,PARK7,PRDX1,PRDX2,PRDX3,PRDX5,PRDX6,PRX,PTGS1,PTPN6,RAC1,SFTPA1,SFTPD,SNCA,SOD1,SOD2,TF,TFRC,TXN,TXNRD1,TXNRD2,UQCRFS1	43
Cellular Movement	migration of connective tissue cells	1.16e-16	Increased	2.6	ACTB,ACTR3,ADIPOQ,AGER,AGT,AIMP1,APOE,APPL1,CALCRL,CAPNS1,CAV1,CD44,CDC42,CDKN1B,DNM2,EHD1,ENG,FLNB,FN1,GNA13,ILK,ITGB1,ITGB3,LGALS1,LIMA1,LPP,LRP1,LRPAP1,LTF,MAP2K1,MAPK1,MAPK14,MAPK3,MAPKAPK2,MYH10,PACSIN2,PLEC,POSTN,PRKACA,PRKAR1A,PRKCD,PTK2,PXN,RAC1,RAC2,RACK1,RAP2A,SERPINF1,SRC,STAT3,STMN1,THBS1,TMEM30A,TNS1,VASP,VCL,VTN,ZYX	58
Cell-To-Cell Signaling and Interaction	binding of myeloid cells	1.38e-16		0.801	ADAM10,ADGRE5,ADIPOQ,AGER,ALOX12,ANXA1,APCS,APOA1,APOE,APOH,C3,CAMP,CD34,CD44,CFH,CORO1A,CSK,CTSZ,CTTN,DCN,F2,FERMT3,FGA,FN1,ICAM1,Irgm1,ITGA6,ITGB1,ITGB2,ITGB3,KNG1,LCP1,LGALS3,LSP1,LTF,LYN,MAPK14,MPO,MSN,PAFAH1B1,PAK2,PECAM1,PF4,PLG,PLTP,PRDX2,PTPN6,RAC1,RAC2,RAP1B,RHOA,ROCK1,S100A8,S100A9,SERPINA1,SFTPA1,SFTPD,SWAP70,THBD,TLN1,TXN,VTN,VWF	63
Cell Death and Survival, Organismal Injury and Abnormalities, Renal and Urological Disease	necrosis of kidney	1.52e-16		-1.765	2210010C04Rik,AAK1,AGT,ALB,ALDH3B1,API5,APOE,APRT,ATG7,ATP1A1,BAX,BGN,CA4,CAT,CD2AP,CD44,CDC42,CDKN1B,CLU,CTNNB1,CYCS,DCN,DCTN2,DDX17,DLST,EEF1A1,EGFR,EZR,F2,GAPDH,GFPT1,GMFB,GNA13,GNAQ,GNB2,GSK3B,GSN,GSTM5,GSTP1,GSTZ1,HK1,HSPA1A/HSPA1B,HSPA5,HSPB1,HTRA2,HYOU1,ICAM1,ILK,ITGAV,ITGB1,ITGB3,LCN2,LDHA,LYN,MAP1S,MAP2K1,MAPK14,MAPT,NAMPT,NOL3,PAK2,PEA15,PLG,PPID,PPM1A,PPP3CA,PPP5C,PRDX3,PRKAA1,PRKCD,PR…	93
Cellular Assembly and Organization	quantity of filaments	1.58e-16		-1.383	AGER,APOE,C3,CDC42,CDH1,CFL1,CLU,COL18A1,COL6A3,CSK,CTNNB1,DIAPH1,DNM2,EGFR,EPB41,F2,FLNA,FLNB,FN1,GNAS,ITGB2,KRT18,LIMA1,MAP4,MAPT,MME,MYH10,PAFAH1B1,PLEC,PRKCD,PTK2,PTPN11,RAC1,RACK1,RBBP4,RHOA,ROCK2,RPS6KA3,SERPINH1,SLC9A3R2,SOD2,SPTAN1,SRC,STAT3,STMN1,VIM,VTN	47
Cancer, Gastrointestinal Disease, Organismal Injury and Abnormalities	digestive organ tumor	1.66e-16		-0.634	AAK1,AARS,ABCA3,ABCD3,ABCE1,ABCF1,ABHD14B,ABLIM1,ACAA1,ACAA2,ACADSB,ACADVL,ACAP2,ACAT1,ACE,ACLY,ACO1,ACO2,ACOT7,ACSF2,ACSL1,ACSL4,ACSL5,ACSS1,ACTB,ACTC1,ACTG1,ACTN1,ACTR1A,ACTR2,ACTR3,ACVRL1,ADAM10,ADD1,ADD3,ADH1C,ADH5,ADIPOQ,ADK,ADSL,ADSSL1,AFG3L2,AFM,AGER,AGO2,AGR2,AGRN,AGT,AHCY,AHNAK,AHNAK2,AHSA1,AHSG,AIFM1,AIMP1,AK2,AK3,AKAP12,AKAP2,AKAP5,AKR1B1,AKR1B10,AKR1C1/AKR1C2,AKR1C3,AKR7A2,ALAD,ALB,AL…	1263
Inflammatory Response	inflammatory response	1.73e-16		-0.497	ABCF1,ACE,ADAM10,ADGRE5,ADIPOQ,AGER,AGT,AHSG,AIMP1,ANXA1,ANXA2,APCS,APOA1,APOE,APOH,ATG7,C3,C6,CALCRL,CAMP,CAPG,CAV1,CD36,CD44,CD47,CD9,CDC42,CEACAM6,CFH,CHI3L1,Chil3/Chil4,CMKLR1,COL18A1,CORO1A,CR1L,CSPG4,CST3,CTSB,CTSS,CXADR,CYBA,DEK,DIAPH1,DPP4,EFNB1,EGFR,ELMO1,ENG,F11R,F2,FGG,FKBP1A,FLOT1,FN1,GC,Gm21596/Hmgb1,GNA11,GNA13,GNAI2,GNAI3,GNAO1,GNAS,GPX1,GPX4,GSN,HEBP1,HLA-A,HNRNPA0,HP,HSPB1,HSPD1,…	164
Cellular Movement	chemotaxis	1.88e-16		0.297	ACTN1,ADAM10,AGER,AGT,AIMP1,ANXA1,ANXA2,APOA1,APOE,ARRB1,BIN2,C3,C4A/C4B,CALR,CAMP,CAPG,CAPN2,CAV1,CD36,CD44,CD47,CD9,CDC42,CDH13,Chil3/Chil4,CLU,CMKLR1,CORO1A,CSK,CST3,CXADR,DEK,DIAPH1,DPP4,EFNB1,EGFR,ELMO1,ENG,F2,FLOT1,FN1,Gm21596/Hmgb1,GNA11,GNA13,GNAI2,GNAI3,GNAO1,GNAS,GNB1,GNB2,GRB2,GSN,HARS,HEBP1,HMGB2,HOMER3,HP,HSPD1,ICAM1,ILK,ITGA1,ITGA2,ITGA6,ITGAV,ITGB1,ITGB2,ITGB3,KNG1,LCN2,LCP1,LGALS1…	126
Hereditary Disorder, Neurological Disease, Organismal Injury and Abnormalities, Psychological Disorders, Skeletal and Muscular Disorders	Huntington's Disease	2.11e-16			ACADM,ACAT1,ACTB,AFM,AHCY,AIFM1,AK1,ALDH2,ALDH6A1,APOA4,APOE,AQP1,ARHGEF1,ATP1B1,ATP2A2,ATP2B1,ATP5L,ATP5O,ATP6V1A,ATP6V1B2,B2M,BAX,C3,C4A/C4B,C7,C9,CA2,CAB39,CAPNS1,CD44,CHI3L1,CKB,CLU,CP,CTNNB1,CTSS,CYC1,CYCS,DAD1,DDX1,DPYSL3,DYNLT1,EIF3E,ELMO1,ENO3,ETFB,F11R,FGG,FKBP4,GAPDH,GNAO1,GNB1,GPD1,GPI,GUCY1B3,HADH,HADHB,HLA-DQA1,HMGB2,HNRNPDL,HNRNPU,HP,HSP90AA1,HSPA1A/HSPA1B,HSPA5,HSPA8,IMPA1,ISOC1,IT…	129
Cardiovascular Disease, Organismal Injury and Abnormalities, Skeletal and Muscular Disorders	myocardial infarction	2.31e-16		-1.953	ACE,ADIPOQ,AGT,APOA1,APOE,C3,C4A/C4B,C6,CCT7,CD36,CD44,CD47,CLU,CYBA,ELAVL1,F13A1,F2,FGB,FGG,GCLC,GCLM,GSK3B,GSTM1,GUCY1A3,GUCY1B3,ITGA2B,ITGAV,ITGB2,ITGB3,LRP1,MAPK1,MAPK14,MAPKAPK2,MB,MMP9,NOL3,NT5E,PECAM1,PLG,PON1,POSTN,PPP3CA,PSMA6,PTGS1,RAC1,SERPINC1,SERPINF2,SOAT1,SOD1,STAT1,TGM2,THBD,TNNI3,TUBA1A,TUBA1C,TUBA4A,TUBA8,TUBB1,TUBB2A,TUBB4B,VWF	61
Post-Translational Modification, Protein Folding	folding of protein	2.41e-16		0.951	AARS,APCS,B2M,BAG5,CALR,CANX,CCT4,DNAJA2,ERO1A,ERP29,ERP44,FKBP1A,FKBP4,HSP90AA1,HSP90AB1,HSPA1A/HSPA1B,HSPA2,HSPA4L,HSPA5,HSPA8,HSPB1,HSPD1,HSPE1,PDIA3,PDIA6,PPIA,PRDX4,RAB7A,RUVBL2,SH3GLB1,ST13,TCP1,TXN,UGGT1	34
Cardiovascular Disease, Organismal Injury and Abnormalities	infarction of heart	2.44e-16	Decreased	-2.116	ACE,ADIPOQ,AGT,APOA1,APOE,C3,C4A/C4B,C6,CAV1,CCT7,CD36,CD44,CD47,CLU,CYBA,ELAVL1,F13A1,F2,FGB,FGG,GCLC,GCLM,GSK3B,GSTM1,GUCY1A3,GUCY1B3,ITGA2B,ITGAV,ITGB2,ITGB3,LRP1,MAPK1,MAPK14,MAPKAPK2,MB,MMP9,NOL3,NT5E,PECAM1,PLG,PON1,POSTN,PPP3CA,PSMA6,PTGS1,RAC1,SERPINC1,SERPINF2,SOAT1,SOD1,STAT1,TGM2,THBD,TNNI3,TUBA1A,TUBA1C,TUBA4A,TUBA8,TUBB1,TUBB2A,TUBB4B,VWF	62
Cell Morphology, Cellular Assembly and Organization, Cellular Function and Maintenance	reorganization of actin cytoskeleton	2.57e-16	Increased	2.061	ACVRL1,AKAP12,ANXA1,ARHGDIA,ARHGEF1,ARRB1,CD47,CDC42,CDH1,CDKN1B,CFL1,CTTN,CXADR,DPYSL2,EFNB1,EGFR,ENG,EZR,F2,FLNA,FN1,ICAM1,ILK,JUP,LCP1,MAPK14,MINK1,MYH9,PACSIN2,PARVB,PLEK,PLS3,PTK7,PTPN11,RAC1,RALA,RAP2A,RHOA,RPS6,S100A9,SERPINC1,SPTAN1,SRC,VTN,VWF	45
Cancer, Organismal Injury and Abnormalities	growth of tumor	2.94e-16	Increased	3.683	ABI1,ACAT1,ACLY,ACTN4,ADAM10,ADIPOQ,AFDN,AGER,AGT,AHCY,AIMP1,AKR1B1,AKR1B10,AKR1C3,ALCAM,ANPEP,ANXA1,ANXA2,APOA1,ARL6IP5,ATG7,CACYBP,CALR,CAPN2,CAV1,CD36,CD44,CD47,CDH1,CDH5,CDKN1B,CLU,COL18A1,CST3,CTNNB1,CTSB,CTSS,CTSZ,CTTN,CUL4A,CYBA,CYFIP1,DCN,DNM2,DPP4,EEF1A1,EFEMP1,EGFR,EIF4B,ELAVL1,ENG,ENTPD1,ERO1A,EZR,F2,FABP5,FAM129B,FASN,FBLN5,FERMT3,FGA,FHL1,FLNA,FN1,FTH1,GAPDH,Gm21596/Hmgb1,GRB2,GSK3B,…	171
Cell Death and Survival	cell death of cervical cancer cell lines	3.03e-16	Decreased	-2.238	AIFM1,ANXA2,ANXA5,API5,ATG7,ATP1A1,ATP2A2,ATP2B1,BAX,BCAP31,BUB3,CALR,CAMP,CAT,CCAR2,CCT4,CDKN1B,CKAP5,CSNK2A1,CTNNB1,CTSB,CYBA,DHX9,DNM1L,DYNC1H1,EEF1A1,EGFR,EIF4E,ELAVL1,EZR,FAM129B,FIS1,FLNB,FTH1,GNA11,GSK3B,HNRNPH1,HNRNPK,HSPA1A/HSPA1B,HTRA2,IMMT,KHDRBS1,KPNB1,KRT18,LETM1,LIMS1,LMNA,MAN2C1,MAP2K1,MAPK1,MAPK14,MARC2,MSN,NAPA,NDRG2,NOL3,OPA1,PAK2,PAK4,PARVA,PCBP2,PDCD6IP,PKM,PLSCR3,PPIA,PPP2R1A…	93
Cardiovascular System Development and Function, Cell-To-Cell Signaling and Interaction	binding of endothelial cells	3.3e-16		0.638	ADAM10,ADGRE5,AGER,ALCAM,ANXA2,ANXA5,ANXA7,BGN,C3,CD34,CD36,CD44,CD47,CD81,CDC42,COL18A1,CTNNB1,DCN,EGFR,F2,FBLN5,FERMT2,FERMT3,FN1,GP1BA,HSPA5,ICAM1,IGFBP7,ITGA1,ITGA2,ITGA3,ITGA6,ITGB1,ITGB2,ITGB3,KNG1,KRT1,LGALS3,MCAM,MYADM,NRP1,NT5E,PECAM1,PF4,PLG,PLPP3,RAC1,RACK1,RHOA,SERPING1,SLC4A1,STAT1,THBD,THBS1,TSTA3,TXN,VASP,VIM,VTN,VWF	60
Cellular Movement, Hematological System Development and Function, Immune Cell Trafficking	cell movement of mononuclear leukocytes	3.33e-16		0.444	ACTB,ACTN4,ADAM10,AGER,AGT,ANXA1,ANXA2,APOA1,APOE,ARHGEF1,BGN,C3,C6,CALR,CAMP,CD44,CD47,CD81,CDC42,Chil3/Chil4,CLTC,CMKLR1,CTSS,DDX58,DEK,DIAPH1,DPP4,DPYSL2,EFNB1,EGFR,ELMO1,ENG,EZR,F11R,F2,FABP5,FERMT3,FN1,GNA11,GNA13,GNAI2,GNAI3,GNAO1,GNAS,HARS,HEBP1,HLA-A,HNRNPL,HP,Hrg,HSPD1,HYOU1,ICAM1,ILK,ITGA1,ITGA3,ITGA6,ITGAV,ITGB1,ITGB2,ITGB3,KCNK2,KNG1,KRT10,LCP1,LGALS1,LGALS3,LRP1,Ly6a (includes others…	111
Cell-To-Cell Signaling and Interaction	binding of epithelial cells	3.44e-16		0.511	C3,CD44,CDH1,CDH13,CLIC4,CLU,EFNB1,EGFR,ENG,EPCAM,FGA,FGG,FN1,ICAM1,ITGA1,ITGA2,ITGA3,ITGA6,ITGAV,ITGB1,ITGB2,ITGB3,JUP,KRT16,KRT8,LGALS3,LRP1,MAP2K1,MFGE8,MYH10,OGT,PAK4,PDCD6IP,POSTN,PRKCD,RAC1,RHOA,ROCK1,ROCK2,RRAS,SFTPD,SOD2,SRC,STAT3,VTN	45
Cardiovascular Disease, Cell Death and Survival, Connective Tissue Disorders, Hematological Disease, Organismal Injury and Abnormalities	hemolytic anemia	3.76e-16		0.873	ADD1,ADK,AK1,ALDOA,ANK1,ANXA1,C3,C4A/C4B,CD47,CFH,CFI,EPB41,EPB42,G6PD,GCLC,GPI,GPX1,GSR,GSS,HBB,HK1,IMPDH1,IMPDH2,LYN,NT5C3A,PKLR,PPP3CA,PRDX1,PRDX2,SEC23B,SLC4A1,SPTA1,SPTB,THBD,TPP2	35
Dermatological Diseases and Conditions, Inflammatory Disease, Inflammatory Response, Organismal Injury and Abnormalities	Dermatitis	3.77e-16		0.529	ACADVL,ADIPOQ,AGER,AHCY,AHNAK,ANXA1,ANXA5,APOE,ARCN1,ARHGDIA,ATP1A1,BGN,BLMH,C3,CALR,CAMP,CAPG,CAPZB,CAT,CBR1,CD44,CD47,CDH1,CFL1,CNN3,CPNE1,CSK,CST3,DIAPH1,DPP4,DPYSL2,EEF1A1,EGFR,EIF3E,ENO1,FABP5,FKBP1A,FKBP4,FLNA,FLOT1,Gm21596/Hmgb1,GPD1,GSN,GSR,GSTO1,GSTP1,HBB,HLA-A,HLA-DQA1,ITGA6,ITGB2,ITGB3,JUP,KNG1,KRT1,KRT10,KRT16,KRT5,LGALS1,LYN,MAPK14,MCAM,MME,MSN,MTA2,NAPA,PGM3,POR,POSTN,PPP3CA,PSMB1,P…	103
Nucleic Acid Metabolism, Small Molecule Biochemistry	biosynthesis of purine ribonucleotide	4.13e-16	Increased	3.425	ADSL,ADSS,ADSSL1,AGER,AK1,AK2,AK3,ALDOA,ATP5B,ATP5D,CAV1,CKM,CYCS,DNM1L,ENTPD1,GBAS,HSPD1,LETM1,LONP1,MAPT,MSRA,MT-CO3,NT5E,OPA1,PDHA1,PKLR,PKM,PLG,PPA1,PRKCD,PRPS1,PTGIS,SLC25A13,SLC25A5,SOD1,SOD2,STAT3,VCP,VDAC1	39
Molecular Transport	export of molecule	4.5e-16		0.184	ACAT1,ACO1,ACSL1,ADIPOQ,AGER,ALB,ANXA6,APCS,APOA1,APOA4,APOE,ARHGEF12,BCAP31,CALR,CANX,CAV1,CD36,CDC42,CES1,CLIC5,CLU,CP,CRAT,CTSS,DDX39B,EIF4E,EIF5A,ENTPD1,F2,FABP1,FTH1,GNAO1,GSK3B,HNRNPA2B1,HSPA9,KHDRBS1,LETM1,LRP1,MAPK1,MAPT,MPO,MSN,MVP,NCEH1,NME2,PLCB3,PLTP,PON1,PRKACA,PTPN11,RAC1,RAN,RDX,RHOA,S100A8,S100A9,SAR1A,SARNP,SCP2,SLC1A5,SLC25A1,SLC25A20,SLC4A1,SNCA,SNTB1,SOAT1,SRSF3,SRSF7,STAT3,ST…	77
Free Radical Scavenging	generation of reactive oxygen species	5.48e-16		0.48	ADIPOQ,AGER,AGT,AKR1B1,ALB,ALDH2,APOA1,APOE,BAX,CAMP,CAT,CAV1,CBR1,CD36,CD47,CDC42,CFH,CLIC1,CYBA,DNM1L,EGFR,ENTPD1,ERBIN,ERO1A,F2,GPX1,GSTP1,HP,HSD17B10,HSPB1,ILK,IQGAP1,ITGA6,ITGB1,KNG1,LGALS3,LTF,LYN,MAPK1,NAMPT,NMRAL1,OGDH,PON3,PPIA,PRDX6,PRKCD,RAC1,RAC2,RAP1A,RPL26,SERPINF1,SFTPA1,SFTPD,SOD1,SOD2,SRC,STAT3,TF,TRAP1,TXNRD1,UQCRFS1,XDH	62
Cell Death and Survival, Organismal Injury and Abnormalities, Renal and Urological Disease	cell death of kidney cells	5.59e-16		-1.696	2210010C04Rik,AAK1,AGT,ALB,ALDH3B1,API5,APOE,ATG7,ATP1A1,BAX,BGN,CA4,CAT,CD2AP,CD44,CDC42,CDKN1B,CLU,CTNNB1,CYCS,DCN,DCTN2,DDX17,DLST,EEF1A1,EGFR,EZR,F2,GAPDH,GFPT1,GMFB,GNA13,GNAQ,GNB2,GSK3B,GSN,GSTM5,GSTP1,HK1,HSPA1A/HSPA1B,HSPA5,HSPB1,HTRA2,HYOU1,ICAM1,ILK,ITGAV,ITGB1,LCN2,LDHA,LYN,MAP1S,MAP2K1,MAPK14,MAPT,NAMPT,NOL3,PAK2,PEA15,PPID,PPM1A,PPP3CA,PPP5C,PRDX3,PRKAA1,PRKCD,PRMT1,PTGIS,PTK2,PTPN6,…	89
Cellular Movement, Hematological System Development and Function, Immune Cell Trafficking	cell movement of granulocytes	5.97e-16		0.019	ADAM10,ADIPOQ,AGER,AGT,ALB,ANXA1,APCS,APOA1,APOE,ARHGAP1,C3,C4A/C4B,CAMP,CAPG,CAST,CD36,CD44,CD47,CFH,Chil3/Chil4,CMKLR1,CNN2,CORO1A,CSK,CST3,CTSB,CTTN,CXADR,DEK,EGFR,ENG,F2,FERMT3,FLOT1,FN1,Gm21596/Hmgb1,GNAI2,GNAI3,GSN,HSPB1,ICAM1,ITGA1,ITGB1,ITGB2,ITGB3,KNG1,LCN2,LGALS1,LGALS3,LSP1,LTF,LUM,LYN,MAPK14,MAPKAPK2,MMP9,MPO,MPP1,MYLK,NQO1,NQO2,NT5E,PECAM1,PF4,PLCB3,PLG,PLTP,PPIA,PTPN6,RAC1,RAC2,RAP1…	93
Cell Death and Survival, Skeletal and Muscular Disorders	necrosis of muscle	8.09e-16		-0.719	ACTC1,ADIPOQ,AGER,AGT,ALDOA,APOA1,CALCRL,CALR,CAMK2D,CAMP,CAPN1,CAT,CAV1,CDKN1B,CSK,CTNNB1,CXADR,CYCS,DAG1,DPP4,EEF1A1,ELAVL1,GAPDH,GNAI2,GNAQ,GNAS,GPX1,GSK3B,GSN,HADHA,HK1,HMOX2,HSPB1,HSPD1,HSPE1,ITGB3,KNG1,LCN2,LIMS1,LMNA,MANF,MAOA,MAP2K1,MAPK1,MAPK14,MAPKAPK2,MB,MDH1,MPO,MTPN,MYH6,NAMPT,NCL,NOL3,PARK7,PFKM,PHB,PKN1,PLEC,PPP3CA,PRDX3,PRKAA1,PRKCD,PRMT1,PSMB1,PTPN11,RAC1,RHOA,RPSA,RRAS,RTN4,S100…	87
Cell Death and Survival	cell death of fibroblast cell lines	8.09e-16		1.467	ABCE1,ACTB,AGT,AIFM1,ASAH1,ATG3,ATG7,BAX,CA3,CA4,CAMP,CAPNS1,CDKN1B,CLIC4,CLU,CTNNB1,CTSB,CTSD,DDX3X,DNM1L,EEF1A1,EGFR,EIF2S1,EIF3B,EIF3C,EIF3H,EIF3I,EIF6,ENO1,EPHX1,EWSR1,FABP1,FH,FKBP4,FN1,FTH1,GLO1,GMFB,GNA13,GNAQ,GNB2,GPI,GRB2,GSK3B,GSN,GSTM5,GSTP1,HNRNPA1,HSPA5,HSPD1,HTRA2,ILK,ITGA6,ITGB1,KRT18,KRT8,LAMP2,MAP1S,MAP2K1,MAPK1,MAPK14,MAPK3,MAPT,MTCH2,OPA1,P4HB,PAK2,PARK7,PDIA3,PLG,PPID,PPP3CA,P…	102
Cancer, Organismal Injury and Abnormalities, Respiratory Disease	advanced lung cancer	8.16e-16		0.865	AKAP12,ANPEP,ANXA1,APOA1,ATIC,B2M,CD44,CDKN1B,CLU,CTNND1,CTSB,DPYSL3,EEF1A1,EGFR,EIF4A1,F2,FDPS,FGG,FKBP1A,FN1,GART,GSTP1,HSP90AA1,HSP90AB1,HSP90B1,ITGB1,ITGB3,KRT8,LCN2,LGALS1,LYN,MAP2K1,NDUFB4,NOL3,NT5E,PDLIM1,PLG,POR,PPIA,PRDX2,PTGS1,PTK2,RHOA,RPL27,RPL7,RPS11,RPS27A,RPS6,SCGB1A1,SND1,SRC,STAT3,THBD,TPT1,TUBA1A,TUBA1C,TUBA4A,TUBA8,TUBB1,TUBB2A,TUBB4B,YWHAE	62
Cellular Movement	invasion of breast cancer cell lines	8.37e-16	Increased	3.902	ACSL4,AFDN,AHNAK,CALR,CAV1,CD44,CDC42BPB,CDH1,CDKN1B,CSE1L,CTBP2,CTNNB1,CTNND1,CTSB,CTSS,CTTN,DIAPH1,EGFR,EIF3A,EIF3E,EIF4E,EZR,F11R,FERMT3,FN1,GPI,GSK3B,HSP90AA1,IQGAP1,ITGA3,ITGB3,KNG1,KRT19,KRT8,LCN2,LDHA,LIMA1,LRP1,MAPK1,MAPK12,MCAM,MMP9,NAMPT,Ngp,NOL3,PAK2,PAK4,PARVA,PARVB,PDLIM2,PLCG1,PPIC,PPM1F,PRKAA1,PRMT1,PTBP1,PTK2,RAB5A,RAC1,RAP1A,RHOA,RPS6KA3,RUVBL1,S100A11,SEPT9,SERPINA1,SLC9A3R1,SNA…	75
Immunological Disease	systemic autoimmune syndrome	8.92e-16		0.59	ABCF1,ACE,ACLY,ACO1,ACSL1,ADAM10,ADGRE5,ADIPOQ,ADSS,AGER,AGT,AHSG,AK2,AKR1A1,ALB,ALDH2,ALDOA,ALOX12,ANXA1,APCS,APOA1,APOE,ARCN1,ARF1,ARHGDIB,ARRB1,ATIC,ATP1B1,ATP2B1,ATP8A1,B2M,BAX,BGN,C3,C4A/C4B,CA1,CA2,CACNA2D1,CALCRL,CALR,CAMK2D,CAMP,CAPG,CAT,CD36,CD44,CD47,CDH1,CDKN1B,CFH,CHI3L1,CLU,COL6A3,COPA,CST3,CTSB,CTSS,CYC1,CYP2B6,DDX39B,DEK,DNM1L,DPP4,DYNLL1,EEF1G,EEF2,EFNB1,EHD4,EIF3E,ENO1,F11R,FDPS,…	219
Cardiovascular System Development and Function, Tissue Morphology	permeability of vascular system	1.07e-15		-0.61	ADAM10,AGER,ANXA1,APOE,AQP1,ARHGDIA,C3,C4A/C4B,CAMK2D,CAV1,CDH5,COL18A1,CTNNB1,CTTN,DAG1,ENG,ESAM,F11R,F2,GNAO1,GSN,ICAM1,ITGB2,KNG1,KRT1,LRP1,LRPAP1,LSP1,MAPKAPK2,MCAM,MFGE8,MMP9,MYADM,MYLK,MYOF,NT5E,PECAM1,PLG,PLVAP,PTK2,PXN,RAC1,SERPINC1,SERPINF1,SERPING1,SRC,STAT3,THBS1,VASP,VWF,XDH,YES1	52
Nucleic Acid Metabolism, Small Molecule Biochemistry	synthesis of nucleotide	1.12e-15	Increased	3.462	ACAT1,ACOT7,ADK,ADSL,ADSS,ADSSL1,AGER,AGT,AK1,AK2,AK3,AKAP12,AKAP5,ALDH2,ALDOA,APOA1,APOE,AQP1,ARRB1,ATP5B,ATP5D,CALCRL,CAV1,CKM,CMPK1,COASY,CTPS1,CYCS,DLG1,DNM1L,ENTPD1,EPB41L2,F2,FASN,FDPS,G6PD,GART,GBAS,GMDS,GNA13,GNAI1,GNAI2,GNAQ,GNAS,GNB1,GNB2,GUCY1A3,GUCY1B3,HPRT1,HSPD1,IDH2,IMPDH1,IMPDH2,KNG1,LETM1,LONP1,MAPT,ME1,MSRA,MT-CO3,MTHFD1,NAMPT,NME2,NT5E,OPA1,PDHA1,PKLR,PKM,PLG,PNP,PPA1,PRKCD,PRP…	89
Neurological Disease	neurological signs	1.14e-15		-0.314	ACADM,ACAT1,ACE,ACTB,AFM,AHCY,AIFM1,AK1,ALDH2,ALDH6A1,APOA1,APOA4,APOE,AQP1,ARHGEF1,ATP1B1,ATP2A2,ATP2B1,ATP5L,ATP5O,ATP6V1A,ATP6V1B2,B2M,BAX,C3,C4A/C4B,C7,C9,CA2,CAB39,CAPNS1,CAV1,CD36,CD44,CHI3L1,CKB,CLU,CP,CTNNB1,CTSS,CYC1,CYCS,CYP2B6,DAD1,DCPS,DDX1,DPYSL3,DYNLT1,EIF3E,ELMO1,ENO3,ETFB,F11R,FGG,FKBP4,GAPDH,GNAO1,GNB1,GPD1,GPI,GUCY1B3,HADH,HADHB,HLA-DQA1,HMGB2,HNRNPA2B1,HNRNPDL,HNRNPU,HP,HSP90AA…	144
Cellular Development, Cellular Growth and Proliferation, Connective Tissue Development and Function, Tissue Development	cell proliferation of fibroblasts	1.26e-15	Increased	2.403	ACTB,ADIPOQ,AGER,AGT,AIMP1,ANXA2,AQP1,ARHGAP1,ARHGEF12,BAX,CAV1,CD44,CDH1,CDKN1B,CTNNB1,CTSB,CTSD,DCN,DDX5,DNM1L,EGFR,EMD,ENG,F2,FLII,FN1,FTH1,GPI,GRB2,GSTP1,HDGF,HSPB1,IDH2,IGFBP7,ILK,ITGA1,ITGB1,ITGB3,KNG1,LMNA,LMNB1,LTF,LUM,MAPK1,MAPK14,MAPK3,MMP9,NDRG1,NDRG2,NPM1,OGT,PA2G4,PF4,PGAM2,PGK1,PITPNA,POSTN,PPP5C,PRDX4,PRKAR2B,PSME3,PTPN6,RAC1,RAP1B,RHOA,Rps3a1,S100A9,SERPINF1,SOD1,SOD2,SRC,STARD10,…	88
Cancer, Organismal Injury and Abnormalities	genitourinary tumor	1.54e-15		-1.217	AAK1,ABCA3,ABCE1,ABCF1,ABI1,ACADM,ACADSB,ACAT1,ACE,ACO1,ACOT7,ACSL1,ACSL4,ACTB,ACTC1,ACTG1,ACTN1,ACTN4,ACTR2,ACTR3,ADAM10,ADD3,ADGRE5,ADIPOQ,ADSL,AFM,AGER,AGO2,AGR2,AGT,AHNAK,AHNAK2,AIFM1,AK2,AKAP12,AKAP2,AKR1A1,AKR1B1,AKR1C1/AKR1C2,AKR1C3,AKR7A2,ALAD,ALB,ALCAM,ALDH16A1,ALDH1A1,ALDH1B1,ALDH1L1,ALDH3A1,ALDH4A1,ALDH7A1,ALDOA,ANK1,ANKRD12,ANPEP,ANXA1,ANXA11,ANXA2,ANXA3,ANXA5,AP1B1,APOA1,APOE,APOH,AQ…	743
Cell Death and Survival, Skeletal and Muscular Disorders	cell death of muscle cells	1.55e-15		-0.559	ACTC1,ADIPOQ,AGER,AGT,ALDOA,APOA1,CALCRL,CALR,CAMK2D,CAMP,CAPN1,CAT,CAV1,CDKN1B,CSK,CTNNB1,CXADR,CYCS,DAG1,DPP4,EEF1A1,ELAVL1,GAPDH,GNAI2,GNAQ,GNAS,GPX1,GSK3B,GSN,HADHA,HK1,HMOX2,HSPB1,HSPD1,HSPE1,ITGB3,KNG1,LCN2,LIMS1,LMNA,MANF,MAOA,MAP2K1,MAPK1,MAPK14,MAPKAPK2,MB,MDH1,MPO,MTPN,NAMPT,NCL,NOL3,PARK7,PFKM,PHB,PKN1,PLEC,PPP3CA,PRDX3,PRKAA1,PRKCD,PRMT1,PSMB1,PTPN11,RAC1,RHOA,RPSA,RRAS,RTN4,S100A6,SE…	85
Cancer, Gastrointestinal Disease, Organismal Injury and Abnormalities	digestive system cancer	1.61e-15		-0.457	AAK1,AARS,ABCA3,ABCD3,ABCE1,ABCF1,ABHD14B,ABLIM1,ACAA1,ACAA2,ACADSB,ACADVL,ACAP2,ACAT1,ACE,ACLY,ACO1,ACO2,ACOT7,ACSF2,ACSL1,ACSL4,ACSL5,ACSS1,ACTB,ACTC1,ACTG1,ACTN1,ACTR1A,ACTR2,ACTR3,ACVRL1,ADAM10,ADD1,ADD3,ADH1C,ADH5,ADIPOQ,ADK,ADSL,ADSSL1,AFG3L2,AFM,AGER,AGO2,AGR2,AGRN,AGT,AHCY,AHNAK,AHNAK2,AHSA1,AHSG,AIFM1,AIMP1,AK2,AK3,AKAP12,AKAP2,AKR1B1,AKR1B10,AKR1C1/AKR1C2,AKR1C3,AKR7A2,ALAD,ALB,ALCAM,AL…	1245
Cellular Assembly and Organization	quantity of actin filaments	1.82e-15		-1.499	AGER,CDC42,CDH1,CFL1,COL18A1,CSK,CTNNB1,DIAPH1,DNM2,EGFR,F2,FLNA,FLNB,FN1,ITGB2,LIMA1,MYH10,PAFAH1B1,PLEC,PTK2,PTPN11,RAC1,RACK1,RBBP4,RHOA,ROCK2,RPS6KA3,SLC9A3R2,SPTAN1,SRC,STAT3,VTN	32
Cellular Movement, Hematological System Development and Function, Immune Cell Trafficking, Inflammatory Response	cell movement of neutrophils	1.83e-15		-0.364	ADAM10,ADIPOQ,AGER,AGT,ALB,ANXA1,APOA1,APOE,ARHGAP1,C3,C4A/C4B,CAMP,CAPG,CAST,CD36,CD44,CD47,CFH,CMKLR1,CNN2,CORO1A,CST3,CTSB,CTTN,CXADR,DEK,EGFR,ENG,F2,FERMT3,FLOT1,FN1,Gm21596/Hmgb1,GNAI2,GSN,HSPB1,ICAM1,ITGA1,ITGB1,ITGB2,ITGB3,LCN2,LGALS1,LGALS3,LSP1,LUM,LYN,MAPK14,MAPKAPK2,MMP9,MPO,MPP1,MYLK,NQO1,NQO2,NT5E,PECAM1,PF4,PLCB3,PLG,PLTP,PTPN6,RAC1,RAC2,RAP1B,RTN4,S100A8,S100A9,SERPINA1,SERPINB1,SE…	79
Cell Morphology	size of cells	2.16e-15			ACE,ACTN1,ACTN4,ADD1,ADIPOQ,AGT,AK1,AKAP5,ALOX12,ANXA1,APOE,AQP1,AQP5,B2M,BAX,C3,Cald1,CAP1,CAV2,CD44,CD47,CDC42,CDKN1B,CES1,CFL1,CLTC,COL18A1,CUL3,DAG1,DDX3X,DNM1L,DNM2,DPYSL3,DSTN,EEF2,EFNB1,EGFR,EHD1,EIF4E,ELAVL1,EPB41,FASN,FIS1,FLNA,FN1,GNAQ,GNAS,GP1BA,GP1BB,HSP90B1,ICAM1,ILK,ITGA3,ITGB1,ITGB3,JUP,KRT18,KRT8,LIMA1,LIMS1,LMNA,LYN,MAPK1,MAPK14,MAPK3,MAPT,MSN,MYH6,MYH9,NPM1,NSF,PAK2,PLEC,PLSCR3,…	116
Cancer, Hematological Disease, Organismal Injury and Abnormalities	lymphohematopoietic neoplasia	2.25e-15		-0.946	AARS,ACE,ACSL4,ACTB,ACTG1,ACVRL1,ADAM10,ADIPOQ,ADK,ADSL,AHNAK,AHNAK2,AHSG,AIMP1,AKAP12,AKAP2,AKAP5,ALDH1A1,ALDH2,ALDH4A1,ALDH9A1,ALOX12,ANPEP,ANXA1,ANXA11,ANXA2,ANXA4,ANXA5,ANXA6,ANXA7,AP2A2,APEX1,APOE,ARHGAP1,ARHGAP31,ARL6IP5,ATG7,ATIC,ATP1B1,ATP5A1,ATP6V1A,ATP6V1B2,ATP6V1E1,B2M,BAX,C3,C4A/C4B,C6,C9,CA2,CALCRL,CALR,CAPN2,CAT,CAV1,CAV2,CAVIN2,CCT3,CCT7,CD34,CD36,CD44,CD47,CDH1,CDKN1B,CFL1,CHD4,CK…	417
Cellular Function and Maintenance	receptor-mediated endocytosis	2.39e-15	Increased	2.141	AP2A1,AP2A2,AP2B1,AP2M1,APOE,ATP5B,ATP6V1B2,ATP6V1E1,B2M,CANX,CAP1,CAV1,CD2AP,CDC42,CLIC3,CLTC,CTTN,DNM2,EPB41L2,EPS15,FCHO2,HIP1,HIP1R,HNRNPK,IFITM3,LRP1,LRPAP1,M6PR,MAPK1,MAPK3,MRC1,NAE1,PACSIN2,PICALM,PPP3CA,RAB21,RAC1,REPS2,RPS21,RUVBL2,SFPQ,SFTPD,SHANK3,SNX9,SRSF3,TF,VTN	47
Metabolic Disease	glucose metabolism disorder	2.46e-15	Decreased	-3.468	ABCD3,ABCF1,ACAA1,ACAA2,ACACA,ACADL,ACADVL,ACAT2,ACE,ACO1,ACSL1,ACSL4,ACSS1,ADIPOQ,ADK,AGER,AGT,AHSG,AKR1B1,AKR1C3,ALB,ALDH1A1,ALDH2,ALOX12,ANXA1,ANXA11,ANXA5,APOA1,APOE,APPL1,AQP1,AQP5,ATG7,ATP2A2,B2M,BAG3,BAX,C3,C4A/C4B,CA1,CA2,CA3,CA4,CACNA2D1,CALR,CANX,CAPG,CAT,CAV1,CD34,CD36,CD44,CDC42,CDKN1B,CFH,CHI3L1,CLIC5,CLU,CMKLR1,COL18A1,COL6A3,COPS2,COPS3,CP,CSPG4,CTNNB1,CTSB,CTSH,CTSS,CXADR,CYBA,DDA…	246
Cell Death and Survival	neuronal cell death	2.78e-15		-0.732	AARS,ACVRL1,AGER,AGRN,AGT,AIFM1,ALOX12,AP2B1,APOE,ARHGAP1,ASAH1,ATG7,BAG5,BAX,C7,C9,CAPN1,CAPNS1,CAST,CAT,CDC42,CDKN1B,CLU,CORO1A,CTNNB1,CTSB,CTSD,CYBA,CYCS,DNM1L,DPYSL3,EFNB1,EGFR,EHD4,F2,FIS1,FKBP1A,FN1,G6PD,GAPDH,GCLC,GCLM,GDA,GLUD1,GNAO1,GPI,GPT,GPX1,GSK3B,GSR,GSTM5,HDGF,HIP1,HMGB2,HMOX2,HPRT1,HSD17B10,HSP90AB1,HSPA5,HSPB1,HSPD1,HTRA2,HYOU1,ILK,ITGA1,ITGA2,ITGB1,LANCL1,LCN2,LDHA,LGALS1,LGALS3…	146
Cancer, Organismal Injury and Abnormalities, Respiratory Disease	tumorigenesis of lung carcinoma	2.86e-15		-0.881	ADH1C,AGO2,AGRN,AHNAK,ALDH1B1,ALDOA,ARHGEF12,ATIC,ATP5D,B2M,CACNA2D1,CAT,CAV1,CD44,CDH1,CDKN1B,COPB2,COPS6,CSPG4,CTNNB1,CTNND1,CYBA,DDX17,EGFR,EIF4A1,EIF4A2,ENO1,EZR,FN1,GART,GBP2,GPI,GSK3B,GSTM1,HIST1H1C,HLA-DQA1,HSP90AA1,HSP90AB1,HSP90B1,HSPD1,IDH1,IDH2,IMPDH2,KARS,KRT10,KRT7,LCN2,LDHA,LMO7,LUM,LYN,MAP2K1,MAP4,MAPK1,MLEC,MMP9,MSN,MYEF2,MYH9,NACA,NAPSA,NME2,NPM1,NQO1,NSFL1C,P4HB,PCBP1,PDIA3,PFKM…	109
Cardiovascular Disease, Cardiovascular System Development and Function	abnormal morphology of cardiovascular system	3.8e-15			ABI1,ACADL,ACADM,ACADVL,ACTC1,ACTN4,ACVRL1,ADAM10,ADD1,ADD3,ADIPOQ,AFDN,AGO2,AGT,AKAP12,ANXA7,APOE,ARHGDIA,ARHGEF12,ATP2A2,BCAM,CALCRL,CALR,CAPN1,CAPN2,CAPNS1,CAV1,CD2AP,CD36,CD44,CDH5,CDKN1B,CFH,CKM,CKMT2,CLIC4,CLU,COL18A1,CRK,CSNK2A1,CSRP3,CST3,CTTN,CXADR,DDAH1,DES,EHD4,EMD,ENG,EPB42,EPN2,F2,FKBP1A,FLNA,FN1,G6PD,GNA13,HADHA,HIST1H1C,HIST1H1D,Hist1h1e,HMOX2,HPGD,HSP90B1,HTRA2,ITGA3,ITGAV,ITPA,JU…	123
Cardiovascular Disease	occlusion of blood vessel	4.13e-15		-0.511	ACAA1,ACAT1,ACAT2,ACE,ADIPOQ,AGER,AGT,AHSG,APCS,APOA1,APOA4,APOE,ATP2A2,CA1,CA2,CA3,CA4,CACNA2D1,CAV1,CD36,CD44,CD47,CDH13,CES1,CHI3L1,CLIC5,CLU,COL18A1,COMT,CPS1,CST3,CTNNB1,CTSS,DNM2,DPP4,EIF4H,ENTPD1,F13A1,F2,FABP5,FERMT2,FGG,FKBP1A,FMO3,FN1,GCLC,GCLM,GP5,GPX1,GSK3B,GSS,GSTO1,GUCY1A3,GUCY1B3,HP,Hrg,HSPD1,ICAM1,IMPDH1,IMPDH2,ITGA2B,ITGA8,ITGAV,ITGB2,ITGB3,JUP,LAMP2,LCN2,LGALS3,LRP1,LRPAP1,MAP2K…	119
Cancer, Organismal Injury and Abnormalities	breast or colorectal cancer	4.16e-15		-0.797	ABCA3,ABCD3,ABCE1,ABHD14B,ACAA1,ACADVL,ACAP2,ACAT1,ACE,ACLY,ACOT7,ACSL5,ACTG1,ACVRL1,ADAM10,ADD1,ADD3,ADIPOQ,ADK,ADSL,ADSSL1,AFG3L2,AFM,AGER,AGO2,AGR2,AGRN,AGT,AHCY,AHNAK2,AHSG,AIMP1,AK3,AKAP12,AKAP2,AKR1B1,AKR1B10,AKR1C1/AKR1C2,AKR1C3,AKR7A2,ALB,ALCAM,ALDH16A1,ALDH1A1,ALDH1B1,ALDH1L1,ALDH2,ALDH6A1,ALDOA,ANK1,ANKRD12,ANPEP,ANXA1,ANXA11,ANXA2,ANXA3,ANXA4,AP2A1,AP2A2,AP2M1,APEH,APEX1,API5,APOA1,APO…	811
Cell-To-Cell Signaling and Interaction	binding of kidney cells	4.23e-15		1.513	ACTN4,BCAM,BGN,C3,CD44,CDC42,CDH1,CTNNA1,CTNNB1,DAG1,EFNB1,FGA,FGG,FN1,ICAM1,ITGA2B,ITGA3,ITGAV,ITGB1,ITGB2,ITGB3,LRP1,NRP1,PARVA,PDCD6IP,Podxl,POSTN,RAC1,RAP1A,RRAS,SCGB1A1,SRC,VTN	33
Cancer, Hematological Disease, Organismal Injury and Abnormalities	lymphohematopoietic cancer	5.18e-15		-1.262	AARS,ACE,ACSL4,ACTB,ACTG1,ACVRL1,ADAM10,ADIPOQ,ADK,ADSL,AHNAK,AHNAK2,AHSG,AIMP1,AKAP12,AKAP2,AKAP5,ALDH1A1,ALDH2,ALDH4A1,ALDH9A1,ALOX12,ANPEP,ANXA1,ANXA11,ANXA2,ANXA4,ANXA5,ANXA6,ANXA7,AP2A2,APEX1,APOE,ARHGAP1,ARHGAP31,ARL6IP5,ATG7,ATIC,ATP1B1,ATP5A1,ATP6V1A,ATP6V1B2,ATP6V1E1,B2M,BAX,C3,C4A/C4B,C6,C9,CA2,CALCRL,CALR,CAPN2,CAV1,CAV2,CCT3,CCT7,CD34,CD36,CD44,CD47,CDH1,CDKN1B,CFL1,CHD4,CKMT2,CLDN5,C…	406
Cancer, Organismal Injury and Abnormalities, Respiratory Disease	tumorigenesis of lung tumor	5.28e-15		-0.413	ADH1C,AGO2,AGRN,AHNAK,ALDH1B1,ALDOA,ARHGEF12,ATIC,ATP5D,B2M,CACNA2D1,CAT,CAV1,CD44,CDH1,CDKN1B,COPB2,COPS6,CSPG4,CTNNB1,CTNND1,CYBA,DDX17,EGFR,EIF4A1,EIF4A2,ENO1,EZR,FN1,GART,GBP2,GPI,GSK3B,GSTM1,HIST1H1C,HLA-DQA1,HSP90AA1,HSP90AB1,HSP90B1,HSPD1,IDH1,IDH2,IMPDH2,ITGA1,KARS,KRT10,KRT7,LCN2,LDHA,LMO7,LUM,LYN,MAP2K1,MAP4,MAPK1,MLEC,MMP9,MSN,MYEF2,MYH9,NACA,NAPSA,NME2,NPM1,NQO1,NSFL1C,P4HB,PCBP1,PDIA…	110
Cardiovascular Disease, Organismal Injury and Abnormalities	acute coronary syndrome	5.28e-15		-1.953	ACE,ADIPOQ,AGT,ALB,APOA1,APOE,C3,C4A/C4B,C6,CACNA2D1,CCT7,CD36,CD44,CD47,CLU,CYBA,DPP4,EGFR,ELAVL1,F13A1,F2,FABP3,FGB,FGG,GCLC,GCLM,GSK3B,GSTM1,GUCY1A3,GUCY1B3,ITGA2B,ITGAV,ITGB2,ITGB3,JUP,LRP1,MAPK1,MAPK14,MAPKAPK2,MB,MMP9,MPO,NOL3,NT5E,PECAM1,PLG,PON1,POSTN,PPP3CA,PSMA6,PTGS1,RAC1,RTN4,SERPINC1,SERPINF2,SOAT1,SOD1,STAT1,TGM2,THBD,TNNI3,TUBA1A,TUBA1C,TUBA4A,TUBA8,TUBB1,TUBB2A,TUBB4B,VWF	69
Cell-To-Cell Signaling and Interaction	attachment of cells	5.52e-15		1.201	ADIPOQ,BCAM,BCAP31,CALR,CD36,CD44,CDH13,CRK,DAG1,DCN,EFNB1,EGFR,ENG,F11R,FBLN5,FERMT2,FN1,ICAM1,ILK,ITGA1,ITGA2,ITGA3,ITGA6,ITGB1,ITGB2,ITGB3,LAMC1,LGALS3,LRP1,LRPAP1,PKM,PLG,POSTN,PRKCD,PTK2,PTPN11,RALB,RHOA,RPSA,SRC,SWAP70,TGM2,TLN1,VTN,VWF	45
Cell-To-Cell Signaling and Interaction, Hematological System Development and Function, Inflammatory Response	binding of professional phagocytic cells	6.42e-15		0.582	ADAM10,ADIPOQ,AGER,ALCAM,ALOX12,ANXA1,APCS,APOA1,APOE,APOH,C3,CAMP,CD34,CD44,CDH1,CFH,CORO1A,CTSZ,CTTN,DCN,F2,FERMT3,FGA,FN1,ICAM1,Irgm1,ITGA6,ITGB1,ITGB2,ITGB3,KNG1,LCP1,LSP1,LYN,MAPK14,MRC1,MSN,PAFAH1B1,PAK2,PF4,PLG,PLTP,PRDX2,PTPN6,RAC1,RAC2,RHOA,ROCK1,S100A8,S100A9,SERPINA1,SFTPA1,SFTPD,THBD,TLN1,TXN,VTN,VWF	58
Cellular Movement	cell movement of epithelial cells	6.62e-15		1.91	ACTN4,ADAM10,ADIPOQ,AGT,AHSG,ALDOA,CAPN2,CD9,CDC42,CDH1,CRK,CSPG4,CTNNA1,EGFR,ENG,FBLN5,FERMT2,GSN,ICAM1,ILK,ITGA2,ITGA3,ITGAV,ITGB1,ITGB3,JUP,KRT16,KRT2,KRT6B,LCN2,LGALS3,LTF,MAPRE2,MMP9,PAK2,PAK4,PLEC,PLG,POSTN,PPM1A,PTK2,RAC1,RHOA,RRAS,RRAS2,SRC,STAT3,TPR,VTN,WASF2	50
Cell-To-Cell Signaling and Interaction, Cellular Assembly and Organization	quantity of focal adhesions	7.32e-15		-0.303	ACTB,Cald1,CAPNS1,CAT,CAV1,CDH5,COL18A1,CSK,CTNNB1,EGFR,F2,FLNA,FLNB,FN1,ILK,ITGB1,MYH9,PTK2,PTPN11,RAC1,RACK1,RHOA,SOD2,SPTAN1	24
Cardiovascular Disease, Organismal Injury and Abnormalities	vaso-occlusion	7.42e-15		-0.765	ACAA1,ACAT1,ACAT2,ACE,ADIPOQ,AGER,AGT,AHSG,APCS,APOA1,APOA4,APOE,ATP2A2,CA1,CA2,CA3,CA4,CACNA2D1,CAV1,CD36,CD44,CD47,CDH13,CES1,CHI3L1,CLIC5,CLU,COL18A1,COMT,CPS1,CST3,CTNNB1,CTSS,DNM2,DPP4,EIF4H,ENTPD1,F13A1,F2,FABP5,FERMT2,FGG,FKBP1A,FMO3,FN1,GCLC,GCLM,GPX1,GSK3B,GSS,GSTO1,GUCY1A3,GUCY1B3,HP,Hrg,HSPD1,ICAM1,IMPDH1,IMPDH2,ITGA2B,ITGA8,ITGAV,ITGB2,ITGB3,JUP,LAMP2,LCN2,LGALS3,LRP1,LRPAP1,MAP2K1,MA…	118
Cardiovascular Disease, Organismal Injury and Abnormalities	occlusion of artery	7.95e-15		-0.683	ACAA1,ACAT1,ACAT2,ACE,ADIPOQ,AGER,AGT,AHSG,APCS,APOA1,APOA4,APOE,ATP2A2,CA1,CA2,CA3,CA4,CACNA2D1,CAV1,CD36,CD44,CD47,CDH13,CES1,CHI3L1,CLIC5,CLU,COL18A1,COMT,CST3,CTNNB1,CTSS,DNM2,DPP4,EIF4H,ENTPD1,F13A1,F2,FABP5,FERMT2,FGG,FKBP1A,FMO3,FN1,GCLC,GCLM,GPX1,GSK3B,GSS,GSTO1,GUCY1A3,GUCY1B3,HP,Hrg,HSPD1,ICAM1,IMPDH1,IMPDH2,ITGA2B,ITGA8,ITGAV,ITGB2,ITGB3,JUP,LAMP2,LCN2,LGALS3,LRP1,LRPAP1,MAP2K1,MAPKAPK…	117
Cancer, Hematological Disease, Organismal Injury and Abnormalities	hematological neoplasia	8.57e-15		-1.379	AARS,ACE,ACSL4,ACTB,ACTG1,ACVRL1,ADAM10,ADIPOQ,ADK,ADSL,AHNAK,AHNAK2,AIMP1,AKAP12,AKAP2,AKAP5,ALDH1A1,ALDH2,ALDH4A1,ALDH9A1,ALOX12,ANPEP,ANXA1,ANXA11,ANXA2,ANXA4,ANXA5,ANXA6,ANXA7,AP2A2,APEX1,ARHGAP1,ARHGAP31,ARL6IP5,ATG7,ATIC,ATP1B1,ATP5A1,ATP6V1A,ATP6V1B2,ATP6V1E1,B2M,BAX,C3,C4A/C4B,C6,C9,CA2,CALCRL,CALR,CAPN2,CAT,CAV1,CAV2,CAVIN2,CCT3,CCT7,CD34,CD36,CD44,CD47,CDH1,CDKN1B,CFL1,CHD4,CKMT2,CLDN5,…	412
Cell Morphology	orientation of cells	8.91e-15		0.432	ACTN4,ADIPOQ,AHSG,ANPEP,APCS,APOE,CAST,CAV1,CD36,CD47,CDC42,CDH1,CFL1,CLIP1,CLTC,CSE1L,CTSS,DIAPH1,DPYSL2,ELMO1,ENG,FN1,GNA13,GNAI1,GNAI3,GSK3B,ILK,ITGB1,ITGB2,KNG1,LCN2,LCP1,LSP1,MAP2K1,MAPKAPK2,MAPT,MSN,MYH10,MYH9,MYLK,NAMPT,NCKAP1,Ppbp,PRKAA1,PTPN11,RAC1,RAP1A,RHOA,SLK,STAT3,STK4,SVIL,SWAP70,TXN,VASP,VCL	56
Cell-To-Cell Signaling and Interaction, Cellular Assembly and Organization	cell-cell contact	9.44e-15		1.073	ACTN1,ACTN4,ACTR3,ADAM10,ADGRE5,AFDN,AFG3L2,AGRN,ALCAM,ANXA1,ANXA5,APOA4,APOE,B2M,BAX,BCAM,CALR,CAMK2D,CAPN2,CAPZB,CAV1,CD2AP,CD34,CD36,CD44,CD47,CD81,CD9,CD93,CDC42,CDH1,CDH13,CDH5,CLDN5,CLTC,CLU,CSK,CSRP3,CTNNA1,CTNNB1,CTNND1,CTSB,CTTN,CXADR,DAG1,DBNL,DES,DLG1,DNM1L,DNM2,EGFR,ENTPD1,EPB41L5,EPCAM,ERBIN,ERP29,ESAM,F11R,F2,FARP1,FASN,FBLIM1,FERMT3,FLOT1,FN1,GPHN,GPI,GSK3B,ICAM1,IQGAP1,ITGA3,ITGA6…	134
Cell-To-Cell Signaling and Interaction	activation of cells	9.83e-15		0.09	ACE,ACSL5,ACVRL1,ADAM10,ADIPOQ,AGER,AGRN,AGT,AHNAK,ALB,ANXA1,ANXA2,APCS,APOA1,APOE,APOH,ATP2A2,ATP2A3,B2M,BAX,C3,C4A/C4B,C6,CALR,CAMP,CAST,CD36,CD44,CD47,CD81,CD9,CD93,CDH1,CDKN1B,CEACAM5,CEACAM6,CFH,CFL1,CHI3L1,Chil3/Chil4,CLIC1,CORO1A,CR1L,CSK,CST3,CTNNB1,CTNND1,CTSH,CTSS,DDOST,DDX58,DLG1,DPP4,DUSP3,EGFR,EIF3A,ENPEP,ENTPD1,ERAP1,F13A1,F2,FERMT2,FGA,FGG,FKBP1A,FN1,G3BP1,GC,Gm21596/Hmgb1,GNA13,GN…	189
Cardiovascular Disease, Cell Death and Survival, Connective Tissue Disorders, Hematological Disease, Hereditary Disorder, Organismal Injury and Abnormalities	familial hemolytic anemia	9.97e-15			AK1,ALDOA,ANK1,EPB42,G6PD,GCLC,GPI,GPX1,GSR,GSS,HK1,NT5C3A,PKLR,SEC23B,SLC4A1,SPTA1,SPTB	17
RNA Post-Transcriptional Modification	processing of RNA	1.03e-14		1.489	AARS,AGO2,AHNAK,ALB,CCAR2,CDC42,CPSF6,DDX17,DDX39B,DDX5,DHX15,EFTUD2,EPB41,HBB,HCFC1,HNRNPA0,HNRNPA1,HNRNPA2B1,HNRNPC,HNRNPD,HNRNPF,HNRNPH1,HNRNPH3,HNRNPK,HNRNPL,HNRNPM,HNRNPU,HNRNPUL1,KHDRBS1,KHSRP,NOL3,NONO,NPM1,PABPC1,PCBP1,PRKACA,PRPF19,PRPF8,PRX,PTBP1,QKI,RBM39,Rbmxl1,RPL14,RPL26,RPL5,RPL7,RPS15,RPS16,RPS17,RPS19,RPS24,RPS6,SARS,SF3A3,SF3B1,SF3B2,SFPQ,SNRNP200,SNRPA1,SNRPD1,SNRPD3,SNRPN,Srrm…	75
Cellular Movement, Renal and Urological System Development and Function	cell movement of kidney cell lines	1.27e-14		1.507	ADD1,AGT,ANXA2,APOA1,ARHGEF12,C3,CAMP,CDC42,CRK,CTNNB1,CTTN,EFNB1,EZR,FBLIM1,FGA,FLNA,FN1,GLIPR2,GRB2,HARS,ICAM1,ITGA1,ITGA2,ITGB1,ITGB2,ITGB3,MAPK1,MMP9,NARS,POSTN,PPIA,PTK2,PTPN11,PXN,RAC2,RACK1,RALB,RHOA,RHOG,ROCK2,SARS,SEPT9,SNX27,SRC,SRSF1,THBS1,VIM,VTN	48
Cardiovascular System Development and Function, Cellular Movement	migration of endothelial cells	1.35e-14	Increased	3.282	ACVRL1,ADAM10,ADIPOQ,AGT,AIMP1,ALCAM,ALOX12,ANXA2,ANXA3,APOE,ATP2A2,CAV1,CD36,CD44,CD81,CD9,CDC42EP1,CDH13,CDH5,CDKN1B,CNN2,COL18A1,CRK,DCN,DPP4,EGFR,ENG,ERAP1,ESAM,F11R,FLNA,FLNB,FN1,G6PD,GNA11,GSK3B,Hrg,HSP90AB1,HSPA5,HSPB1,ICAM1,ITGA3,ITGAV,ITGB1,ITGB2,ITGB3,KNG1,LGALS1,MAP2K1,MAPK1,MAPK12,MAPK14,MAPKAPK2,MCAM,MMP9,NCL,NRP1,PDCD6,PECAM1,PF4,PKM,PLCG1,PLG,PTK2,PTPN6,RAC1,RHOA,ROCK2,RTN4,SEPT7,S…	82
Immunological Disease	hypersensitive reaction	1.39e-14		1.232	ACADVL,ADIPOQ,AGER,AHCY,AHNAK,ALB,ALCAM,ALDH3A2,ANXA1,ANXA5,APOE,ARCN1,ATP1B1,BGN,C3,CALR,CAMP,CAPG,CAPZB,CAT,CBR1,CD44,CD47,CD81,CFH,CFL1,CNN3,CORO1A,CORO1B,CPNE1,CST3,DCN,DPYSL2,EEF1A1,EIF3E,ENO1,F11R,FABP5,FKBP1A,FKBP4,FLNA,FLOT1,GARS,GNA11,GPD1,GPT,GSN,GSTO1,HBB,HLA-A,HLA-DQA1,HSPA1A/HSPA1B,ICAM1,ITGA6,ITGB2,JUP,KIF5B,KRT1,KRT10,KRT16,KRT5,LGALS1,LGALS3BP,LTA4H,Ly6a (includes others),LYN,MCAM…	99
Cellular Movement, Hematological System Development and Function, Immune Cell Trafficking	cell movement of lymphocytes	1.41e-14		0.032	ACTB,ACTN4,ADAM10,AGT,ANXA1,APOA1,ARHGEF1,BGN,C3,C6,CALR,CAMP,CD44,CD47,CD81,CDC42,Chil3/Chil4,CLTC,CMKLR1,CTSS,DDX58,DEK,DIAPH1,DPP4,DPYSL2,EFNB1,EGFR,ELMO1,ENG,EZR,F11R,F2,FABP5,FERMT3,FN1,GNA11,GNA13,GNAI2,GNAI3,GNAO1,GNAS,HARS,HLA-A,HNRNPL,Hrg,HSPD1,HYOU1,ICAM1,ITGA1,ITGA3,ITGA6,ITGAV,ITGB1,ITGB2,ITGB3,KCNK2,KRT10,LCP1,LGALS1,LRP1,Ly6a (includes others),MAPK14,MCAM,MMP9,MTAP,MYADM,MYH9,MYLK,N…	95
Cancer, Hematological Disease, Organismal Injury and Abnormalities	hematologic cancer	1.65e-14		-1.772	AARS,ACE,ACSL4,ACTB,ACTG1,ACVRL1,ADAM10,ADIPOQ,ADK,ADSL,AHNAK,AHNAK2,AIMP1,AKAP12,AKAP2,AKAP5,ALDH1A1,ALDH2,ALDH4A1,ALDH9A1,ALOX12,ANPEP,ANXA1,ANXA11,ANXA2,ANXA4,ANXA5,ANXA6,ANXA7,AP2A2,APEX1,ARHGAP1,ARHGAP31,ARL6IP5,ATG7,ATIC,ATP1B1,ATP5A1,ATP6V1A,ATP6V1B2,ATP6V1E1,B2M,BAX,C3,C4A/C4B,C6,C9,CA2,CALCRL,CALR,CAPN2,CAV1,CAV2,CCT3,CCT7,CD34,CD36,CD44,CD47,CDH1,CDKN1B,CFL1,CHD4,CKMT2,CLDN5,CLIC3,CLIP1…	401
Energy Production, Lipid Metabolism, Small Molecule Biochemistry	oxidation of lipid	1.71e-14		1.54	ABCD3,ACAA1,ACAA2,ACACA,ACADL,ACADM,ACADSB,ACADVL,ACSL1,ACSL4,ACSL5,ADH1C,ADH5,ADIPOQ,AKR1C1/AKR1C2,AKR1C3,ALDH1A1,Aldh1a7,ALOX12,Aox3,APOA1,APOE,APPL1,ATG7,C3,CAT,CD36,CPT2,CYCS,CYP2B6,DECR1,ECHS1,ECI1,ECI2,FABP1,FABP3,FASN,GOT2,HADH,HADHA,HADHB,HPGD,HSD11B1,HSD17B10,HSD17B4,IMMT,LRPPRC,MAPK14,MB,PON1,POR,PRKAA1,PTGS1,RBP1,SERPINF1,SLCO2A1,SNCA,UCHL3,VASP	59
Cellular Function and Maintenance	engulfment of leukocytes	1.73e-14		0.81	AGER,ANXA1,ANXA5,APCS,APOA1,APOE,ATG7,C3,CALR,CAMP,CAPG,CD36,CD44,CD47,CD93,CFH,CLIC4,CNN2,CORO1A,CRK,CTNND1,CYP2S1,Gm21596/Hmgb1,GSN,HYOU1,ISG15,ITGB2,LCN2,LGALS3,LUM,M6PR,MAP1S,MAPK14,MAPKAPK2,MFGE8,MRC1,MUC5B,NPM1,PF4,PTPN6,PXN,RHOA,S100A9,SFTPA1,SFTPD,SOAT1,SRC,STIM1,STK4,SWAP70,TGM2,THBS1,VTN	53
Cellular Movement	migration of sarcoma cell lines	1.95e-14	Increased	2.886	ACTN4,ADGRE5,AHNAK,AP2M1,ARPC2,BCAM,CAPN2,CAT,CAV1,CD44,CDC42,CTTN,EIF4E,FBLIM1,FBLN5,FLNA,FLNB,FN1,HNRNPK,MAP2K1,MAPK1,MMP9,PARVA,PHB2,PXN,S100A11,SEPT9,SERPINF1,SLC9A3R1,SLC9A3R2,SOD2,STMN1,VCP	33
Cell Morphology, Cellular Movement	cell spreading of tumor cell lines	1.96e-14		1.391	AKAP12,C3,CAP1,CAPN2,CD81,CD9,CDC42,CLIP1,CRK,EGFR,FERMT2,FERMT3,FLNA,FLNB,FN1,GBP2,GNA11,ILK,ITGB1,KNG1,LYN,MAPRE3,MMP9,MYADM,MYH10,MYH9,PARVA,PARVB,PFN1,PTK2,PXN,RAC1,RAP1B,RHOA,SRC,THBS1,TPM1,UCHL1,VTN	39
Gene Expression, Protein Synthesis	translation of RNA	1.99e-14	Decreased	-2.938	ABCF1,ACO1,AGO2,CALR,DARS,DDX3X,EGFR,EIF2S1,EIF2S3,EIF3B,EIF3C,EIF3D,EIF3E,EIF3G,EIF3H,EIF3I,EIF3L,EIF4A2,EIF4B,EIF4E,EIF4G1,EIF4H,EIF5,ELAVL1,EPRS,ETF1,FARSB,GAPDH,HSPB1,RACK1,RIDA,RPL10A,RPL13A,RPL19,RPL23,RPL24,RPL27A,RPL38,Rplp1 (includes others),RPS14,RPS17,RPS24,RPS3,RPS4X,RPS9,RRBP1,S100A9,SARS,SYNCRIP,TPR,UPF1,WARS	52
Organismal Injury and Abnormalities	blood clot	2.02e-14		-1.227	ADIPOQ,ALB,ALOX12,ANXA2,ANXA5,APOE,APOH,ATG7,BAX,C3,CAPN1,CD36,CFH,CFI,CTSD,ENTPD1,F13A1,F2,FGA,FGB,FGG,FLNA,GNAQ,GP1BA,GP1BB,GP5,GPX3,GSK3B,GUCY1B3,ITGA2B,ITGB3,JUP,KLKB1,KNG1,LGALS1,LGALS3,LGALS3BP,MYH9,NT5E,PECAM1,PF4,PLG,PON1,PPP3CA,PRDX2,PTGS1,RAP1B,RHOA,RHOG,ROCK2,SERPINC1,SERPIND1,SERPINE2,SERPINF2,SPTA1,SPTB,STIM1,THBD,THBS1,VTN,VWF	61
Cardiovascular Disease, Organismal Injury and Abnormalities	atherosclerosis	2.31e-14		-0.392	ACAA1,ACAT1,ACAT2,ACE,ADIPOQ,AGER,AGT,AHSG,APCS,APOA1,APOA4,APOE,ATP2A2,CA1,CA2,CA3,CA4,CACNA2D1,CAV1,CD36,CD44,CD47,CDH13,CES1,CHI3L1,CLIC5,CLU,COL18A1,COMT,CST3,CTNNB1,CTSS,DNM2,DPP4,EIF4H,F13A1,F2,FABP5,FGG,FKBP1A,FMO3,FN1,GCLC,GCLM,GPX1,GSK3B,GSS,GSTO1,GUCY1A3,GUCY1B3,HP,HSPD1,ICAM1,IMPDH1,IMPDH2,ITGA2B,ITGA8,ITGAV,ITGB2,ITGB3,JUP,LAMP2,LCN2,LGALS3,LRP1,LRPAP1,MAP2K1,MAPKAPK2,MFGE8,MMP9,MPO,M…	112
Nucleic Acid Metabolism, Small Molecule Biochemistry	biosynthesis of nucleoside triphosphate	2.45e-14	Increased	3.277	ADK,AGER,AK1,ALDOA,ATP5B,ATP5D,CAV1,CKM,CMPK1,CTPS1,CYCS,DNM1L,ENTPD1,GBAS,HSPD1,IMPDH1,LETM1,LONP1,MAPT,MSRA,MT-CO3,NME2,NT5E,OPA1,PDHA1,PKLR,PKM,PLG,PNP,PRKCD,PTGIS,SLC25A13,SLC25A5,SOD1,SOD2,STAT3,VCP,VDAC1	38
Cancer, Organismal Injury and Abnormalities, Respiratory Disease	lung adenocarcinoma	2.73e-14		-0.539	ADH1C,AGO2,AGRN,AHNAK,ALDH1B1,ALDOA,ARHGEF12,ATIC,ATP5D,B2M,CACNA2D1,CAT,CAV1,CD44,CDH1,CDKN1B,COPB2,COPS6,CSPG4,CTNNB1,CTNND1,CYBA,DDX17,EGFR,EIF4A1,EIF4A2,ENO1,EZR,FN1,GART,GBP2,GPI,GSK3B,HIST1H1C,HLA-DQA1,HSP90AA1,HSP90AB1,HSP90B1,HSPD1,IDH1,IDH2,IMPDH2,KARS,KRT10,KRT7,LCN2,LDHA,LMO7,LUM,LYN,MAP2K1,MAP4,MAPK1,MLEC,MMP9,MSN,MYEF2,MYH9,NACA,NAPSA,NME2,NPM1,NQO1,NSFL1C,P4HB,PCBP1,PDIA3,PFKM,PFKP,…	106
Cell Morphology	shape change of tumor cell lines	2.9e-14		1.375	AKAP12,ANXA5,C3,CAP1,CAPN2,CD81,CD9,CDC42,CDH1,CLIP1,CRK,CTNND1,DPYSL2,EGFR,F2,FERMT2,FERMT3,FLNA,FLNB,FN1,GBP2,GNA11,GNA13,GNAQ,ILK,ITGB1,KNG1,LYN,MAPK1,MAPRE3,MMP9,MYADM,MYH10,MYH9,PARVA,PARVB,PFN1,PTK2,PXN,RAC1,RAP1B,RHOA,ROCK2,SRC,THBS1,TPM1,UCHL1,VTN,WASF2	49
Cellular Movement, Immune Cell Trafficking	cell movement of lymphatic system cells	2.91e-14		0.165	ACTB,ACTN4,ADAM10,ADIPOQ,AGT,ALCAM,ANXA1,APOA1,ARHGEF1,BGN,C3,C6,CALR,CAMP,CD44,CD47,CD81,CD9,CDC42,Chil3/Chil4,CLTC,CMKLR1,CTSS,DDX58,DEK,DIAPH1,DPP4,DPYSL2,EFNB1,EGFR,ELMO1,ENG,EZR,F11R,F2,FABP5,FERMT3,FN1,GNA11,GNA13,GNAI2,GNAI3,GNAO1,GNAS,HARS,HLA-A,HNRNPL,Hrg,HSPD1,HYOU1,ICAM1,ITGA1,ITGA3,ITGA6,ITGAV,ITGB1,ITGB2,ITGB3,KCNK2,KRT10,LCP1,LGALS1,LRP1,Ly6a (includes others),MAPK14,MCAM,MMP9,MTAP,…	98
Lipid Metabolism, Molecular Transport, Small Molecule Biochemistry	concentration of fatty acid	3.05e-14		-0.324	ACACA,ACADL,ACLY,ACOT2,ACSL1,ACSL4,ACSS1,ADIPOQ,AGT,AHSG,AIFM1,AKR1B1,ALOX12,APEX1,APOE,BCAT2,C3,CAMP,CAV1,CD36,CES1,DBI,DECR1,DNM2,ECI1,EGFR,ELMO1,F2,FABP1,FABP3,FMO3,GNA11,GNAI1,GNAI3,GNAQ,GNAS,GPD2,GPX1,HADH,HADHA,HPGD,HSD11B1,HSD17B12,HSD17B4,IDH1,ITGA1,KLKB1,KNG1,LRP1,LTA4H,MGLL,MMP9,NCEH1,PLSCR3,PLTP,PON1,PON3,PRDX3,PRDX6,PRKAA1,PTGIS,PTGS1,ROCK2,SCP2,SERPINA1,SFTPD,SLC25A13,SLCO2A1,SNCA,SO…	73
Neurological Disease	dyskinesia	3.1e-14			ACADM,ACAT1,ACE,ACTB,AFM,AHCY,AIFM1,AK1,ALDH2,ALDH6A1,APOA4,APOE,AQP1,ARHGEF1,ATP1B1,ATP2A2,ATP2B1,ATP5L,ATP5O,ATP6V1A,ATP6V1B2,B2M,BAX,C3,C4A/C4B,C7,C9,CA2,CAB39,CAPNS1,CAV1,CD44,CHI3L1,CKB,CLU,CP,CTNNB1,CTSS,CYC1,CYCS,DAD1,DDX1,DPYSL3,DYNLT1,EIF3E,ELMO1,ENO3,ETFB,F11R,FGG,FKBP4,GAPDH,GNAO1,GNB1,GPD1,GPI,GUCY1B3,HADH,HADHB,HLA-DQA1,HMGB2,HNRNPDL,HNRNPU,HP,HSP90AA1,HSPA1A/HSPA1B,HSPA5,HSPA8,IMPA1…	131
Cancer, Organismal Injury and Abnormalities	adenocarcinoma	3.38e-14		-0.031	AAK1,AARS,ABCA3,ABCD3,ABCE1,ABCF1,ABHD14B,ABI1,ABLIM1,ACAA1,ACAA2,ACADM,ACADSB,ACADVL,ACAP2,ACAT1,ACE,ACLY,ACO1,ACOT7,ACSF2,ACSL1,ACSL4,ACSS1,ACTC1,ACTG1,ACTN1,ACTN4,ACTR1A,ACTR2,ACTR3,ACVRL1,ADAM10,ADD1,ADD3,ADH1C,ADK,ADSL,ADSSL1,AFG3L2,AFM,AGER,AGO2,AGR2,AGRN,AGT,AHCY,AHNAK,AHNAK2,AHSA1,AHSG,AIFM1,AK3,AKAP12,AKAP2,AKR1A1,AKR1B1,AKR1B10,AKR1C1/AKR1C2,AKR7A2,ALB,ALCAM,ALDH16A1,ALDH1A1,ALDH1B1,ALD…	1194
Hematological Disease	blood protein disorder	3.75e-14		-1.028	ACE,ADIPOQ,AGR2,AKAP5,ALB,ANXA11,ANXA2,ANXA4,ANXA5,ANXA6,ARHGAP1,ARHGDIA,ATP1B1,ATP6V1E1,B2M,BAX,BPNT1,C3,C4A/C4B,CA2,CAV1,CD2AP,CD44,CDKN1B,COMT,CTBP1,DIAPH1,ECI2,EGFR,EXOC4,F11R,F2,FASN,FDPS,FKBP1A,FLNA,FN1,FUBP1,G3BP1,GBP2,GSN,GSR,HLA-A,HLA-DQA1,HSP90AA1,HSP90AB1,HSP90B1,IMPDH1,IMPDH2,ITGA2,ITGA3,ITGAV,ITGB3,KHDRBS1,LAMP1,MGLL,MMP9,NONO,PAPSS2,PDIA6,PF4,PLCG1,PLVAP,POR,PPP1R2,PPP2CA,PPP3CA,PRK…	100
Cellular Movement, Hematological Disease, Immunological Disease, Inflammatory Disease, Inflammatory Response, Organismal Injury and Abnormalities, Respiratory Disease	eosinophilia of lung	3.77e-14		1.067	ACO2,ACTB,ADIPOQ,AGER,ALB,ALDH2,ALDOA,ANXA1,ANXA3,CDH13,CHD4,Chil3/Chil4,CTSS,ENO1,GAPDH,HNRNPAB,HSPA5,MYH9,P4HB,PDIA3,PLCB3,PRDX1,PRDX6,SELENBP1,TKT,TPI1,TUBB	27
Drug Metabolism, Protein Synthesis	metabolism of glutathione	4.38e-14			DPEP1,G6PD,GCLC,GCLM,GLO1,GPX1,GPX3,GPX4,GSR,GSTK1,GSTM1,GSTM3,GSTM5,GSTP1,Gstt1,GSTT2/GSTT2B,GSTZ1,HAGH,HBB,IDH1,MGST1,OPLAH,SOD1,SOD2	24
Cell-To-Cell Signaling and Interaction, Renal and Urological System Development and Function	adhesion of kidney cells	4.7e-14		1.572	ACTN4,BCAM,BGN,C3,CD44,CDC42,CDH1,CTNNA1,CTNNB1,DAG1,EFNB1,FGA,FGG,FN1,ICAM1,ITGA2B,ITGA3,ITGAV,ITGB1,ITGB2,ITGB3,LRP1,NRP1,PDCD6IP,Podxl,POSTN,RAC1,RAP1A,RRAS,SRC,VTN	31
Hematological System Development and Function, Organismal Functions	coagulation of blood	4.85e-14		-1.639	AGER,ANXA2,ANXA5,APOE,APOH,C3,C4A/C4B,C9,CAPN1,CAV1,CD34,CD36,CLIC1,ENTPD1,F13A1,F2,FGA,FGG,GNA13,GNAI2,GNAQ,GP1BA,GP5,GUCY1B3,Hrg,ITGA2,ITGA2B,ITGB3,KLKB1,KNG1,LCN2,LYN,MAPK1,PAPSS2,PECAM1,PF4,PLCB3,PLEK,PLG,Ppbp,PTGS1,RAB27B,SERPINC1,SERPINE2,SERPINF1,SERPINF2,STIM1,THBD,THBS1,TSPAN8,VASP,VTN,VWF	53
Cellular Function and Maintenance	engulfment of phagocytes	4.96e-14		0.7	AGER,ANXA1,ANXA5,APCS,APOA1,ATG7,C3,CALR,CAMP,CAPG,CD36,CD44,CD47,CD93,CFH,CLIC4,CNN2,CORO1A,CTNND1,CYP2S1,Gm21596/Hmgb1,GSN,HYOU1,ISG15,ITGB2,LCN2,LGALS3,LUM,M6PR,MAP1S,MAPK14,MAPKAPK2,MFGE8,MRC1,MUC5B,NPM1,PF4,PTPN6,PXN,RHOA,S100A9,SFTPA1,SFTPD,SOAT1,STIM1,STK4,SWAP70,TGM2,THBS1,VTN	50
Organismal Injury and Abnormalities	Bleeding	5.5e-14		-0.171	ABCA3,ABI1,ACE,ACVRL1,ADIPOQ,AGT,ALB,ALDH1A1,ALDH3A1,ANXA1,ANXA2,ANXA7,AP1M1,APOE,BAX,BGN,C3,C4A/C4B,CACNA2D1,CAPN1,CAPN2,CAPNS1,CAST,CNN1,COL18A1,CRK,CSNK2A1,CST3,CTBP1,CTBP2,CXADR,DDX3X,DNM1L,ENG,ENTPD1,F13A1,F2,FERMT2,FERMT3,FGA,FGB,FGG,FKBP1A,FLNA,FN1,FUBP1,G6PD,GNA11,GNA13,GNAQ,GP1BA,GP5,GUCY1A3,GUCY1B3,HNRNPD,ICAM1,IDH1,ITGA2B,ITGAV,ITGB3,JUP,KLKB1,KRT8,LAMA4,LAMC1,LRP1,MAPK1,MAPK3,MB,MMP9,…	99
Infectious Diseases	infection of cervical cancer cell lines	6.03e-14	Increased	6.486	ACADSB,ADAM10,ADGRE5,AP2M1,ARCN1,ARF1,ARHGEF12,ATG7,ATP5B,CA2,CAV2,CCT2,CDC42,CMKLR1,COPA,COPB1,COPB2,COPG1,COPZ1,CTBP1,CTSZ,CUL5,CYCS,DDOST,DDX3X,DLST,DNAJA2,DPM1,DPP4,EGFR,EIF3A,EIF3G,EIF3H,EIF3I,ETF1,FLII,GBAS,GPD2,HIBCH,HIP1R,HNRNPF,HNRNPK,HNRNPU,HSPA9,IDH1,LARS,LCN2,MAP4,MAT2A,MMP9,MUC5B,NDUFA10,NDUFA6,NEK9,NMT1,PARVA,PARVB,PDIA3,PDIA6,PGRMC2,PI4KA,PPIB,PPP2R2A,PPP5C,PRKAA1,PSMD4,PSME2,PURA,…	97
Protein Synthesis	metabolism of peptide	6.27e-14		1.444	ACE,AS3MT,CAB39,CAMK2D,CAV1,CPQ,DNPEP,DPEP1,ERAP1,FMO1,FMO2,G6PD,GCLC,GCLM,GLO1,GPX1,GPX3,GPX4,GSK3B,GSR,GSS,GSTK1,GSTM1,GSTM3,GSTM5,GSTP1,Gstt1,GSTT2/GSTT2B,GSTZ1,HAGH,HBB,HK1,IDH1,ILK,LTA4H,MAPK1,MAPK12,MAPK14,MAPK3,MAPKAPK2,MGST1,MME,MYLK,OPLAH,PAK2,PRKACA,PRKCD,SERPINH1,SFTPD,SOD1,SOD2,SRC,STK4,THOP1,TPP1	55
Cell Morphology, Cellular Movement	cell spreading of blood cells	6.4e-14		0.966	ALB,APCS,CAST,CD36,CD44,CD47,CDC42,CNN2,CORO1A,DCTN2,FERMT3,FLNA,FN1,GSK3B,ICAM1,ITGB1,ITGB2,KNG1,LGALS1,LYN,PECAM1,PLCG1,PTPN11,RAC1,RAP1B,RHOA,SRC,THBS1,TLN1,VTN,VWF,Wasl	32
Infectious Diseases	infection of hepatoma cell lines	6.77e-14		1.53	ACTR2,AP1B1,AP2A1,AP2B1,APOE,ARPC1B,ARPC3,ARRB1,CLTC,CYB5B,DDX58,DIAPH1,DNM2,EEA1,EGFR,EPN2,EPS15,G3BP1,HIP1,HIP1R,IFITM3,PI4KA,RAB11B,RAB5A,RAB8B,RACK1,TFRC,WASF2	28
Cell-To-Cell Signaling and Interaction, Cellular Assembly and Organization	quantity of actin stress fibers	6.77e-14		-1.342	AGER,CDC42,CFL1,COL18A1,CSK,CTNNB1,DIAPH1,DNM2,EGFR,F2,FLNA,FLNB,FN1,LIMA1,PLEC,PTK2,PTPN11,RAC1,RACK1,RBBP4,RHOA,ROCK2,RPS6KA3,SLC9A3R2,SPTAN1,SRC,STAT3,VTN	28
Cell-To-Cell Signaling and Interaction	adhesion of myeloid cells	7.95e-14		1.164	ADAM10,ADGRE5,ALOX12,ANXA1,APCS,APOA1,APOH,C3,CD34,CD44,CORO1A,CSK,CTSZ,CTTN,F2,FERMT3,FGA,FN1,ICAM1,Irgm1,ITGB1,ITGB2,ITGB3,KNG1,LCP1,LGALS3,LTF,LYN,MAPK14,PAFAH1B1,PAK2,PECAM1,PF4,PLTP,PRDX2,PTPN6,RAC1,RAC2,ROCK1,S100A8,S100A9,SERPINA1,SWAP70,THBD,TLN1,TXN,VTN,VWF	48
Cellular Movement	cell movement of dermal cells	8.04e-14		1.393	ACTN4,ADIPOQ,AGT,AHSG,ALDOA,CAPN2,CD9,CSPG4,CTNNA1,EGFR,ENG,FERMT2,GSN,ICAM1,ILK,ITGA2,ITGA3,ITGAV,ITGB1,ITGB3,JUP,KRT16,KRT2,KRT6B,LTF,MAPRE2,MMP9,PAK2,PAK4,PLEC,POSTN,PPM1A,PTK2,RAC1,RHOA,SRC,STAT3,WASF2	38
Cell Morphology	shape change of blood cells	8.04e-14		0.486	ALB,ANXA7,APCS,CAPG,CAST,CD36,CD44,CD47,CDC42,CNN2,CORO1A,DCTN2,F2,FERMT3,FLNA,FN1,GNA13,GSK3B,ICAM1,ITGB1,ITGB2,KNG1,LGALS1,LYN,MYH9,PECAM1,PLCG1,Ppbp,PTPN11,RAC1,RAP1B,RHOA,SRC,THBS1,TLN1,VTN,VWF,Wasl	38
Cancer, Organismal Injury and Abnormalities	tumorigenesis of benign tumor	8.16e-14		-0.109	ADIPOQ,ALDH2,ANXA2,ANXA3,ANXA5,ANXA7,APCS,APOA1,APOE,ASS1,ATG7,ATP1A1,C3,C4A/C4B,CA1,CA2,CALR,CD44,CDH1,CDKN1B,CEACAM6,CFH,CLU,CP,CTNNB1,CTSB,CYP2F1,DCN,DDX17,DDX5,DDX6,DHRS11,DNM1L,DPEP1,DPP4,EGFR,EIF4A2,ENG,ENO3,ENPEP,EPCAM,ERBIN,FAH,FLII,GLG1,GLUL,GNAS,GPX3,GSK3B,GSTM5,GSTP1,HIST1H1C,HLA-DQA1,HMGB2,HP,HSD11B1,HSP90AA1,HSP90AB1,HSP90B1,IFIT1B,IFITM3,ITGA6,ITGB1,KRT19,KRT7,LCN2,LGALS1,LGALS3,MAP…	133
Organismal Development	growth of organism	8.49e-14	Increased	3.618	AARS,ACACA,ACSL5,ACSS1,ACVRL1,ADD1,ADH5,AFDN,AGO2,AGT,ANXA7,APOA1,APOE,AQP1,AQP5,ARCN1,ARHGAP1,BAX,BPNT1,CAMP,CBR1,CD36,CD44,CD81,CDC42,CDH5,CDKN1B,CFL1,CLIC4,CLU,CMKLR1,COL18A1,CSE1L,CST3,CTNNA1,CTNNB1,CTSB,CTSD,DAG1,DBI,DCTN1,DDX3X,DHX15,DLD,DNAJC3,EFNB1,EGFR,EIF3E,EIF4A1,ELAVL1,EPN2,F2,FLII,FN1,G6PD,GCLC,GNA13,GNAS,GPD2,GSK3B,GSN,HIP1,HIP1R,HLA-A,Hrg,HSD17B4,HSP90AA1,HSP90AB1,HSP90B1,HSPA5,IDH…	164
Cellular Assembly and Organization, Tissue Development	polymerization of filaments	9.34e-14	Increased	2.425	ACTR3,ADD1,APCS,ARPC2,CAPZB,CARMIL1,CAV1,CDC42,CDKN1B,CFL1,CLIP1,CORO1A,CORO7/CORO7-PAM16,CTTN,DCTN1,DIAPH1,DLG1,DSTN,EML2,FKBP4,GDA,GRB2,GSK3B,GSN,HIP1R,ICAM1,MAPRE1,MAPT,MYADM,MYO1C,PECAM1,PFN1,PRKCD,PYCARD,RAC1,RHOA,RPS3,SNCA,STMN1,TUBA4A,TUBB,TWF1,VASP,VTN	44
Cellular Assembly and Organization, Cellular Function and Maintenance	organization of actin filaments	9.35e-14		1.527	ACTN1,ACVRL1,AKAP2,ALDOA,ARF1,ARHGAP6,CDC42,CDH1,CDKN1B,CFL1,CFL2,CORO1A,CORO7/CORO7-PAM16,CSK,DLG1,DPYSL2,FLNA,FN1,GPI,GSN,ITGB1,JUP,LCP1,MAPK14,MSN,MYO1B,PLS3,RAC1,RAC2,RBBP4,RDX,RHOA,SERPINC1,SPTA1,TF,VTN	36
Cell Morphology, Cellular Assembly and Organization, Cellular Function and Maintenance	formation of lamellipodia	9.91e-14		1.436	ABI1,ABLIM1,ACTN4,ACTR3,ADIPOQ,AQP1,ARPC2,CAP1,CAPZB,CARMIL1,CD44,CDC42,CDH1,CDH13,CDKN1B,CFL1,CRK,CYFIP1,DNM1L,DNM2,EGFR,EZR,FERMT3,FN1,HSP90AA1,HSPB1,ITGA6,KNG1,LASP1,LCP1,NCKAP1,NRP1,PARVA,PARVB,PXN,RAB5A,RAC1,RAC2,RHOA,RHOG,SLC9A3R1,SNX1,SNX2,SRC,SWAP70,VCL,WASF2,Wasl	48
Cancer, Organismal Injury and Abnormalities	adenoma formation	1.01e-13		-0.662	ADIPOQ,ALDH2,ANXA2,ANXA3,ANXA5,APCS,APOA1,APOE,ASS1,ATG7,ATP1A1,C3,C4A/C4B,CA1,CA2,CALR,CD44,CDH1,CDKN1B,CEACAM6,CFH,CLU,CP,CTNNB1,CTSB,CYP2F1,DCN,DDX17,DDX5,DHRS11,DNM1L,DPEP1,DPP4,EGFR,EIF4A2,ENO3,ENPEP,EPCAM,FAH,FLII,GLG1,GLUL,GNAS,GPX3,GSK3B,GSTM5,GSTP1,HIST1H1C,HLA-DQA1,HMGB2,HP,HSD11B1,HSP90AA1,HSP90AB1,HSP90B1,IFIT1B,IFITM3,ITGA6,ITGB1,KRT19,KRT7,LCN2,LGALS1,LGALS3,MAP2K1,MAPK1,MCAM,MMP9,N…	123
Cellular Growth and Proliferation, Connective Tissue Development and Function, Tissue Development	proliferation of connective tissue cells	1.01e-13	Increased	2.882	ACTB,ADIPOQ,AGER,AGT,AIMP1,AKAP12,AKR1A1,ANXA2,AQP1,ARHGAP1,ARHGEF12,ATIC,BAX,BGN,CAPNS1,CAV1,CD44,CDC42,CDH1,CDH13,CDKN1B,CLTC,CSK,CTNNB1,CTSB,CTSD,DCN,DDX5,DNM1L,EGFR,EMD,ENG,EPCAM,ERBIN,EWSR1,F2,FLII,FN1,FTH1,GNAI2,GPI,GRB2,GSTP1,HDGF,HSPA1A/HSPA1B,HSPB1,IDH1,IDH2,IGFBP7,ILK,ITGA1,ITGAV,ITGB1,ITGB3,JUP,KHDRBS1,KNG1,KRT10,KRT2,LGALS1,LGALS3,LIMA1,LMNA,LMNB1,LTF,LUM,MAP2K1,MAPK1,MAPK14,MAPK3,MAP…	126
Cardiovascular Disease, Developmental Disorder, Hematological Disease, Organismal Injury and Abnormalities	congenital anemia	1.06e-13			ALDOA,ANK1,ANXA1,CAT,EPB42,FKBP1A,G6PD,GPI,GPX1,HBB,HK1,IMPDH1,IMPDH2,NQO1,PKLR,PRDX3,RPL15,RPL26,RPL5,RPS10,RPS17,RPS19,RPS24,RPS26,SEC23B,SLC4A1,SOD1,SPTA1,SPTB,TXNRD1	30
Cell Death and Survival, Organismal Injury and Abnormalities	apoptosis of endothelial cells	1.08e-13		-0.836	ADIPOQ,AGER,AGT,AIMP1,ALDH2,ASS1,BAX,CAT,CAV1,CD36,CDH5,COL18A1,CYCS,GPX1,GSK3B,HMOX2,HSPA5,HSPD1,ITGA2,ITGA3,KNG1,LGALS1,LRP1,LUM,MAPK1,MAPK14,MAPK3,MAPKAPK2,MCAM,MFGE8,MMP9,PECAM1,PLG,PPIA,PRDX6,PRKACA,PSMB8,PTK2,PTPN11,RAC1,RDX,RHOA,S100A8,SERPINA1,SERPINA3,SERPINC1,SERPINF1,SRC,STAT3,THBS1,TXN,VDAC1,XDH	53
Cell Morphology	polarization of cells	1.08e-13		0.299	ACTN4,ADIPOQ,AHSG,ANPEP,APCS,APOE,CAST,CAV1,CD36,CD47,CDC42,CDH1,CFL1,CLIP1,CLTC,CSE1L,CTSS,DIAPH1,DPYSL2,ELMO1,ENG,FN1,GNA13,GNAI1,GNAI3,GSK3B,ILK,ITGB1,ITGB2,KNG1,LCN2,LCP1,LSP1,MAP2K1,MAPT,MSN,MYH10,MYH9,MYLK,NAMPT,NCKAP1,Ppbp,PRKAA1,PTPN11,RAC1,RAP1A,RHOA,SLK,STAT3,STK4,SVIL,SWAP70,TXN	53
Hematological System Development and Function	coagulation	1.1e-13		-1.589	AGER,ANXA2,ANXA5,APOE,APOH,C3,C4A/C4B,C9,CAPN1,CAV1,CD34,CD36,CLIC1,ENTPD1,F13A1,F2,FGA,FGG,GNA13,GNAI2,GNAQ,GP1BA,GP5,GUCY1B3,HP,Hrg,ITGA2,ITGA2B,ITGB3,KLKB1,KNG1,LCN2,LYN,MAPK1,PAPSS2,PECAM1,PF4,PLCB3,PLEK,PLG,Ppbp,PTGS1,RAB27B,SERPINC1,SERPINE2,SERPINF1,SERPINF2,STIM1,THBD,THBS1,TSPAN8,VASP,VTN,VWF	54
Infectious Diseases	infection by Flaviviridae	1.34e-13		0.877	ACTR2,ADIPOQ,ADK,ALB,AP1B1,AP2A1,AP2B1,APOE,ARPC1B,ARPC3,ARRB1,CLTC,CYB5B,DDX5,DDX58,DIAPH1,DNM2,EEA1,EGFR,EPN2,EPS15,FKBP1A,G3BP1,HIP1,HIP1R,IFITM3,IMPDH1,IMPDH2,KRT18,KRT8,MUT,PI4KA,POR,PPP3CA,RAB11B,RAB5A,RAB8B,RACK1,SOAT1,STAT1,TFRC,TUBA1A,TUBA1C,TUBA4A,TUBA8,TUBB1,TUBB2A,TUBB4B,WASF2	49
Gene Expression, Protein Synthesis	translation of mRNA	1.43e-13	Decreased	-2.938	ABCF1,ACO1,AGO2,CALR,DARS,DDX3X,EGFR,EIF2S1,EIF2S3,EIF3B,EIF3C,EIF3D,EIF3E,EIF3G,EIF3H,EIF3I,EIF3L,EIF4A2,EIF4B,EIF4E,EIF4G1,EIF4H,EIF5,ELAVL1,EPRS,FARSB,GAPDH,HSPB1,RACK1,RIDA,RPL10A,RPL13A,RPL19,RPL23,RPL24,RPL27A,RPL38,Rplp1 (includes others),RPS14,RPS17,RPS24,RPS3,RPS4X,RPS9,RRBP1,S100A9,SARS,SYNCRIP,TPR,WARS	50
Organismal Development, Organismal Injury and Abnormalities	abnormal morphology of thoracic cavity	1.75e-13			ABCA3,ABI1,ACADL,ACADM,ACADVL,ACTC1,ACVRL1,ADAM10,ADIPOQ,AFDN,AGO2,AKAP12,APOE,ARHGDIA,ARHGDIB,ARHGEF12,ARRB1,ATP2A2,CALCRL,CALR,CAPN1,CAPN2,CARM1,CAV1,CAV2,CD2AP,CD36,CD81,CD9,CDH5,CDKN1B,CKM,CKMT2,CLU,CMKLR1,COL18A1,CRK,CSNK2A1,CSRP3,CST3,CXADR,DBNL,DCN,DES,EGFR,EMD,EPN2,F2,FKBP1A,FLNA,FN1,FUBP1,G6PD,GNA13,H1F0,HADHA,HIST1H1C,HIST1H1D,Hist1h1e,HLA-DQA1,HSD11B1,HSP90B1,HTRA2,ITGA3,ITGA6,ITGA8,IT…	123
Cancer, Organismal Injury and Abnormalities, Reproductive System Disease	benign neoplasm of female genital organ	1.83e-13			ACTC1,ADGRE5,AK2,ALDH1A1,ALDH1B1,ALDOA,APOE,C4A/C4B,CALCRL,CAVIN2,CDH1,CDKN1B,CFH,CLU,COL6A3,CP,CTNNB1,CTNND1,CYBA,DDX6,DPP4,EGFR,EIF4A2,ENPEP,EPCAM,FLII,FTH1,GNAS,GPX3,GRB2,GSTM5,HIST1H1C,HLA-DQA1,HSD11B1,HSD17B10,HSP90AA1,HSP90AB1,HSP90B1,IQGAP1,ISOC1,KRT7,LCN2,LSP1,LYN,MAOA,MAP2K1,MAPK1,MAPK3,MCAM,MDH1,MGST1,MT-CO2,MYH10,MYL6,NDRG1,NPEPPS,PAPSS2,PARP3,PCCA,PDS5B,PI4KA,PKM,PLG,POR,POSTN,PPP2R1A…	101
Organismal Injury and Abnormalities	damage of epithelial tissue	1.89e-13		-1.531	ADAM10,AGER,AQP1,ARHGDIA,BPNT1,CAMK2D,CDH5,COL18A1,CTNNB1,CTTN,ENG,F11R,F2,GNAO1,HP,HPX,KNG1,KRT6B,LRPAP1,MAPKAPK2,MCAM,MMP9,MYADM,MYLK,PAPSS2,PECAM1,PRDX6,PTK2,PXN,RAC1,SERPINF1,SFTPA1,SOD1,SRC,STAT3,TXN,VASP,XDH	38
Cellular Assembly and Organization, Cellular Function and Maintenance	formation of vesicles	1.91e-13	Increased	2.08	ABCA3,ABI1,AIFM1,ANXA2,ANXA5,AP2A2,ARF1,ATG3,ATG7,BAG3,C3,CAST,CAV2,CHMP4B,CLTC,CTNNB1,DNM2,EPS15,FLNA,HIP1,IQGAP1,Irgm1,MAPK1,MAPT,NDRG1,NSF,PDCD6IP,PICALM,PITPNA,PRKACA,RAC1,RHOA,ROCK1,ROCK2,SNX3,SOAT1,SRC,STAM,TGM2,TMED10,VPS25,VPS4B,WASF2,YES1	44
Cell Morphology, Connective Tissue Development and Function	shape change of fibroblast cell lines	2.25e-13		1.647	ABI1,AKAP12,ARHGAP31,CAST,CDC42,CORO1B,CRK,DIAPH1,EHD1,FLNA,FN1,GBP2,GNA11,ITGA6,ITGB1,ITGB3,MAPK14,PACSIN2,PTBP1,PTK2,PTPN11,RAC1,RACK1,RHOA,RHOG,ROCK1,RTN4,SRC,TGFB1I1,THBS1,TSPAN7,VCL,VIM	33
Amino Acid Metabolism, Small Molecule Biochemistry	metabolism of amino acids	2.35e-13		1.664	ACAT1,ADSS,ADSSL1,ALDH6A1,ASS1,BCAT2,BLMH,BPHL,CKM,CKMT2,CNDP2,COMT,CPS1,CS,CSAD,DDAH1,DDAH2,DPEP1,FAH,GART,GCLC,GCLM,GLUD1,GLUL,GOT1,GOT2,GPT,GSS,GSTZ1,HIBADH,IVD,MCCC1,MCCC2,ME1,MSRA,MTHFD1,MUT,NFS1,NIT2,OAT,PARK7,PCCA,PCCB,PCYOX1,PEPD,PKM,QDPR,SLC6A14	48
Cardiovascular Disease, Cardiovascular System Development and Function, Organ Morphology, Organismal Development, Organismal Injury and Abnormalities	abnormal morphology of heart	2.42e-13			ABI1,ACADL,ACADM,ACADVL,ACTC1,ACVRL1,ADAM10,ADIPOQ,AFDN,AGO2,AKAP12,APOE,ARHGEF12,ATP2A2,CALCRL,CALR,CAPN1,CAPN2,CAV1,CD2AP,CD36,CDH5,CDKN1B,CKM,CKMT2,CLU,COL18A1,CRK,CSNK2A1,CSRP3,CXADR,DES,EMD,EPN2,F2,FKBP1A,FLNA,FN1,G6PD,GNA13,HADHA,HIST1H1C,HIST1H1D,Hist1h1e,HSP90B1,HTRA2,ITGAV,ITPA,JUP,LAMA4,LASP1,LMNA,LUM,MAP1S,MAPK1,MB,MMP9,MYH10,MYH11,MYH6,NOL3,NUMB,PAK4,PDCD10,PDS5B,PFKM,PLEC,POR,POSTN,P…	88
Cell-To-Cell Signaling and Interaction, Cellular Function and Maintenance, Inflammatory Response	phagocytosis of blood cells	2.51e-13		0.474	AGER,ANXA1,ANXA5,APCS,APOA1,ATG7,C3,CALR,CAMP,CAPG,CD36,CD44,CD47,CD93,CDC42,CFH,CLIC4,CNN2,CORO1A,CYP2S1,Gm21596/Hmgb1,GP1BA,GSN,GULP1,ISG15,ITGB2,LCN2,LGALS3,LUM,LYN,MAP1S,MAPK14,MAPKAPK2,MFGE8,MUC5B,NPM1,PF4,PXN,RAC1,RAC2,S100A9,SFTPA1,SFTPD,SOAT1,SRC,STIM1,TGM2,THBS1,VTN	49
Neurological Disease, Organismal Injury and Abnormalities, Psychological Disorders, Skeletal and Muscular Disorders	Parkinson's disease	2.52e-13			ACE,ADH1C,AIFM1,AIMP2,ALB,ANXA2,APOE,ARHGDIB,ARL6IP5,ATP6V1E1,BAX,CAPZB,COMT,CSE1L,DBNL,EEF1A1,EIF4A2,EIF4G1,ELOVL1,FARSB,FLOT1,FTH1,FUBP1,GNAS,GSK3B,GSTP1,HLA-DQA1,HMOX2,HNRNPDL,HSPB1,HTRA2,LAMP1,LDHA,LDHB,LTF,MAOB,MAPT,MDH1,NDRG2,NQO2,PARK7,PEBP1,PGK1,PRDX2,PSMC1,RAN,RPL13,RPL13A,RPL15,RPL17,RPL3,RPL31,RPS4X,RTN4,SCARB2,SERPINA3,SNCA,SOD1,STMN1,TGM2,TMED10,TPT1,TUBA1A,TUBA1C,UCHL1,VIM,VPS13C,VP…	68
Cellular Movement	cell movement of melanoma cell lines	2.64e-13		1.565	ACTN4,AHNAK,AKAP12,ALCAM,ARF1,CAPN1,CD36,CD44,CD81,CDH1,CDH5,CDKN1B,CNN1,COL18A1,CTBP1,EGFR,EIF4E,FLNA,FN1,GBP2,HNRNPA2B1,ITGA2,ITGB1,KHDRBS1,KNG1,KRT8,LGALS3BP,MCAM,MSN,NRP1,PEBP1,PRDX2,PRKCD,PTK2,RAC1,RHOA,S100A11,S100A8,S100A9,SEPT9,THBS1,VTN,WASF2	43
Free Radical Scavenging, Small Molecule Biochemistry	catabolism of hydrogen peroxide	2.73e-13		0.518	APOA4,CAT,GPX1,GPX3,HBB,MPO,PRDX1,PRDX2,PRDX3,PRDX5,PRDX6,PRX,PTGS1,TXN,TXNRD1	15
Cardiovascular System Development and Function, Cell-To-Cell Signaling and Interaction	adhesion of endothelial cells	2.75e-13		1.177	ADAM10,ADGRE5,AGER,ALCAM,ANXA5,ANXA7,CD34,CD36,CD44,CDC42,COL18A1,CTNNB1,EGFR,F2,FBLN5,FERMT2,FERMT3,FN1,GP1BA,ICAM1,IGFBP7,ITGA6,ITGB1,ITGB2,ITGB3,LGALS3,MCAM,MYADM,NT5E,PECAM1,PF4,PLPP3,RAC1,RACK1,RHOA,SERPING1,SLC4A1,STAT1,THBD,THBS1,TSTA3,TXN,VASP,VIM,VTN	45
Carbohydrate Metabolism	metabolism of carbohydrate	3.5e-13		1.357	ACADM,ADIPOQ,AGT,AKR1A1,AKR1B1,AKR7A2,ALDH1A1,ALDH2,ALDOA,ANXA1,AP2A1,APOA1,APOA4,APOE,ARF1,ATG7,CBR1,CBR3,CD36,CD44,CDC42,CDIPT,CKM,CLTC,CMAS,CP,CPS1,CS,CTBP2,CTNNB1,CTSB,DBI,DCN,DCXR,DPM1,EEF1A1,EPHX1,F2,FABP5,G6PD,GALK1,GAPDH,GCLC,GFPT1,GLO1,Gm21596/Hmgb1,GMDS,GNAI1,GNAQ,GNB1,GNS,GOT1,GPD1,GPI,GRB2,GSK3B,GSTO1,GUSB,GYG1,H6PD,HAGH,HLA-A,ICAM1,IMPA1,ITGA1,ITGAV,ITGB1,ITGB2,KNG1,LTF,LYN,LYVE1,MAP…	127
Cellular Movement	cell movement of fibrosarcoma cell lines	3.71e-13	Increased	3.475	ADGRE5,AHNAK,AP2M1,ARPC2,BCAM,CAT,CDC42,CTTN,EIF4E,FBLIM1,FBLN5,FLNA,FLNB,FN1,GPI,HNRNPK,ITGB1,MINK1,PARVB,S100A11,SEPT9,SLC9A3R1,SLC9A3R2,SOD2	24
Connective Tissue Development and Function, Tissue Development	growth of connective tissue	3.81e-13	Increased	3.266	ACTB,ADIPOQ,AGER,AGT,AIMP1,AKAP12,AKR1A1,ANPEP,ANXA2,AQP1,ARHGAP1,ARHGEF12,ATIC,BAX,BGN,CAPNS1,CAV1,CD44,CDC42,CDH1,CDH13,CDKN1B,CLTC,CSK,CTNNB1,CTSB,CTSD,DCN,DDX5,DNM1L,DPP4,EGFR,EMD,ENG,EPCAM,ERBIN,EWSR1,F2,FLII,FN1,FTH1,GNAI2,GPI,GRB2,GSTP1,HDGF,HNRNPA2B1,HSPA1A/HSPA1B,HSPB1,IDH1,IDH2,IGFBP7,ILK,ITGA1,ITGAV,ITGB1,ITGB3,JUP,KHDRBS1,KNG1,KRT10,KRT2,LGALS1,LGALS3,LIMA1,LMNA,LMNB1,LTF,LUM,MAP2K1,M…	133
Lipid Metabolism, Molecular Transport, Small Molecule Biochemistry	transport of steroid	3.81e-13		-0.061	ACAT1,ACSL1,ADIPOQ,AGER,AKR1C1/AKR1C2,ALB,ANXA6,APCS,APOA1,APOA4,APOE,ARHGEF12,CANX,CAV1,CD36,CDC42,CES1,CLU,CTSS,ENTPD1,EPHX1,FABP1,GC,GSN,HSPA8,LRP1,MPO,MSN,NCEH1,OSBP,PLTP,PON1,PRKCD,RAC1,RHOA,S100A8,S100A9,SCP2,SLC25A1,SLC9A3R1,SLC9A3R2,SNTB1,SOAT1,STX12,TJP2,VPS4B	46
Cardiovascular Disease, Hematological Disease, Organismal Injury and Abnormalities	thrombus	3.85e-13		-1.07	ADIPOQ,ALB,ALOX12,ANXA2,ANXA5,APOE,APOH,ATG7,BAX,C3,CAPN1,CD36,CFH,CFI,CTSD,ENTPD1,F2,FGA,FGB,FGG,FLNA,GNAQ,GP1BA,GP1BB,GP5,GPX3,GUCY1B3,ITGA2B,ITGB3,JUP,KLKB1,KNG1,LGALS3,LGALS3BP,MYH9,NT5E,PECAM1,PF4,PLG,PON1,PPP3CA,PRDX2,PTGS1,RAP1B,RHOA,RHOG,ROCK2,SERPINC1,SERPIND1,SERPINE2,SPTA1,SPTB,STIM1,THBD,THBS1,VTN,VWF	57
Cellular Movement	scattering	4.32e-13		1.885	ADIPOQ,ANXA2,CD44,CDC42,CDH1,CFL1,CRK,CSK,CSPG4,CTNNB1,DCTN2,EFEMP1,EGFR,EIF4E,F2,FN1,ITGA6,ITGB1,LMNA,LMNB1,MAP2K1,MTCH2,PAFAH1B1,PTK2,PTPN11,RAB6A,RAB7A,RAC1,RACK1,RHOA,SRC,STAT3,TPR	33
Cardiovascular Disease, Cell Death and Survival, Organismal Injury and Abnormalities, Skeletal and Muscular Disorders	necrosis of cardiac muscle	4.4e-13		-0.877	ACTC1,ADIPOQ,AGT,APOA1,CALCRL,CALR,CAMK2D,CAT,CDKN1B,CSK,CXADR,DPP4,ELAVL1,GAPDH,GNAI2,GNAQ,GSK3B,GSN,HADHA,HK1,HMOX2,HSPB1,HSPD1,HSPE1,KNG1,LCN2,MANF,MAOA,MAP2K1,MAPK1,MAPK14,MAPKAPK2,MPO,MTPN,MYH6,NAMPT,NCL,NOL3,PARK7,PHB,PKN1,PPP3CA,PRKAA1,PRKCD,PTPN11,RAC1,RHOA,RPSA,RTN4,SERPINF1,SGCD,SOD2,STAT1,STAT3,STK4,THBD,XDH,ZYX	58
Cellular Movement, Organismal Injury and Abnormalities, Respiratory Disease	cellular infiltration of lung	4.75e-13		1.664	ACO2,ACTB,ADIPOQ,AGER,ALB,ALDH2,ALDOA,ANXA1,ANXA3,CDH13,CHD4,Chil3/Chil4,CTSS,ENO1,GAPDH,HNRNPAB,HSPA5,MYH9,P4HB,PDIA3,PLCB3,PRDX1,PRDX6,SCGB1A1,SELENBP1,SFTPC,STAT3,TKT,TPI1,TUBB	30
Cancer, Organismal Injury and Abnormalities, Respiratory Disease	stage I lung cancer	4.75e-13			AGO2,AIMP2,ATIC,B2M,CD44,EEF1A1,EGFR,EIF4A1,FGG,FN1,GART,HSP90AA1,HSP90AB1,HSP90B1,NDUFB4,PPIA,RPL27,RPL7,RPS11,RPS27A,RPS6,SERBP1,TPT1,TUBA1A,TUBA1C,TUBA4A,TUBA8,TUBB1,TUBB2A,TUBB4B	30
Lipid Metabolism, Molecular Transport, Small Molecule Biochemistry	transport of sterol	4.97e-13		0.07	ACAT1,ACSL1,ADIPOQ,AGER,ALB,ANXA6,APCS,APOA1,APOA4,APOE,ARHGEF12,CANX,CAV1,CD36,CDC42,CES1,CLU,CTSS,ENTPD1,FABP1,HSPA8,LRP1,MPO,MSN,NCEH1,OSBP,PLTP,PON1,PRKCD,RAC1,RHOA,S100A8,S100A9,SCP2,SLC25A1,SLC9A3R1,SLC9A3R2,SNTB1,SOAT1,STX12,VPS4B	41
Cellular Movement, Hematological System Development and Function, Immune Cell Trafficking	migration of mononuclear leukocytes	5.07e-13		0.682	ACTB,ADAM10,AGER,AGT,ANXA1,ANXA2,APOA1,ARHGEF1,C3,C6,CALR,CAMP,CD44,CD47,CD81,CDC42,Chil3/Chil4,CLTC,CMKLR1,CTSS,DDX58,DEK,DIAPH1,DPP4,DPYSL2,EFNB1,EGFR,ELMO1,ENG,EZR,F11R,F2,FABP5,FERMT3,FN1,GNA13,GNAI2,GNAI3,HARS,HLA-A,HNRNPL,Hrg,HSPD1,HYOU1,ICAM1,ITGA1,ITGA3,ITGA6,ITGAV,ITGB1,ITGB2,ITGB3,KCNK2,LCP1,LGALS1,LGALS3,LRP1,Ly6a (includes others),MAPK14,MCAM,MMP9,MYADM,MYH9,MYLK,NT5E,PECAM1,PLCB3,PLC…	87
Cellular Function and Maintenance, Hematological System Development and Function	engulfment of myeloid cells	5.1e-13		0.728	AGER,ANXA1,APCS,APOA1,ATG7,C3,CALR,CAMP,CAPG,CD36,CD44,CD47,CD93,CFH,CLIC4,CNN2,CORO1A,CTNND1,CYP2S1,Gm21596/Hmgb1,GSN,HYOU1,ISG15,ITGB2,LCN2,LGALS3,LUM,M6PR,MAP1S,MAPK14,MAPKAPK2,MFGE8,MRC1,MUC5B,NPM1,PF4,PTPN6,PXN,RHOA,S100A9,SFTPA1,SFTPD,SOAT1,STIM1,TGM2,THBS1,VTN	47
Cancer, Organismal Injury and Abnormalities, Renal and Urological Disease	urinary tract cancer	5.33e-13		-1.474	ABCA3,ACAT1,ACOT7,ACTB,AGER,AHNAK,AKAP2,ALAD,ALB,ALDH16A1,ALDH7A1,ANK1,ANKRD12,ANPEP,ANXA2,ANXA5,ARPC2,ATIC,ATP1B1,ATP2B1,ATP5J2,B2M,BAX,BLVRB,BPGM,CALCRL,CALR,CAP1,CAV1,CCT3,CD34,CD44,CD9,CDH1,CDH5,CDKN1B,CFH,CLU,COL6A3,COMT,COX6B1,CPN1,CSPG4,CTNNB1,DAD1,DDX5,DDX58,DLST,EEF1B2,EGFR,EIF4A2,ENG,ENPEP,EPB42,EPHX1,ESYT1,EWSR1,FABP5,FAH,FDPS,FERMT3,FGA,FH,FKBP1A,FLNA,FN1,G6PD,GART,GBP2,GBP6,GNA13,GNA…	236
Cell Death and Survival, Skeletal and Muscular Disorders	apoptosis of muscle cells	5.53e-13		-0.702	ACTC1,ADIPOQ,AGT,ALDOA,APOA1,CALCRL,CALR,CAMK2D,CAPN1,CAT,CDKN1B,CSK,CTNNB1,CXADR,CYCS,DAG1,ELAVL1,GAPDH,GNAI2,GNAQ,GNAS,GPX1,GSK3B,GSN,HMOX2,HSPB1,HSPD1,HSPE1,ITGB3,KNG1,LCN2,LIMS1,MAOA,MAP2K1,MAPK1,MAPK14,MAPKAPK2,MB,MDH1,MPO,MTPN,NAMPT,NOL3,PARK7,PHB,PKN1,PPP3CA,PRDX3,PRKAA1,PRKCD,PSMB1,PTPN11,RAC1,RHOA,RTN4,S100A6,SERPINF1,SOD1,SOD2,STAT1,STAT3,STK4,THBD,TNNI3,TPT1,VWF	66
Cell-To-Cell Signaling and Interaction, Tissue Development	binding of extracellular matrix	5.63e-13		1.121	AGT,BCAM,BCAP31,CD44,CD9,CDH1,CTNNB1,DPP4,FBLN5,FERMT2,FGA,FGB,FGG,FN1,GP5,ILK,ITGA1,ITGA2,ITGA2B,ITGA3,ITGA6,ITGA8,ITGAV,ITGB1,ITGB2,ITGB3,LIMS1,LYVE1,NID1,PLG,POSTN,RHOA,SERPINE2,THBS1,VCL,VTN,ZYX	37
Cell-To-Cell Signaling and Interaction, Inflammatory Response	immune response of leukocytes	6.23e-13		0.19	AGER,ANPEP,ANXA1,ANXA5,APCS,APOA1,APOE,ATG7,BAX,C3,CALR,CAMP,CAPG,CD36,CD44,CD47,CD93,CDKN1B,CFH,CLIC4,CNN2,CORO1A,CST3,CTSS,CYP2S1,DDX58,ELMO1,FN1,Gm21596/Hmgb1,GNAS,GSN,HLA-DQB1,HSP90AA1,ICAM1,ISG15,ITGB1,ITGB2,ITGB3,LCN2,LGALS1,LGALS3,LUM,LYN,Macf1,MAP1S,MAPK14,MAPKAPK2,MFGE8,MUC5B,NAMPT,NPM1,PF4,PLCG1,PNP,PON1,POSTN,PRKAA1,PSMB8,PSME2,PXN,PYCARD,S100A9,SERPINB9,SFTPA1,SFTPD,SLC1A5,SOAT1,SRC,S…	76
Cell Morphology, Cellular Assembly and Organization, Cellular Development, Cellular Function and Maintenance, Cellular Growth and Proliferation, Nervous System Development and Function, Organismal Development, Tissue Development	neuritogenesis	6.47e-13	Increased	2.298	ABI1,ACE,ACTB,ACTR3,ADAM10,AFG3L2,AGER,AGRN,AKAP5,APOE,ATG7,ATXN10,C3,CAPNS1,CAPZB,CAV1,CD44,CD47,CDC42,CFL1,CKB,CKM,CLU,CRK,CSRP1,CTNNB1,CTTN,CYFIP1,DBNL,DDAH1,DIAPH1,DLG1,DNM1L,DNM2,DPYSL2,DPYSL3,DYNLT1,EFNB1,EGFR,EHD1,ELMO1,EZR,FARP1,FLNA,FLOT1,GDA,GDI1,GSK3B,HMGB2,HNRNPK,HPRT1,ILK,ITGA1,ITGA3,ITGB1,ITGB3,KIF13B,LAMB1,LAMC1,LCN2,LRP1,LYN,MAP1S,MAP2K1,MAPT,MARK2,MINK1,MSN,MYH10,Nedd4,NFIB,Nptn,…	126
Cellular Movement, Skeletal and Muscular System Development and Function	cell movement of smooth muscle cells	6.65e-13		-0.616	ADIPOQ,AGER,AGT,APOE,ATP2A2,CALCRL,CAMK2D,CD44,CD47,CDC42,CDKN1B,CLIC4,CLU,CTTN,F11R,F2,FBLN5,FHL1,FN1,GNA11,GNAQ,GSK3B,ILK,ITGB1,MAPK1,MAPK3,MAPKAPK2,MMP9,NAMPT,NQO1,PLCB3,PLG,POSTN,PPIA,PRKCD,PTK2,PTPN11,RAC1,RHOA,ROCK1,RTN4,SERPINA3,STAT3,THBS1,TPT1,TXN,VTN,WASF2	48
Cell Death and Survival, Organismal Injury and Abnormalities	cell death of endothelial cells	6.93e-13		-0.734	ADIPOQ,AGER,AGT,AIMP1,ALDH2,ASS1,BAX,CAT,CAV1,CD36,CDH5,COL18A1,CYCS,GPX1,GSK3B,HMOX2,HSPA5,HSPD1,ITGA2,ITGA3,KNG1,LGALS1,LRP1,LUM,MAPK1,MAPK14,MAPK3,MAPKAPK2,MCAM,MFGE8,MMP9,PECAM1,PLG,PPIA,PRDX2,PRDX6,PRKACA,PSMB8,PTK2,PTPN11,RAC1,RDX,RHOA,S100A8,SERPINA1,SERPINA3,SERPINC1,SERPINF1,SRC,STAT3,THBD,THBS1,TXN,VDAC1,XDH	55
Cell Morphology, Cellular Development, Cellular Growth and Proliferation, Nervous System Development and Function, Organismal Development, Tissue Development	morphogenesis of neurons	6.96e-13	Increased	2.298	ABI1,ACE,ACTB,ACTR3,ADAM10,AFG3L2,AGER,AGRN,AKAP5,APOE,ATG7,ATXN10,C3,CAPNS1,CAPZB,CAV1,CD44,CD47,CDC42,CFL1,CKB,CKM,CLU,CRK,CSRP1,CTNNB1,CTTN,CYFIP1,DBNL,DDAH1,DIAPH1,DLG1,DNM1L,DNM2,DPYSL2,DPYSL3,DYNLT1,EFNB1,EGFR,EHD1,ELMO1,EZR,FARP1,FLNA,FLOT1,GDA,GDI1,GSK3B,HMGB2,HNRNPK,HPRT1,ILK,ITGA1,ITGA3,ITGB1,ITGB3,KIF13B,LAMB1,LAMC1,LCN2,LRP1,LYN,MAP1S,MAP2K1,MAPT,MARK2,MINK1,MSN,MYH10,Nedd4,NFIB,Nptn,…	127
Cell-To-Cell Signaling and Interaction, Hematological System Development and Function	activation of blood cells	7.85e-13		-0.171	ACE,ADAM10,ADIPOQ,AGER,AGRN,AGT,AHNAK,ANXA1,ANXA2,APCS,APOA1,APOE,APOH,B2M,BAX,C3,C4A/C4B,C6,CALR,CAMP,CD36,CD44,CD47,CD81,CD93,CEACAM5,CEACAM6,CFH,CHI3L1,Chil3/Chil4,CLIC1,CORO1A,CR1L,CSK,CST3,CTNNB1,CTSH,CTSS,DDOST,DDX58,DLG1,DPP4,DUSP3,ENTPD1,ERAP1,F2,FGG,FKBP1A,FN1,GC,Gm21596/Hmgb1,GNA13,GNAI2,GNAQ,GP1BA,GP5,GUCY1B3,HLA-A,HLA-DQA1,HLA-DQB1,HPRT1,HSD11B1,HSP90B1,HSPA4,HSPD1,HYOU1,ICAM1,IMPDH1,…	145
Free Radical Scavenging, Small Molecule Biochemistry	degradation of hydrogen peroxide	8.02e-13		0.91	APOA4,CAT,GPX1,GPX3,HBB,MPO,PRDX1,PRDX2,PRDX3,PRDX5,PRDX6,PRX,PTGS1,SOD1,TXN,TXNRD1	16
Endocrine System Disorders, Gastrointestinal Disease, Metabolic Disease, Organismal Injury and Abnormalities, Renal and Urological Disease	diabetic nephropathy	8.63e-13			ACACA,ACE,ACO1,ADIPOQ,AGT,AKR1C3,APOE,AQP1,AQP5,B2M,BAX,CA1,CA2,CA3,CA4,CACNA2D1,CD34,CD36,CHI3L1,CLU,CTNNB1,CTSH,CXADR,DPEP1,DPYSL3,ELMO1,ENPEP,FABP1,FASN,FKBP1A,FN1,GLIPR2,GMDS,GSS,HBB,HPGD,IMPDH1,IMPDH2,LGALS3,MME,MYO1B,PECAM1,PKLR,PPM1F,PTGIS,PTGS1,SERPINC1,SERPIND1,STAT1,XDH	50
Hereditary Disorder, Neurological Disease, Organismal Injury and Abnormalities	hereditary neuropathy	9.85e-13			AARS,AFG3L2,AIFM1,APOA1,APOE,ASAH1,ATL3,BGN,CAPN1,CAV1,CLU,DCTN1,DCTN2,DNM2,DYNC1H1,EIF4G1,ENTPD1,ERLIN1,FLOT2,GARS,GP1BA,GSN,HARS,HK1,HSPB1,HSPD1,HTRA2,KARS,LCN2,LMNA,MAPT,MME,MMP9,MT-CO3,MYH14,NDRG1,OPA1,PARK7,PFN1,PRPS1,PRX,RAB7A,SCP2,SEPT9,SNCA,SOD1,TARDBP,TTR,UBA1,UCHL1,VAPB,VCP,VPS13C,VPS35,YARS	55
Cancer, Hematological Disease, Immunological Disease, Organismal Injury and Abnormalities	WaldenstrÃ¶m macroglobulinemia	1.01e-12			AKAP5,ANXA11,ANXA2,ANXA4,ANXA6,ARHGAP1,CAV1,COMT,CTBP1,DIAPH1,ECI2,EGFR,EXOC4,F11R,FASN,FKBP1A,FN1,FUBP1,G3BP1,GSN,IMPDH1,IMPDH2,ITGA3,ITGB3,LAMP1,NONO,PLCG1,POR,PPP1R2,PPP2CA,PPP3CA,PSMB1,PSMB2,PSMB8,PSMD1,PSMD2,PSME3,RAC1,RALA,ROCK2,SNX1,SSB,STAT3,STIM1,STIP1,TNS1,TUBA1A,TUBA1C,TUBA4A,TUBA8,TUBB1,TUBB2A,TUBB4B,YWHAE	54
Cellular Development, Cellular Growth and Proliferation	cell proliferation of breast cancer cell lines	1.12e-12	Increased	2.572	ACSL4,ACTB,ACTN4,ADIPOQ,AHCY,ANXA1,ANXA2,ARF1,ASAH1,ATG7,CAT,CAV1,CD44,CDH1,CDKN1B,CLU,COL6A3,COPS2,COPS3,COPS4,CSE1L,CSPG4,CTSD,CUL4A,DCN,EEF1A1,EEF1B2,EGFR,EIF3A,EIF3C,EIF3E,EIF3H,ELAVL1,FABP5,FAM120A,FBLN5,FLOT1,FN1,GNAS,GPX1,GRB2,HNRNPK,HPGD,HSPA5,IGFBP7,ILK,ITGA2,ITGB1,ITGB3,KNG1,KRT19,KRT8,LDHA,LGALS1,LGALS3,LIMA1,MAPK1,MAPK12,MAPK14,MB,MTAP,MYLK,NQO1,NRP1,OGT,PA2G4,PARVB,PCK2,PDIA3,PDLIM2,…	103
Cell-To-Cell Signaling and Interaction, Inflammatory Response	immune response of phagocytes	1.13e-12		0.113	AGER,ANPEP,ANXA1,ANXA5,APCS,APOA1,ATG7,C3,CALR,CAMP,CAPG,CD36,CD44,CD47,CD93,CFH,CLIC4,CNN2,CORO1A,CST3,CYP2S1,DDX58,ELMO1,FN1,Gm21596/Hmgb1,GSN,ICAM1,ISG15,ITGB1,ITGB2,ITGB3,LCN2,LGALS3,LUM,LYN,Macf1,MAP1S,MAPK14,MAPKAPK2,MFGE8,MUC5B,NPM1,PF4,PON1,PRKAA1,PXN,S100A9,SERPINB9,SFTPA1,SFTPD,SOAT1,STAT3,STIM1,TGM2,THBS1,VTN	56
Cellular Assembly and Organization	organization of cellular membrane	1.18e-12		1.254	AGRN,ANXA1,ATG7,BAX,CAPZB,CARMIL1,CAV1,CAV2,CD44,CDH1,CFL1,CHCHD3,CORO1A,CORO1B,CTNNA1,CTNNB1,FBLIM1,HIP1R,ILK,ITGA8,LIMA1,LMNA,MAPT,MPP1,MYH9,Nedd4,Nptn,NUMB,NUP93,OPA1,PLEK,RAB8B,RAC1,SGCD,SNCA,SPTA1,SPTB,SPTBN1,SRC,SUN2,TPM1,VCL	42
Organismal Injury and Abnormalities, Renal and Urological Disease	urination disorder	1.18e-12		-1.663	ACADL,ACE,ACTN4,ADIPOQ,AGER,AGT,AKR1B1,ALB,APRT,AQP1,ARHGDIA,BCAT2,C3,CACNA2D1,CD2AP,CFH,CLU,COMT,CPS1,CR1L,CST3,CTNNB1,DBT,DLD,DPP4,EHD4,ELMO1,ETFA,ETFB,ETFDH,EZR,FAH,GSTZ1,HADH,HCFC1,ICAM1,IDH2,ILK,IVD,LYN,MARK2,MCCC1,MCCC2,MMP9,MTA2,MUT,MYH11,MYH9,OGDH,PCCA,PCCB,Podxl,PRKCD,PSMB1,PSMB2,PSMD1,PSMD2,PTGS1,SCARB2,SCGB1A1,SLC25A1,SLC4A1,SLC9A3R1,SLC9A3R2,SOD2,STAT1,SUCLA2,SUCLG1,THBD,VWF,XDH,YES1	72
Immunological Disease	immediate hypersensitivity	1.2e-12		-0.577	ACADVL,ADIPOQ,AHCY,AHNAK,ANXA1,ANXA5,ARCN1,BGN,C3,CAMP,CAPG,CAPZB,CAT,CBR1,CD44,CD81,CFL1,CNN3,CORO1A,CORO1B,CPNE1,CST3,DPYSL2,EEF1A1,EIF3E,ENO1,FABP5,FKBP1A,FKBP4,FLNA,FLOT1,GNA11,GPD1,GPT,GSN,GSTO1,HBB,HLA-DQA1,ITGA6,JUP,KIF5B,KRT1,KRT10,KRT16,KRT5,LGALS1,LTA4H,Ly6a (includes others),LYN,MME,MSN,NAPA,PECAM1,PGM3,PPIA,PPP3CA,PTGS1,RAB11B,RUVBL1,S100A11,S100A8,S100A9,SFTPD,SRC,STAT1,STIM1,STXBP2,…	75
Cell Morphology, Cellular Function and Maintenance	permeability of cells	1.27e-12		-0.626	ADAM10,AFDN,AGER,ANXA1,CAMK2D,CAMP,CDH5,CTNNB1,CTTN,ENG,ENTPD1,F11R,F2,ITGA3,KNG1,LRPAP1,MCAM,MYADM,NT5E,PECAM1,PLCG1,PPP2CA,PRKCD,PTK2,PTPN6,PXN,RAC1,RAP1A,RAP1B,SFTPA1,SFTPD,SRC,THBD,TJP2,VASP,XDH	36
Cell Death and Survival	cell death of heart	1.33e-12		-0.953	ACTC1,ADIPOQ,AGT,APOA1,CALCRL,CALR,CAMK2D,CAT,CDKN1B,CSK,CTNNB1,CXADR,DPP4,ELAVL1,GAPDH,GNAI2,GNAQ,GSK3B,GSN,HADHA,HK1,HMOX2,HSPB1,HSPD1,HSPE1,KNG1,LCN2,MANF,MAOA,MAP2K1,MAPK1,MAPK14,MAPKAPK2,MPO,MTPN,MYH6,NAMPT,NCL,NOL3,PARK7,PHB,PKN1,PPP3CA,PRKAA1,PRKCD,PTPN11,RAC1,RHOA,RPSA,RTN4,SERPINF1,SGCD,SOD2,STAT1,STAT3,STK4,THBD,XDH,ZYX	59
Cancer, Organismal Injury and Abnormalities, Respiratory Disease	stage I-II non-small cell lung cancer	1.36e-12			AGO2,ANXA2,ATIC,B2M,CD44,EEF1A1,EGFR,EIF4A1,FGG,FN1,GART,HSP90AA1,HSP90AB1,HSP90B1,NDUFB4,PPIA,RPL27,RPL7,RPS11,RPS27A,RPS6,SERBP1,TPT1,TUBA1A,TUBA1C,TUBA4A,TUBA8,TUBB1,TUBB2A,TUBB4B	30
Organismal Injury and Abnormalities	Wound	1.41e-12		0.552	ACVRL1,AGER,AIMP1,ANXA1,ANXA2,AQP1,ARHGAP1,C3,CALR,CAMP,CAPN1,CAV1,CD44,CLIC4,CNN2,CORO1B,CR1L,CTNNB1,EGFR,F13A1,FGA,FGB,FLII,FN1,GSN,Gsta4,HSPB1,HYOU1,ICAM1,ILK,ITGB2,ITGB3,KRT6B,LGALS3,LIMA1,LTF,LUM,Macf1,MMP9,OGT,PECAM1,PLEC,PLG,POSTN,PPM1A,PRDX6,PRKAR1A,PTGS1,PTK7,RAC1,RAC2,SLC3A2,SOD2,SORBS3,THBD,THBS1,TPM1,VIM	58
Cancer, Organismal Injury and Abnormalities, Tumor Morphology	invasion of tumor	1.45e-12	Increased	2.556	ADGRE5,ADIPOQ,AHCY,ALCAM,ANXA2,APOE,CAPN2,CAV1,CD44,CDH1,CLU,CSNK2A1,CTBP2,CTNND1,CTSB,CTSS,CTSZ,CTTN,DNM2,DPP4,EGFR,EZR,F2,FASN,FERMT2,FKBP1A,FLNA,FN1,HDLBP,HNRNPA1,HSPA5,ICAM1,ITGA1,ITGA2,ITGA6,ITGB1,JUP,LGALS1,MAPK1,MCAM,MMP9,NRP1,PAFAH1B1,PARK7,PLG,POSTN,PTK2,PXN,RAC1,RHOA,RHOG,ROCK1,S100A8,S100A9,SCGB1A1,SRC,STAT3,THBS1,VASP,VIM	60
Cell Death and Survival, Organismal Injury and Abnormalities	cell death of epithelial cell lines	1.5e-12		-1.24	2210010C04Rik,AAK1,ADIPOQ,AIFM1,ALDH3A1,ALDH3B1,API5,ATG7,BAX,CA3,CAT,CD44,CDC42,CDH1,CDKN1B,CLIC4,CTNNB1,CYCS,DCTN2,DDX17,DECR1,DLST,DYNLL1,EEF1A1,EGFR,F2,FASN,GAPDH,GSK3B,HK1,HSPA5,HSPB1,HSPD1,HTRA2,ITGAV,ITGB1,LDHA,LYN,MAPK1,MAPK14,MAPT,NAMPT,NOL3,NUMB,PAK2,PEA15,PLG,PPID,PPM1A,PPP2CA,PRDX3,PRKAA1,PRMT1,PTGIS,PYCARD,RAC1,RRAS,RRAS2,SERPINF1,SNCA,SOD1,STAT3,STK4,TFRC,TGFB1I1,TJP2,TMX1,VDAC1,VTN…	70
Cardiovascular System Development and Function, Cellular Function and Maintenance, Hematological System Development and Function, Tissue Development	function of blood platelets	1.58e-12			C3,CAPN1,CD36,CD47,CDC42,CR1L,ENTPD1,FLNA,GNAQ,GPX1,GSN,ITGA2,ITGA2B,ITGB3,NT5E,PLCB3,PTGS1,RAB27B,RAC1,RHOA,TUBB1,VAMP3,VASP,VWF	24
Cellular Movement	invasion of prostate cancer cell lines	1.65e-12		0.231	ADGRE5,AGR2,AHNAK,CAPN2,CAV1,CD44,CDH1,CDH13,CTSB,CTSH,CTSZ,DPYSL3,EGFR,EIF4E,EZR,F2,FABP5,FN1,GNAS,LCP1,LGALS3,LIMA1,LMNA,MAPKAPK2,MMP9,NDRG1,Nebl,PA2G4,PEBP1,PRKCD,RAC1,RHOA,S100A11,SEPT9,SERPINE2,VIM,YWHAQ	37
Tissue Morphology	quantity of cells	1.69e-12	Increased	2.711	ABCA3,ACAT1,ACTN4,ADAM10,ADD1,ADD3,ADGRE5,ADIPOQ,AGER,AGR2,AGRN,AGT,AIFM1,AKAP5,ALCAM,ALDH2,ANPEP,ANXA1,APCS,APOA1,APOA4,APOE,AQP1,ARHGAP1,ARHGDIA,ARHGDIB,ARHGEF1,ATG7,B2M,BAG3,BAX,BGN,Bst2,C3,C4A/C4B,C6,CALCRL,Cald1,CALR,CAMK2D,CAMP,CANX,CAPN1,CAPNS1,CAPZB,CARM1,CAT,CAV1,CAV2,CBR3,CD34,CD36,CD44,CD47,CD81,CD9,CDC42,CDH13,CDKN1B,CES1,CFH,CHI3L1,CLDN18,CLIC4,CLU,CMKLR1,CNN1,CNN2,COL18A1,COMT,CORO1…	297
Renal and Urological System Development and Function	morphology of urinary system	1.72e-12			ACE,ACTN4,ADIPOQ,AGER,AGT,AKR1B1,APCS,APOE,APRT,AQP1,ARHGAP1,ARHGDIA,BAX,BCAM,BCAT2,CACNA2D1,CAT,CAV1,CD2AP,CD36,CDKN1B,CFH,CFI,CLU,CNN1,COL18A1,COMT,CR1L,DCN,DLG1,EFEMP1,EGFR,EHD4,ELMO1,FAH,GNAS,GSK3B,GSTK1,GSTZ1,HP,HSD11B1,HSPA4L,ICAM1,ILK,ITGA1,ITGA2,ITGA3,ITGA6,ITGA8,ITGB1,LAMB1,LAMC1,LYN,MAN2C1,MAPK1,MARK2,MUT,MYH11,MYH9,PARK7,PARVA,PCCA,PECAM1,PLG,Podxl,PPP3CA,PTGIS,PTGS1,SCARB2,SCGB1A1,SPT…	77
Cellular Movement, Skeletal and Muscular System Development and Function	migration of smooth muscle cells	1.81e-12		-0.442	ADIPOQ,AGER,AGT,APOE,CALCRL,CAMK2D,CD44,CD47,CDKN1B,CLIC4,CLU,CTTN,F11R,F2,FBLN5,FHL1,FN1,GNA11,GNAQ,GSK3B,ILK,ITGB1,MAPK1,MAPK3,MAPKAPK2,MMP9,NAMPT,NQO1,PLCB3,PLG,POSTN,PPIA,PRKCD,PTK2,RAC1,RHOA,ROCK1,RTN4,STAT3,THBS1,TPT1,TXN,VTN,WASF2	44
Cellular Movement	cell movement of muscle cells	1.84e-12		-0.435	ADIPOQ,AGER,AGT,APOE,ATP2A2,CALCRL,CAMK2D,CD44,CD47,CDC42,CDKN1B,CLIC4,CLU,CTTN,F11R,F2,FBLN5,FHL1,FN1,GNA11,GNAQ,GSK3B,ILK,ITGB1,LRP1,MAPK1,MAPK3,MAPKAPK2,MMP9,NACA,NAMPT,NQO1,PLCB3,PLG,POSTN,PPIA,PRKCD,PTK2,PTPN11,RAC1,RHOA,ROCK1,RTN4,SERPINA1,SERPINA3,STAT3,THBS1,TPT1,TXN,VTN,WASF2	51
Cardiovascular Disease, Organismal Injury and Abnormalities	cardiac lesion	1.87e-12	Decreased	-2.191	ACADL,ACADM,ACE,ACSL1,ACTC1,AGER,AGT,ANXA5,APOA1,APOE,ATP2A2,BAX,CAPNS1,CAV1,CDKN1B,CSRP3,CTNNA1,DAG1,DES,ELAVL1,ENTPD1,FN1,GNAI2,GNAS,GPX1,GRB2,GSK3B,GSN,ITGB1,LAMA4,LIMS1,LMNA,MAOA,MAPK14,MMP9,MPO,MYH6,NAMPT,NOL3,NT5E,PLG,PON3,POSTN,PPP3CA,PRDX3,PRKAR1A,PTK2,RHOA,SGCD,SLC4A1,SOD2,STAT1,STAT3,STK4,TLN1,TNNI3	56
Cellular Development, Cellular Growth and Proliferation, Connective Tissue Development and Function	proliferation of fibroblast cell lines	1.88e-12	Increased	2.989	ACAT1,ADIPOQ,AGER,AKAP12,AKR1B1,ALDOA,Anp32a,APEX1,ARHGEF1,ARHGEF12,ARRB1,ATG3,ATIC,BAX,CAST,CAT,CAV1,CD81,CD9,CDC42,CDH13,CDKN1B,CLTC,CRK,CSNK2A1,CTNNB1,CTSD,DDX3X,DHX9,EGFR,EIF3B,EIF3C,EIF3E,EIF3H,EIF3I,EIF4E,EIF6,ERO1A,EWSR1,F2,FN1,G6PD,GBP2,GNAI2,GRB2,HDGF,HSPA1A/HSPA1B,ITGB1,KHDRBS1,KNG1,LMNA,MAPK1,MAPK14,MAPK3,MAPKAPK2,NPM1,PAK2,PAK4,PKM,PPIL1,PRKAR2B,PRKCD,PRMT1,PRPF19,PSMA4,PSMC2,PTK2,PTP…	94
Cellular Function and Maintenance	cellular homeostasis	1.91e-12	Increased	2.344	ABCD3,ACLY,ACO1,ACSL1,ADAM10,ADIPOQ,AFDN,AGER,AGT,AK1,AKR1B1,ALB,ALDOA,ANK1,ANXA1,ANXA2,ANXA6,ANXA7,AP2A2,APOA1,APOE,AQP1,AQP5,ARF1,ARRB1,ATG3,ATG7,ATP1A1,ATP1B1,ATP1B3,ATP2A2,ATP6V1B2,B2M,BAG3,BAX,BCAP31,BCAT2,C3,C4A/C4B,C7,CA2,CALR,CAMK2D,CAMP,CAPN1,CAPNS1,CARM1,CAST,CAT,CAV1,CD36,CD47,CD81,CDH5,CDKN1B,CFL2,CHD4,CHMP4B,CKB,CLIC1,CLIC4,CLIC5,CLTC,COPZ1,CORO1A,CP,CPS1,CR1L,CSK,CSRP3,CTNNB1,CTSD,C…	273
Cancer, Organismal Injury and Abnormalities, Respiratory Disease	stage I-IIIA non-small cell lung carcinoma	1.91e-12			AGO2,ANXA2,ATIC,B2M,CD44,EEF1A1,EGFR,EIF4A1,FGG,FN1,GART,HSP90AA1,HSP90AB1,HSP90B1,NDUFB4,PPIA,RPL27,RPL7,RPS11,RPS27A,RPS6,SERBP1,TPT1,TUBA1A,TUBA1C,TUBA4A,TUBA8,TUBB1,TUBB2A,TUBB4B	30
Cellular Function and Maintenance	internalization by tumor cell lines	2.05e-12	Increased	2.165	ABI1,ANXA1,ANXA6,AP2M1,APOE,ARRB1,ATP6V1A,ATP6V1B2,ATP6V1E1,CAV1,CD36,CD44,CLIC3,CLTC,DNM2,EGFR,EPB41L2,EPS15,FCHO2,HSP90AA1,ILK,ITGB1,LGALS3,LRP1,NRP1,PLG,PSMD4,RACK1,RHOG,RPS21,RRAS2,RUVBL2,SCARB2,SFPQ,SHANK3,SRSF3,TGM2,VIM	38
Cell-To-Cell Signaling and Interaction, Hematological System Development and Function, Immune Cell Trafficking	binding of granulocytes	2.07e-12		0.41	ADAM10,ADGRE5,AGER,ANXA1,APCS,APOA1,C3,CD44,CFH,CORO1A,CSK,CTTN,F2,FERMT3,FGA,FN1,ICAM1,ITGB1,ITGB2,ITGB3,KNG1,LCP1,LGALS3,LSP1,LTF,LYN,MPO,PECAM1,PF4,PLG,PLTP,PTPN6,S100A8,S100A9,SERPINA1,SFTPD,SWAP70,THBD,TLN1,TXN,VTN	41
Infectious Diseases	infection of kidney cell lines	2.12e-12	Increased	2.814	AFG3L2,APCS,CLTA,COASY,CTBP1,CTSB,DHX15,DNM2,EPS15,FABP1,FBLIM1,GANAB,HNRNPDL,HNRNPH1,HSPA5,IDH1,IFITM3,KARS,KHDRBS1,KPNB1,KRT18,LMAN2,MAP4,MAT2A,MPP2,MYEF2,MYOF,NCKAP1,PCBP2,PFKL,PFKM,PGM1,PPP1R12C,PRPF8,PSMA1,PSMA2,PSMA3,PSMA5,PSMA7,PSMB6,PSMC3,PSMC4,PSMC5,PSMD12,PSMD6,RNH1,RPL10A,RPL12,RPL18,RPL3,RPL5,RPS6,RTN3,SAMM50,SF3B1,SF3B2,SFXN3,SNRPA1,SNRPD3,STXBP1,TAGLN2,TFRC,UBE2L3,UQCRFS1,VWF,YBX1,Z…	67
Cardiovascular Disease, Organismal Injury and Abnormalities, Skeletal and Muscular Disorders	dilated cardiomyopathy	2.14e-12		-0.448	ACADVL,ACE,ACSL1,ACTC1,AIFM1,ATP2A2,ATP2A3,ATP6V1E1,BAG3,CAMK2D,CAST,CDS2,CSRP3,DAG1,DES,DNM1L,EMD,FKBP1A,FN1,GBP2,GNAQ,GNAS,GPD1L,HLA-DQA1,ILK,JUP,LAMA4,LAMP2,LIMS1,LMNA,MGLL,MMP9,MYH11,MYH6,MYH9,PFKM,PGK1,PPP2CA,PRKAR1A,PTPN11,RAC1,RTN4,SDHA,SDHB,SGCD,SLC25A1,SLC25A11,SOD2,SRSF2,STK4,SUCLG1,TLN1,TMEM43,TMPO,TNNI3,TOR1AIP1,TPI1,TPM1,TXNRD2,VCL,VDAC1	61
Cell-To-Cell Signaling and Interaction, Inflammatory Response	response of phagocytes	2.14e-12		0.427	AGER,ANPEP,ANXA1,ANXA5,APCS,APOA1,ATG7,C3,CALR,CAMP,CAPG,CD36,CD44,CD47,CD9,CD93,CFH,CLIC4,CNN2,CORO1A,CST3,CYP2S1,DDX58,ELMO1,FN1,Gm21596/Hmgb1,GNAQ,GSN,ICAM1,ISG15,ITGB1,ITGB2,ITGB3,LCN2,LGALS3,LUM,LYN,Macf1,MAP1S,MAPK14,MAPKAPK2,MFGE8,MUC5B,NPM1,PF4,PLCB3,PON1,PRKAA1,PXN,S100A9,SERPINB9,SFTPA1,SFTPD,SOAT1,STAT3,STIM1,TGM2,THBS1,VTN	59
Cancer, Organismal Injury and Abnormalities, Respiratory Disease	stage I non-small cell lung carcinoma	2.2e-12			AGO2,ATIC,B2M,CD44,EEF1A1,EGFR,EIF4A1,FGG,FN1,GART,HSP90AA1,HSP90AB1,HSP90B1,NDUFB4,PPIA,RPL27,RPL7,RPS11,RPS27A,RPS6,SERBP1,TPT1,TUBA1A,TUBA1C,TUBA4A,TUBA8,TUBB1,TUBB2A,TUBB4B	29
Cardiovascular Disease, Cell Death and Survival, Organismal Injury and Abnormalities, Skeletal and Muscular Disorders	cell death of cardiomyocytes	2.21e-12		-0.747	ACTC1,ADIPOQ,AGT,APOA1,CALCRL,CALR,CAMK2D,CAT,CDKN1B,CSK,CXADR,DPP4,ELAVL1,GAPDH,GNAI2,GNAQ,GSK3B,GSN,HADHA,HK1,HMOX2,HSPB1,HSPD1,HSPE1,KNG1,LCN2,MANF,MAOA,MAP2K1,MAPK1,MAPK14,MAPKAPK2,MPO,MTPN,NAMPT,NCL,NOL3,PARK7,PHB,PKN1,PPP3CA,PRKAA1,PRKCD,PTPN11,RAC1,RHOA,RPSA,RTN4,SERPINF1,SOD2,STAT1,STAT3,STK4,THBD,XDH,ZYX	56
Cellular Movement	cellular infiltration by blood cells	2.26e-12		0.637	ADIPOQ,AGER,AGT,AKR1B1,ANXA1,APCS,APOA1,APOE,ARRB1,BGN,C3,C4A/C4B,C6,CAV1,CD36,CD44,CD47,CD93,CES1,CFH,CMKLR1,CR1L,CTSB,DCN,EGFR,F2,FGB,FN1,Gm21596/Hmgb1,HARS,HLA-A,Hrg,HSPB1,HSPD1,HYOU1,ICAM1,ILK,ITGA1,ITGB1,ITGB2,KCNK2,KNG1,KRT10,LCN2,LGALS1,LGALS3,LMNB1,LTF,Ly6a (includes others),MAPK14,MAPKAPK2,MCAM,MMP9,MPO,MTAP,MYLK,NAAA,NDRG1,NPM1,NQO1,NQO2,NT5E,PF4,PLCB3,PLEC,PLG,PLTP,PPIA,PRKCD,PTPN6,RAC…	89
Endocrine System Disorders, Gastrointestinal Disease, Metabolic Disease, Organismal Injury and Abnormalities	diabetes mellitus	2.32e-12		-0.286	ABCD3,ABCF1,ACAA1,ACAA2,ACACA,ACE,ACO1,ACSL1,ADIPOQ,ADK,AGER,AGT,AHSG,AKR1B1,AKR1C3,ALB,ALDH1A1,ALDH2,ALOX12,ANXA1,ANXA11,ANXA5,APOA1,APOE,APPL1,AQP1,AQP5,ATP2A2,B2M,BAX,C3,C4A/C4B,CA1,CA2,CA3,CA4,CACNA2D1,CALR,CANX,CAPG,CAT,CD34,CD36,CD44,CDC42,CDKN1B,CFH,CHI3L1,CLIC5,CLU,CMKLR1,COL18A1,COL6A3,COPS2,COPS3,CP,CTNNB1,CTSB,CTSH,CTSS,CXADR,CYBA,DDAH1,DDX39B,DECR1,DNAJC3,DPEP1,DPP4,DPYSL3,ECHS1,EEF2,…	201
Cancer, Hematological Disease, Immunological Disease, Organismal Injury and Abnormalities	plasma cell dyscrasia	2.34e-12			ACE,ADIPOQ,AKAP5,ANXA11,ANXA2,ANXA4,ANXA5,ANXA6,ARHGAP1,ATP1B1,ATP6V1E1,B2M,CA2,CAV1,CD44,CDKN1B,COMT,CTBP1,DIAPH1,ECI2,EGFR,EXOC4,F11R,FASN,FDPS,FKBP1A,FLNA,FN1,FUBP1,G3BP1,GBP2,GSN,GSR,HLA-A,HLA-DQA1,HSP90AA1,HSP90AB1,HSP90B1,IMPDH1,IMPDH2,ITGA3,ITGAV,ITGB3,KHDRBS1,LAMP1,MGLL,MMP9,NONO,PDIA6,PF4,PLCG1,POR,PPP1R2,PPP2CA,PPP3CA,PRKAA1,PSMA2,PSMB1,PSMB2,PSMB8,PSMD1,PSMD2,PSME3,PTGS1,RAC1,RALA,ROCK…	86
Cell Death and Survival	cell death of heart cells	2.45e-12		-0.86	ACTC1,ADIPOQ,AGT,APOA1,CALCRL,CALR,CAMK2D,CAT,CDKN1B,CSK,CTNNB1,CXADR,DPP4,ELAVL1,GAPDH,GNAI2,GNAQ,GSK3B,GSN,HADHA,HK1,HMOX2,HSPB1,HSPD1,HSPE1,KNG1,LCN2,MANF,MAOA,MAP2K1,MAPK1,MAPK14,MAPKAPK2,MPO,MTPN,NAMPT,NCL,NOL3,PARK7,PHB,PKN1,PPP3CA,PRKAA1,PRKCD,PTPN11,RAC1,RHOA,RPSA,RTN4,SERPINF1,SOD2,STAT1,STAT3,STK4,THBD,XDH,ZYX	57
Free Radical Scavenging	modification of reactive oxygen species	2.62e-12		1.507	CAT,CYCS,Gsta4,MPO,NQO1,PRDX1,PRDX2,PRDX3,PRDX5,PRX,PTGS1,SOD1,SOD2,TXN	14
Cancer, Organismal Injury and Abnormalities	metastatic solid tumor	2.71e-12		1.385	AGR2,AKAP12,AKR1C1/AKR1C2,AKR1C3,ANPEP,ANXA1,APOA1,ATIC,B2M,C3,C4A/C4B,CAPG,CAT,CAV1,CD36,CD44,CD9,CDKN1B,CEACAM5,CLU,COL18A1,COL6A3,COLEC12,CRYZ,CSE1L,CTNNB1,CTNND1,CTSB,DPYSL2,DPYSL3,EEF1A1,EFEMP1,EGFR,EIF4A1,F2,FAM120A,FASN,FDPS,FGG,FKBP1A,FLNA,FN1,GART,GLUL,GSR,GSTM3,GSTP1,HMGB2,HSP90AA1,HSP90AB1,HSP90B1,ICAM1,IGFBP7,ITGB1,ITGB3,KCNK2,KRT18,KRT7,KRT8,LCN2,LGALS1,LGALS3,LTF,LYN,MAP2K1,MAPK1,MM…	121
Cell-To-Cell Signaling and Interaction, Hair and Skin Development and Function	binding of epithelial cell lines	2.74e-12		0.854	ANXA2,ANXA5,C3,CAV1,EFNB1,FGA,FGG,FN1,GRB2,ICAM1,ITGA1,ITGA2,ITGA3,ITGAV,ITGB1,ITGB2,ITGB3,KNG1,LRP1,OGT,PDCD6IP,POSTN,PPP2CA,RRAS,SRC,VTN	26
Cellular Movement	cell movement of prostate cancer cell lines	2.87e-12	Increased	2.599	AGR2,AHNAK,AKAP12,ALOX12,ANXA2,CAPN2,CAV1,CDC42,CDH1,CDH13,CLU,CTNNB1,CTSH,CTSZ,EGFR,EIF4E,FN1,GNAS,HSP90AA1,ITGB1,ITGB3,LCP1,LGALS3,LMNA,MME,NDRG1,Nebl,NRP1,PA2G4,PACSIN2,PAK2,PAK4,PHB,PKN1,RAC1,RACK1,RALB,S100A11,SEPT9,VTN	40
Cellular Movement, Connective Tissue Development and Function	migration of fibroblast cell lines	2.91e-12		0.622	ACTR3,ARHGEF1,ARHGEF12,ATG3,CDKN1B,CLIC4,CNN3,CORO1B,CSK,CTNNB1,DDX3X,EFEMP1,EGFR,EHD1,F2,FABP5,FN1,ILK,ITGB1,LIMA1,LRPAP1,MAPK14,MAPRE1,Marcks,MMP9,MYLK,NPM1,PLG,PRKCD,PTK2,PTPN11,PXN,RAC1,RAC2,RHOA,RHOG,SRC,STAT3,TGM2,TMEM30A,VCL,VTN	42
Cell Death and Survival	cell death of central nervous system cells	2.97e-12	Decreased	-2.054	AIFM1,ALB,APOE,ATG7,BAX,C7,C9,CAPN1,CAPNS1,CAST,CAT,CDC42,CDKN1B,CLU,CR1L,CTSD,CYCS,DNM1L,F2,GAPDH,GCLC,GCLM,GDA,GNAO1,GPT,GSK3B,HIP1,HMGB2,HSP90AA1,HSPA5,HSPB1,HSPD1,HTRA2,HYOU1,LCN2,LRPAP1,MAOA,MAP2K1,MAPK1,MAPK14,MAPT,NAE1,NPM1,P4HB,PARK7,PEA15,PRKAA1,PRKCD,RHOA,ROCK1,ROCK2,RPS3,SERPINA3,SERPINF1,SH3GLB1,SLC25A10,SNCA,SOD1,SRC,STIP1,STK4,STX8,TARDBP,TCP1,TF,TGM2,UBE2L3,VAPA,VAPB,XDH,YWHAB	71
Cellular Movement, Hematological System Development and Function, Immune Cell Trafficking, Inflammatory Response	migration of phagocytes	3.23e-12		1.629	ADAM10,ADIPOQ,AGER,AGT,ALB,ALCAM,ANXA1,ANXA2,APOA1,APOE,ARHGAP1,C3,CAMP,CD44,CD47,CD81,CDC42,CDH1,CMKLR1,CNN2,CTSS,CTSZ,ENG,F11R,F2,FLNA,FN1,Gm21596/Hmgb1,HARS,ICAM1,ITGA1,ITGAV,ITGB1,ITGB2,ITGB3,LGALS1,LGALS3,LRP1,LSP1,LUM,MAPK14,MAPKAPK2,MAPT,MCAM,MMP9,MPO,MYLK,NARS,NPM1,PAFAH1B1,PECAM1,PLG,PTPN6,RAC1,RAC2,RAP1B,RHOA,RTN4,S100A8,S100A9,SERPINC1,SERPINF1,STK4,SWAP70,TLN1,TXN,VTN	67
Lipid Metabolism, Small Molecule Biochemistry	synthesis of lipid	3.28e-12	Increased	2.672	ABCD3,ACACA,ACADL,ACADVL,ACAT1,ACAT2,ACLY,ACOT7,ACSL1,ACSL4,ACSL5,ACSS1,ADH1C,ADH5,ADIPOQ,AGER,AGT,AKR1B1,AKR1C1/AKR1C2,AKR1C3,ALB,ALDH1A1,Aldh1a7,ALOX12,ANPEP,ANXA1,APOA1,APOA4,APOE,ARF1,ASAH1,ATP1A1,BAX,C3,CAMP,CAV1,CAV2,CD36,CD9,CDC42,CDIPT,CES1,CLU,CTBP2,DBI,DECR1,DIAPH1,DLAT,DLD,DPM1,DPP4,EEF1A1,EGFR,EIF6,ELOVL1,ERLIN1,F2,FABP1,FABP5,FASN,FDPS,FN1,G6PD,GNAI3,GPX4,GSTA3,HACD3,HBB,HMOX2,HPGD,H…	139
Skeletal and Muscular System Development and Function	morphology of muscle	3.47e-12			ABI1,ACADM,ACADVL,ACE,ACTC1,ACVRL1,ADIPOQ,ADK,AGT,AKAP5,APOE,ATP2A2,BAX,BGN,CA2,CALCRL,CALR,CAMK2D,CAPZB,CAST,CAT,CAV1,CAV2,CD47,CDKN1B,CFL2,CKM,CKMT2,CLU,CRK,CSRP3,CTNNB1,CXADR,CYBA,DAG1,DCN,DES,DLG1,EFEMP1,EMD,ENG,FHL1,FKBP1A,FN1,GNAQ,GNAS,GPX1,GSK3B,H6PD,HADHA,HSD11B1,HSP90B1,ICAM1,ITGAV,ITGB1,ITPA,JUP,LAMA4,LIMS1,LMNA,LMNB1,LMNB2,LMO7,LUM,MAP1S,MAP2K1,MAPK1,MAPK14,MB,MMP9,MPO,MTPN,MYH10,MYH11…	109
Cancer, Organismal Injury and Abnormalities, Renal and Urological Disease	urinary tract tumor	3.61e-12		-1.474	ABCA3,ACAT1,ACOT7,ACTB,AGER,AHNAK,AKAP2,ALAD,ALB,ALDH16A1,ALDH7A1,ANK1,ANKRD12,ANPEP,ANXA2,ANXA5,ARPC2,ATIC,ATP1B1,ATP2B1,ATP5J2,B2M,BAX,BLVRB,BPGM,CALCRL,CALR,CAP1,CAV1,CCT3,CD34,CD44,CD9,CDH1,CDH5,CDKN1B,CFH,CLU,COL6A3,COMT,COPS2,COX6B1,CPN1,CSPG4,CTNNB1,DAD1,DDX5,DDX58,DLST,EEF1B2,EGFR,EIF4A2,ENG,ENPEP,EPB42,EPHX1,ESYT1,EWSR1,FABP5,FAH,FDPS,FERMT3,FGA,FH,FKBP1A,FLNA,FN1,G6PD,GART,GBP2,GBP6,GNA…	240
Cellular Movement	infiltration by leukocytes	3.68e-12		0.306	ADIPOQ,AGER,AGT,ANXA1,APCS,APOA1,APOE,ARRB1,BGN,C3,C4A/C4B,C6,CAV1,CD36,CD44,CD47,CD93,CES1,CFH,CMKLR1,CR1L,CTSB,DCN,EGFR,F2,FGB,FN1,Gm21596/Hmgb1,HARS,HLA-A,Hrg,HSPB1,HSPD1,HYOU1,ICAM1,ILK,ITGA1,ITGB1,ITGB2,KCNK2,KNG1,KRT10,LCN2,LGALS1,LGALS3,LMNB1,LTF,Ly6a (includes others),MAPK14,MAPK3,MAPKAPK2,MCAM,MMP9,MPO,MTAP,MYLK,NAAA,NDRG1,NQO1,NQO2,NT5E,PF4,PLCB3,PLEC,PLG,PLTP,PPIA,PRKCD,PTPN6,RAC2,ROCK…	88
Drug Metabolism, Molecular Transport, Small Molecule Biochemistry	concentration of glutathione	3.71e-12		-0.891	AGER,AGT,AIFM1,ALDH1A1,ALDH2,ALDH3A1,BAX,CAT,CD81,EGFR,EIF2S1,ELMO1,FABP1,FTH1,G6PD,GCLC,GCLM,GMFB,ITGB3,LGALS3,MAOA,MUT,NDUFS1,PKM,SNCA,SOD1,SOD2,STIM1,TALDO1,TXN	30
Energy Production, Lipid Metabolism, Small Molecule Biochemistry	oxidation of fatty acid	3.85e-12		1.013	ABCD3,ACAA1,ACAA2,ACACA,ACADL,ACADM,ACADSB,ACADVL,ACSL1,ACSL4,ACSL5,ADH1C,ADIPOQ,ALOX12,APOA1,APOE,APPL1,ATG7,C3,CD36,CPT2,CYCS,DECR1,ECHS1,ECI1,ECI2,FABP1,FABP3,FASN,GOT2,HADH,HADHA,HADHB,HPGD,HSD11B1,HSD17B4,IMMT,LRPPRC,MAPK14,POR,PRKAA1,PTGS1,RBP1,SERPINF1,SLCO2A1,UCHL3,VASP	47
Organ Morphology, Organismal Development, Renal and Urological System Development and Function	morphology of kidney	3.85e-12			ACE,ACTN4,ADIPOQ,AGER,AGT,AKR1B1,APCS,APOE,APRT,AQP1,ARHGAP1,ARHGDIA,BAX,BCAM,BCAT2,CAT,CAV1,CD2AP,CD36,CDKN1B,CFH,CFI,CLU,CNN1,COL18A1,COMT,CR1L,DCN,DLG1,EFEMP1,EGFR,EHD4,ELMO1,FAH,GNAS,GSTK1,GSTZ1,HP,HSD11B1,HSPA4L,ICAM1,ILK,ITGA1,ITGA2,ITGA3,ITGA8,ITGB1,LAMB1,LAMC1,LYN,MAN2C1,MAPK1,MARK2,MUT,MYH9,PARK7,PARVA,PCCA,PECAM1,PLG,Podxl,PPP3CA,PTGIS,PTGS1,SCGB1A1,SPTBN1,SRC,THBS1,TKT,TNS1,XDH,YES1	72
Gene Expression	expression of mRNA	4.67e-12	Decreased	-2.268	ABCF1,ACO1,AGO2,CALR,CD47,COPZ1,DARS,DDX3X,DDX5,EGFR,EIF2S1,EIF2S3,EIF3B,EIF3C,EIF3D,EIF3E,EIF3G,EIF3H,EIF3I,EIF3L,EIF4A2,EIF4B,EIF4E,EIF4G1,EIF4H,EIF5,ELAVL1,EPRS,F2,FARSB,GAPDH,HSPB1,KHDRBS1,PFN1,PKN1,RACK1,RIDA,RPL10A,RPL13A,RPL19,RPL23,RPL24,RPL27A,RPL38,Rplp1 (includes others),RPS14,RPS17,RPS24,RPS3,RPS4X,RPS9,RRBP1,S100A9,SARS,STAT1,STAT3,SYNCRIP,TPR,WARS	59
Cell-To-Cell Signaling and Interaction	interaction of leukemia cell lines	5.03e-12		1.051	ADAM10,AFDN,ANXA2,ANXA5,APOH,CD36,CD44,CD47,CDH1,CRK,CTNNB1,F11R,F2,FERMT3,FLNA,FN1,GNA13,GP1BA,GP1BB,HLA-A,ICAM1,ITGA3,ITGA6,ITGAV,ITGB1,ITGB2,ITGB3,MAP2K1,NCL,PLCG1,PRMT1,PSMD4,RAB35,RAC1,RAP1A,RHOA,RPSA,TGM2,VTN	39
Cell-To-Cell Signaling and Interaction, Hematological System Development and Function	activation of myeloid cells	5.04e-12		-0.236	ACE,ADAM10,ADIPOQ,AGER,AGT,ANXA1,ANXA2,APCS,APOE,APOH,C3,C4A/C4B,C6,CAMP,CD36,CD44,CD47,CD93,CEACAM6,CFH,CHI3L1,Chil3/Chil4,CST3,DPP4,F2,FGG,FKBP1A,FN1,GC,Gm21596/Hmgb1,HLA-A,HSD11B1,HSPD1,ICAM1,ITGA1,ITGAV,ITGB1,ITGB2,KLKB1,KNG1,LCN2,LGALS3,LGALS3BP,LRP1,LTF,LYN,MAOB,MAP2K1,MAPK14,MAPK3,MAPT,MMP9,MPO,MUC5B,MYO18A,NDRG1,PF4,PLG,PPIA,PRKCD,PTPN11,PTPN6,RHOA,S100A8,S100A9,SERPINF1,SERPINF2,SERPING1…	78
Cellular Movement, Hematological System Development and Function, Immune Cell Trafficking	Lymphocyte migration	5.3e-12		0.363	ACTB,ADAM10,AGT,ANXA1,APOA1,ARHGEF1,C3,C6,CALR,CAMP,CD44,CD47,CD81,CDC42,Chil3/Chil4,CLTC,CMKLR1,CTSS,DDX58,DEK,DIAPH1,DPP4,DPYSL2,EFNB1,EGFR,ELMO1,ENG,EZR,F11R,F2,FABP5,FERMT3,FN1,GNA13,GNAI2,GNAI3,HARS,HLA-A,HNRNPL,Hrg,HSPD1,HYOU1,ICAM1,ITGA1,ITGA3,ITGA6,ITGAV,ITGB1,ITGB2,ITGB3,KCNK2,LCP1,LGALS1,LRP1,Ly6a (includes others),MAPK14,MCAM,MYADM,MYH9,MYLK,NT5E,PECAM1,PLCB3,PLCG1,PLEC,PYCARD,RAC1,RAC…	80
Cell-To-Cell Signaling and Interaction	adhesion of breast cancer cell lines	5.58e-12		1.722	ANXA1,ARHGEF1,CD44,CDH1,CRK,DCN,EGFR,ERP29,FN1,ICAM1,ITGB1,ITGB3,KNG1,LGALS3,MINK1,PAK2,PARVB,PDLIM2,PTK2,RAB21,RHOA,ROCK2,SACM1L,SNX1,TGFB1I1,THBS1,TJP1	27
Cell Death and Survival, Organismal Injury and Abnormalities, Renal and Urological Disease	cell death of kidney cell lines	5.66e-12		-1.459	2210010C04Rik,AAK1,AGT,ALDH3B1,API5,ATG7,BAX,CA4,CAT,CD44,CDC42,CTNNB1,CYCS,DCTN2,DDX17,DLST,EEF1A1,EGFR,EZR,F2,GAPDH,GMFB,GNA13,GNAQ,GNB2,GSK3B,GSN,GSTM5,GSTP1,HK1,HSPA1A/HSPA1B,HSPA5,HSPB1,HTRA2,HYOU1,ILK,ITGAV,ITGB1,LDHA,LYN,MAP1S,MAP2K1,MAPT,NAMPT,NOL3,PAK2,PEA15,PPID,PPM1A,PRDX3,PRKAA1,PRMT1,PTGIS,PTK2,PYCARD,RAC1,RALB,RHOG,SLK,SNCA,SOD1,SOD2,STAT3,STK4,TFRC,TGFB1I1,TJP2,TMX1,VCP,VDAC1,VTN,Y…	72
Cancer, Organismal Injury and Abnormalities	urogenital cancer	5.66e-12		-0.97	AAK1,ABCA3,ABCE1,ABCF1,ABI1,ACADM,ACADSB,ACAT1,ACE,ACO1,ACOT7,ACSL1,ACSL4,ACTB,ACTC1,ACTG1,ACTN1,ACTN4,ACTR2,ACTR3,ADAM10,ADD3,ADIPOQ,ADSL,AFM,AGER,AGO2,AGR2,AGT,AHNAK,AHNAK2,AIFM1,AKAP2,AKR1A1,AKR1B1,AKR1C1/AKR1C2,AKR1C3,AKR7A2,ALAD,ALB,ALCAM,ALDH16A1,ALDH1A1,ALDH1B1,ALDH1L1,ALDH3A1,ALDH4A1,ALDH7A1,ANK1,ANKRD12,ANPEP,ANXA1,ANXA11,ANXA2,ANXA3,ANXA5,AP1B1,APOA1,APOE,APOH,AQP1,ARCN1,ARFIP1,ARHGAP6,…	703
Cancer, Cellular Movement, Organismal Injury and Abnormalities, Tumor Morphology	invasion of tumor cells	5.68e-12	Increased	2.563	ADGRE5,ADIPOQ,AHCY,ALCAM,CAPN2,CD44,CDH1,CLU,CTBP2,CTSB,CTSZ,CTTN,DPP4,EGFR,EZR,F2,FERMT2,FKBP1A,FLNA,FN1,HDLBP,ITGA1,ITGA2,ITGA6,ITGB1,JUP,LGALS1,MAPK1,MCAM,MMP9,NRP1,PAFAH1B1,PARK7,PLG,POSTN,PTK2,PXN,RAC1,RHOA,RHOG,ROCK1,S100A8,S100A9,SCGB1A1,SRC,STAT3,THBS1,VASP	48
Cellular Movement, Immune Cell Trafficking	migration of lymphatic system cells	5.89e-12		0.446	ACTB,ADAM10,ADIPOQ,AGT,ALCAM,ANXA1,APOA1,ARHGEF1,C3,C6,CALR,CAMP,CD44,CD47,CD81,CDC42,Chil3/Chil4,CLTC,CMKLR1,CTSS,DDX58,DEK,DIAPH1,DPP4,DPYSL2,EFNB1,EGFR,ELMO1,ENG,EZR,F11R,F2,FABP5,FERMT3,FN1,GNA13,GNAI2,GNAI3,HARS,HLA-A,HNRNPL,Hrg,HSPD1,HYOU1,ICAM1,ITGA1,ITGA3,ITGA6,ITGAV,ITGB1,ITGB2,ITGB3,KCNK2,LCP1,LGALS1,LRP1,Ly6a (includes others),MAPK14,MCAM,MMP9,MYADM,MYH9,MYLK,NT5E,PECAM1,PLCB3,PLCG1,PL…	83
Cellular Movement, Hematological System Development and Function, Immune Cell Trafficking	cellular infiltration by leukocytes	5.99e-12		0.417	ADIPOQ,AGER,AGT,ANXA1,APCS,APOA1,APOE,ARRB1,BGN,C3,C4A/C4B,C6,CAV1,CD36,CD44,CD47,CD93,CES1,CFH,CMKLR1,CR1L,CTSB,DCN,EGFR,F2,FGB,FN1,Gm21596/Hmgb1,HARS,HLA-A,Hrg,HSPB1,HSPD1,HYOU1,ICAM1,ILK,ITGA1,ITGB1,ITGB2,KCNK2,KNG1,KRT10,LCN2,LGALS1,LGALS3,LMNB1,LTF,Ly6a (includes others),MAPK14,MAPKAPK2,MCAM,MMP9,MPO,MTAP,MYLK,NAAA,NDRG1,NQO1,NQO2,NT5E,PF4,PLCB3,PLEC,PLG,PLTP,PPIA,PRKCD,PTPN6,RAC2,ROCK1,RPL1…	87
Cell-To-Cell Signaling and Interaction	interaction of kidney cell lines	6.17e-12	Increased	2.187	ALCAM,ANXA2,C3,CAV1,CD44,CDH1,CTNNA1,CTNNB1,EFNB1,FGA,FGG,FN1,GNAS,GRB2,ICAM1,ITGA2B,ITGA3,ITGAV,ITGB1,ITGB2,ITGB3,KNG1,LRP1,MRC1,PDCD6IP,POSTN,PPP2CA,RAP1A,RPSA,RRAS,SRC,VTN	32
Cancer, Organismal Injury and Abnormalities, Reproductive System Disease	tumorigenesis of genital organ	6.27e-12		-0.426	AAK1,ABCA3,ABCE1,ABCF1,ABI1,ACADM,ACADSB,ACE,ACO1,ACSL1,ACSL4,ACTC1,ACTG1,ACTN1,ACTN4,ACTR2,ACTR3,ADAM10,ADD3,ADGRE5,ADIPOQ,ADSL,AFM,AGER,AGO2,AGR2,AGT,AHNAK,AHNAK2,AIFM1,AK2,AKAP12,AKAP2,AKR1A1,AKR1B1,AKR1C1/AKR1C2,AKR1C3,AKR7A2,ALB,ALCAM,ALDH16A1,ALDH1A1,ALDH1B1,ALDH1L1,ALDH3A1,ALDH4A1,ALDH7A1,ALDOA,ANK1,ANKRD12,ANPEP,ANXA1,ANXA11,ANXA2,ANXA3,ANXA5,AP1B1,APOA1,APOE,APOH,AQP1,ARCN1,ARFIP1,ARHGAP…	651
Cell-To-Cell Signaling and Interaction, Hematological System Development and Function, Immune Cell Trafficking, Inflammatory Response	activation of antigen presenting cells	6.35e-12		0.108	ACE,ADAM10,ADIPOQ,AGER,AGT,ANXA2,APCS,APOA1,APOE,APOH,C3,C6,CALR,CAMP,CD36,CD44,CD47,CHI3L1,Chil3/Chil4,CTSH,CTSS,ERAP1,F2,FGG,FN1,GC,Gm21596/Hmgb1,HLA-A,HLA-DQA1,HLA-DQB1,HSP90B1,HSPD1,ICAM1,ITGAV,ITGB1,KNG1,LCN2,LGALS3,LRP1,LTF,LYN,MAOB,MAP2K1,MAPK14,MAPT,MMP9,MPO,MUC5B,MYO18A,PLG,PRKCD,PSMB8,PSME1,PSME2,PTPN6,RAB10,RAB35,RAB5B,RAB6A,RAB8B,S100A9,SERPINF1,SERPING1,SNCA,SOD1,SRC,STAT1,STAT3,TGM2…	73
Organismal Injury and Abnormalities, Tissue Morphology	size of lesion	6.38e-12			ACAT1,ACAT2,ADH5,ADIPOQ,AGER,AGT,ANXA1,ANXA5,APOA1,APOA4,APOE,BAX,C3,CAPN1,CAV1,CBR3,CD44,CDH1,CDKN1B,CES1,CLU,COL18A1,CST3,CTSB,CTSS,DLD,EFEMP1,EGFR,ELAVL1,ENG,ENTPD1,F2,FGB,FGG,GNAI2,GP1BA,GPX1,GPX3,GSK3B,GSN,HLA-A,ICAM1,IQGAP1,ITGA1,ITGB3,KNG1,KRT8,LCN2,LDHA,LGALS3,MAOA,MAP2K1,MAPK1,MAPK14,MAPKAPK2,MMP9,MPO,NAMPT,NOL3,NRP1,NT5E,PF4,PON1,PON3,PPIA,PPID,PRKCD,SERPING1,SH3GLB1,SOAT1,SOD1,SRC,STAT…	78
Cellular Assembly and Organization	stabilization of filaments	6.5e-12		1.792	CDKN1B,CFL1,CLIP1,COPB2,CTTN,DIAPH1,DNM1L,DPYSL2,DYNLT1,EML2,FLNA,GNAS,GSK3B,GSN,ILK,IQGAP1,KRT18,KRT8,Macf1,MAP1S,MAP4,MAPRE1,MAPRE3,MAPT,NQO1,NUMA1,PAFAH1B1,PKM,RHOA,SEPT7,STAT3,STK24,STMN1,VASP	34
Small Molecule Biochemistry	metabolism of aldehyde	6.87e-12			ADH1C,ADH5,AKR1A1,AKR1B10,AKR7A2,ALDH1A1,ALDH2,ALDH3A1,ALDH3A2,ALDH3B1,ALDH9A1,GPI,MPO,TALDO1,TPI1	15
Cancer, Organismal Injury and Abnormalities, Reproductive System Disease	genital tumor	6.87e-12		-0.426	AAK1,ABCA3,ABCE1,ABCF1,ABI1,ACADM,ACADSB,ACE,ACO1,ACSL1,ACSL4,ACTC1,ACTG1,ACTN1,ACTN4,ACTR2,ACTR3,ADAM10,ADD3,ADGRE5,ADIPOQ,ADSL,AFM,AGER,AGO2,AGR2,AGT,AHNAK,AHNAK2,AIFM1,AK2,AKAP12,AKAP2,AKR1A1,AKR1B1,AKR1C1/AKR1C2,AKR1C3,AKR7A2,ALB,ALCAM,ALDH16A1,ALDH1A1,ALDH1B1,ALDH1L1,ALDH3A1,ALDH4A1,ALDH7A1,ALDOA,ANK1,ANKRD12,ANPEP,ANXA1,ANXA11,ANXA2,ANXA3,ANXA5,AP1B1,APOA1,APOE,APOH,AQP1,ARCN1,ARFIP1,ARHGAP…	651
Cellular Function and Maintenance	engulfment of antigen presenting cells	6.93e-12		1.893	AGER,ANXA1,APOA1,ATG7,C3,CALR,CAMP,CAPG,CD36,CD44,CD47,CD93,CLIC4,CNN2,CTNND1,CYP2S1,Gm21596/Hmgb1,GSN,HYOU1,ISG15,ITGB2,LGALS3,LUM,M6PR,MAP1S,MAPK14,MAPKAPK2,MFGE8,MRC1,MUC5B,NPM1,PTPN6,PXN,RHOA,S100A9,SFTPA1,SOAT1,STK4,SWAP70,TGM2,THBS1,VTN	42
Cell-To-Cell Signaling and Interaction	binding of leukemia cell lines	6.95e-12		0.893	ADAM10,AFDN,ANXA2,ANXA5,APOH,CD36,CD44,CD47,CDH1,CRK,CTNNB1,F11R,F2,FERMT3,FLNA,FN1,GNA13,GP1BA,GP1BB,HLA-A,ICAM1,ITGA3,ITGA6,ITGAV,ITGB1,ITGB2,ITGB3,MAP2K1,NCL,PLCG1,PRMT1,PSMD4,RAC1,RAP1A,RHOA,RPSA,TGM2,VTN	38
Cellular Movement	migration of epithelial cells	6.95e-12		1.7	ACTN4,ADAM10,ADIPOQ,AGT,AHSG,ALDOA,CD9,CDC42,CDH1,CTNNA1,EGFR,ENG,FBLN5,ICAM1,ILK,ITGA2,ITGB1,ITGB3,KRT16,KRT2,KRT6B,LCN2,LTF,MMP9,PAK2,PLEC,PLG,POSTN,PPM1A,PTK2,RAC1,RHOA,RRAS,RRAS2,SRC,STAT3,VTN,WASF2	38
Cardiovascular Disease, Organismal Injury and Abnormalities	damage of endothelial tissue	7.03e-12		-1.037	ADAM10,AGER,ARHGDIA,CAMK2D,CDH5,COL18A1,CTNNB1,CTTN,ENG,F11R,F2,GNAO1,HP,HPX,KNG1,LRPAP1,MAPKAPK2,MCAM,MYADM,MYLK,PECAM1,PRDX6,PTK2,PXN,RAC1,SERPINF1,SRC,TXN,VASP,XDH	30
Organismal Injury and Abnormalities	nodule	7.03e-12			AHSG,ALDH1A1,ANXA3,ANXA4,ANXA5,APCS,APOA1,ARHGDIA,CALR,CAPN2,CTSB,GC,GLOD4,GSTP1,HIBADH,HSP90AB1,HSPA5,HSPA8,HSPB1,PARK7,PDIA4,PRDX2,PRDX5,PRDX6,PSMA3,SELENBP1,SERPINB6,TGM2,TTR,UBE2K	30
Organismal Injury and Abnormalities, Renal and Urological Disease	renal lesion	7.04e-12		-1.655	ABCA3,ACAT1,ACE,ACOT7,ADIPOQ,AGER,AGT,AHNAK,AKAP2,ALB,ALDH7A1,ANK1,ANPEP,ANXA2,ANXA5,APOE,APRT,ARPC2,ATP2B1,ATP5J2,B2M,BAX,BLVRB,BPGM,C3,CALCRL,CAP1,CAV1,CCT3,CD34,CD44,CD9,CDH1,CDH5,CDKN1B,CLU,COPS2,COX6B1,CPN1,CSPG4,CTNNB1,DAD1,DCN,DDX5,DDX58,DLST,EEF1B2,EGFR,EIF4A2,ENG,ENPEP,ENTPD1,EPB42,EPHX1,ESYT1,EWSR1,FABP5,FAH,FDPS,FH,FKBP1A,FLNA,FN1,G6PD,GBP2,GBP6,GNA11,GNA13,GNAI1,GNAQ,GNAS,GNB1,GPHN,GS…	206
Cell-To-Cell Signaling and Interaction, Renal and Urological System Development and Function	adhesion of kidney cell lines	7.44e-12		0.571	C3,CD44,CDH1,CTNNA1,CTNNB1,EFNB1,FGA,FGG,FN1,ICAM1,ITGA2B,ITGA3,ITGAV,ITGB1,ITGB2,ITGB3,LRP1,PDCD6IP,POSTN,RRAS,SRC,VTN	22
Cancer, Organismal Injury and Abnormalities	tumorigenesis of epithelial neoplasm	7.54e-12		-0.398	AAK1,ABCA3,ABCD3,ABCE1,ABHD14B,ABI1,ACADM,ACADSB,ACADVL,ACAP2,ACAT1,ACE,ACLY,ACO1,ACOT7,ACSL1,ACSL4,ACTC1,ACTG1,ACTN1,ACTN4,ACTR2,ACVRL1,ADAM10,ADD1,ADD3,ADH1C,ADIPOQ,ADK,ADSL,ADSSL1,AFG3L2,AFM,AGER,AGO2,AGRN,AGT,AHNAK,AHNAK2,AHSG,AIFM1,AK3,AKAP12,AKAP2,AKR1A1,AKR1B1,AKR1B10,AKR1C1/AKR1C2,AKR7A2,ALB,ALCAM,ALDH16A1,ALDH1A1,ALDH1B1,ALDH1L1,ALDH2,ALDH3A1,ALDH4A1,ALDH6A1,ALDH7A1,ALDOA,ANK1,ANKRD12,AN…	937
Cell-To-Cell Signaling and Interaction, Renal and Urological System Development and Function	binding of kidney cell lines	7.76e-12	Increased	2.187	ALCAM,ANXA2,C3,CAV1,CD44,CDH1,CTNNA1,CTNNB1,EFNB1,FGA,FGG,FN1,GNAS,GRB2,ICAM1,ITGA2B,ITGA3,ITGAV,ITGB1,ITGB2,ITGB3,KNG1,LRP1,MRC1,PDCD6IP,POSTN,PPP2CA,RPSA,RRAS,SRC,VTN	31
Cellular Movement, Reproductive System Development and Function	cell movement of gonadal cell lines	8.01e-12		0.169	CD9,CDC42,CTTN,DIAPH1,ELMO1,F11R,FN1,ITGA2,ITGA3,ITGB1,ITGB3,NCL,NSF,PARVB,PLG,PTK2,PXN,RAC1,RACK1,REPS2,RHOA,RTN4,SRC,THBD,TMEM30A,VTN,VWF	27
Organismal Injury and Abnormalities	Cytosis	8.07e-12		-1.947	ADAM10,ADD1,ADD3,ADIPOQ,ADK,ANK1,ANXA7,APOA1,APOE,ATP1B1,C3,C4A/C4B,CALR,CAST,CAV1,CD44,CDKN1B,CLIC1,CTSB,ELAVL1,EPB42,GNAI2,GNAI3,GSK3B,HBB,HPRT1,HSD17B4,IDH1,IDH2,ITGB2,LAMP1,LCN2,LGALS3,LMNB1,LRPAP1,MAOB,MAP2K1,MAPK14,MAPT,MME,MMP9,NAMPT,NQO2,PF4,PRDX1,PRDX2,PSMC4,PTGS1,PTPN6,RAC1,RAC2,RHOA,RPS6,S100A9,SCARB2,SF3B1,SH3GLB1,SLC4A1,SNCA,SOD1,SOD2,SPTA1,SPTB,SRC,SRSF2,STAM,STAT3,STEAP3,STMN1,TARD…	78
Cell-To-Cell Signaling and Interaction, Hematological System Development and Function, Immune Cell Trafficking, Inflammatory Response	adhesion of phagocytes	8.56e-12		0.926	ADAM10,ALCAM,ALOX12,ANXA1,APCS,APOA1,APOH,C3,CD34,CD44,CDH1,CORO1A,CTSZ,CTTN,F2,FERMT3,FGA,FN1,ICAM1,Irgm1,ITGB1,ITGB2,KNG1,LCP1,LYN,MAPK14,PAFAH1B1,PAK2,PF4,PLTP,PRDX2,PTPN6,RAC1,RAC2,ROCK1,S100A8,S100A9,SERPINA1,TLN1,TXN,VTN,VWF	42
Tissue Development	development of epithelial tissue	9.36e-12	Increased	2.28	ABCA3,ACVRL1,ADIPOQ,AGER,AGT,AIMP1,ANPEP,ANXA2,APOA1,APOE,APOH,ATP5A1,C3,CA2,CALR,CAMP,CAV1,CAV2,CD34,CD36,CD44,CD9,CDH1,CDH13,CDH5,CDKN1B,CGN,CLIC4,COL18A1,CTNNB1,CTSB,CYBA,DAG1,DDAH1,DLG1,EGFR,ENG,EPB41L5,ERAP1,F11R,F2,FLNB,FN1,G6PD,Gm21596/Hmgb1,GNAO1,GPX1,GSK3B,HMGB2,HSD17B4,HSPA5,ITGA1,ITGA2,ITGB1,ITGB3,KNG1,KRT16,KRT18,KRT6B,KRT8,LAMA4,LAMB1,LAMC1,LGALS1,LGALS3,LRG1,LRPAP1,MAP2K1,MAPK1,MCAM…	108
Cellular Development, Cellular Growth and Proliferation, Organ Development, Skeletal and Muscular System Development and Function, Tissue Development	proliferation of smooth muscle cells	9.54e-12		1.575	ADIPOQ,AGER,AGT,AKR1B1,ALOX12,APOE,CALCRL,CAMK2D,CAPN2,CAV1,CDH13,CDKN1B,CLU,COMT,CTNNB1,CYBA,DPP4,EGFR,ELAVL1,EMD,F2,FBLN5,FHL1,GNA11,GNAI1,GNAQ,GNAS,GSK3B,HSPD1,ILK,ITGA2,ITGB1,ITGB3,LMNA,LRP1,LRRFIP1,MAPK1,MAPK3,MMP9,NAMPT,NDRG2,NOL3,NQO1,NQO2,OGN,PLG,POSTN,PPIA,PTK2,PTPN11,RAB5A,RAC1,RHOA,ROCK1,ROCK2,RTN4,SERPINF2,Sf1,STAT1,STIM1,TGM2,THBD,THBS1,TPT1,TXN,VTN,XDH	67
Cellular Movement, Skeletal and Muscular System Development and Function	migration of muscle cells	9.92e-12		-0.318	ADIPOQ,AGER,AGT,APOE,CALCRL,CAMK2D,CD44,CD47,CDKN1B,CLIC4,CLU,CTTN,F11R,F2,FBLN5,FHL1,FN1,GNA11,GNAQ,GSK3B,ILK,ITGB1,MAPK1,MAPK3,MAPKAPK2,MMP9,NACA,NAMPT,NQO1,PLCB3,PLG,POSTN,PPIA,PRKCD,PTK2,RAC1,RHOA,ROCK1,RTN4,SERPINA1,STAT3,THBS1,TPT1,TXN,VTN,WASF2	46
Cardiovascular System Development and Function, Tissue Development	development of cardiovascular tissue	1.03e-11	Increased	2.383	ACVRL1,ADIPOQ,AGER,AGT,AIMP1,ANPEP,ANXA2,APOA1,APOE,APOH,ATP5A1,C3,CALR,CAMP,CAV1,CAV2,CD34,CD36,CD44,CD9,CDH13,CDH5,CDKN1B,CLIC4,COL18A1,CTNNB1,CTSB,CYBA,DDAH1,DLG1,EGFR,ENG,ERAP1,F11R,F2,FN1,G6PD,Gm21596/Hmgb1,GPX1,GSK3B,HMGB2,HSPA5,ITGA1,ITGA2,ITGB1,ITGB3,KNG1,LGALS1,LGALS3,LRG1,LRPAP1,MAP2K1,MAPK1,MCAM,MMP9,MYOF,NRP1,PDCD6,PECAM1,PF4,PKM,PLG,PPIA,PRKCD,PTK2,RAC1,RASIP1,RHOA,S100A8,S100A9,SEPT…	83
Infectious Diseases, Organismal Injury and Abnormalities	infection of embryonic cell lines	1.04e-11	Increased	2.594	AFG3L2,CLTA,COASY,CTBP1,DAG1,DHX15,DNM2,FABP1,FBLIM1,GANAB,HNRNPDL,HNRNPH1,HSPA5,IDH1,IFITM3,KARS,KHDRBS1,KPNB1,LMAN2,MAP4,MAT2A,MPP2,MYEF2,MYOF,NCKAP1,PCBP2,PFKL,PFKM,PGM1,PPP1R12C,PRPF8,PSMA1,PSMA2,PSMA3,PSMA5,PSMA7,PSMB6,PSMC3,PSMC4,PSMC5,PSMD12,PSMD6,RNH1,RPL10A,RPL12,RPL18,RPL3,RPL5,RPS6,RTN3,SAMM50,SF3B1,SF3B2,SFXN3,SNRPA1,SNRPD3,STXBP1,TAGLN2,TFRC,UBE2L3,UQCRFS1,VWF,YBX1,ZYX	64
Lipid Metabolism, Molecular Transport, Small Molecule Biochemistry	export of cholesterol	1.08e-11		0.074	ACAT1,ACSL1,ADIPOQ,AGER,ALB,ANXA6,APCS,APOA1,APOA4,APOE,ARHGEF12,CANX,CAV1,CD36,CDC42,CES1,CLU,CTSS,ENTPD1,FABP1,LRP1,MPO,MSN,NCEH1,PLTP,PON1,RAC1,RHOA,S100A8,S100A9,SCP2,SLC25A1,SNTB1,SOAT1,STX12	35
Cell Signaling, Small Molecule Biochemistry	synthesis of nitric oxide	1.08e-11		0.949	ADIPOQ,AGRN,AGT,ALB,APOE,ASS1,CALM1 (includes others),CALR,CAMP,CAT,CAV1,CD34,CLU,CYBA,DDAH1,DDAH2,DNM2,DYNLL1,EGFR,F2,FASN,FN1,G6PD,GNAI1,GNAI3,GSK3B,HSP90AA1,HSP90B1,HSPA4,HSPD1,HYOU1,ICAM1,ILK,IMMT,ITGB1,ITGB2,KHSRP,KNG1,LRP1,MAP2K1,MAPK1,MAPK14,MB,NMRAL1,NQO1,PARK7,PFN1,PLCG1,PRKAA1,PRKCD,PTGIS,PTK2,RPSA,S100A9,SFTPD,SNCA,SOD1,SOD2,SPAG9,SPR,SRC,STAT1,TXNRD1,TXNRD2,VWF,XDH	66
Cardiovascular System Development and Function, Cellular Development, Cellular Function and Maintenance, Cellular Growth and Proliferation, Organismal Development, Tissue Development	endothelial cell development	1.13e-11	Increased	2.387	ACVRL1,ADIPOQ,AGER,AGT,AIMP1,ANPEP,ANXA2,APOA1,APOE,APOH,ATP5A1,C3,CALR,CAMP,CAV1,CAV2,CD34,CD36,CD44,CD9,CDH13,CDH5,CDKN1B,CLIC4,COL18A1,CTSB,CYBA,DDAH1,DLG1,EGFR,ENG,ERAP1,F11R,F2,FN1,G6PD,Gm21596/Hmgb1,GPX1,GSK3B,HMGB2,HSPA5,ITGA1,ITGA2,ITGB1,ITGB3,KNG1,LGALS1,LGALS3,LRG1,LRPAP1,MAP2K1,MAPK1,MCAM,MMP9,MYOF,NRP1,PDCD6,PECAM1,PF4,PKM,PLG,PPIA,PRKCD,PTK2,RAC1,RASIP1,RHOA,S100A8,S100A9,SEPT9,SERPI…	81
Dermatological Diseases and Conditions, Immunological Disease, Inflammatory Disease, Inflammatory Response, Organismal Injury and Abnormalities	atopic dermatitis	1.14e-11			ACADVL,ADIPOQ,AHCY,AHNAK,ANXA1,ANXA5,ARCN1,BGN,C3,CAMP,CAPG,CAPZB,CAT,CBR1,CD44,CFL1,CNN3,CPNE1,CST3,DPYSL2,EEF1A1,EIF3E,ENO1,FABP5,FKBP1A,FKBP4,FLNA,FLOT1,GPD1,GSN,GSTO1,HBB,HLA-DQA1,ITGA6,JUP,KRT1,KRT10,KRT16,KRT5,LGALS1,LYN,MSN,NAPA,PGM3,PPP3CA,PTGS1,RAB11B,RUVBL1,S100A11,S100A8,S100A9,SFTPD,SRC,STAT1,TPI1,TPM1,TRIOBP,TUBB1,UBE2I,VCL,VCP,ZYX	62
Cardiovascular System Development and Function, Tissue Development	development of endothelial tissue	1.34e-11	Increased	2.41	ACVRL1,ADIPOQ,AGER,AGT,AIMP1,ANPEP,ANXA2,APOA1,APOE,APOH,ATP5A1,C3,CALR,CAMP,CAV1,CAV2,CD34,CD36,CD44,CD9,CDH13,CDH5,CDKN1B,CLIC4,COL18A1,CTNNB1,CTSB,CYBA,DDAH1,DLG1,EGFR,ENG,ERAP1,F11R,F2,FN1,G6PD,Gm21596/Hmgb1,GPX1,GSK3B,HMGB2,HSPA5,ITGA1,ITGA2,ITGB1,ITGB3,KNG1,LGALS1,LGALS3,LRG1,LRPAP1,MAP2K1,MAPK1,MCAM,MMP9,MYOF,NRP1,PDCD6,PECAM1,PF4,PKM,PLG,PPIA,PRKCD,PTK2,RAC1,RASIP1,RHOA,S100A8,S100A9,SEPT…	82
Cell Cycle	cell cycle progression	1.38e-11		0.115	ACVRL1,AGT,AHNAK,AHSG,AK1,ALDH3A1,Anp32a,APOE,ARPC1B,ARPC5,ARRB1,BAX,BUB3,Cald1,CALR,CAPN2,CAST,CAV1,CCT4,CD44,CDC37,CDC42,CDH1,CDH5,CDKN1B,CHD4,CHMP4B,CKAP5,CLIP1,CLTC,CLU,COPZ1,CREG1,CRK,CSE1L,CSNK2A1,CTBP1,CTNNB1,CUL3,CUL4A,CUL5,DBI,DCTN2,DDX17,DDX58,DHX9,DLG1,DPP4,DUSP3,DYNC1H1,DYNC1LI1,DYNC1LI2,EGFR,EIF3E,EIF4E,EIF6,EPCAM,EWSR1,EZR,F2,FABP1,FASN,FKBP1A,FLNA,GBP2,GNA13,GNAI3,GPI,GPS1,GPX1,GRB…	190
Cell-To-Cell Signaling and Interaction	response of myeloid cells	1.38e-11		0.453	AGER,ANPEP,ANXA1,APCS,APOA1,ATG7,C3,CALR,CAMP,CAPG,CD36,CD44,CD47,CD9,CD93,CFH,CLIC4,CNN2,CORO1A,CYP2S1,DDX58,ELMO1,FN1,Gm21596/Hmgb1,GNAQ,GSN,ICAM1,ISG15,ITGB1,ITGB2,ITGB3,LCN2,LGALS3,LUM,LYN,Macf1,MAP1S,MAPK14,MAPKAPK2,MFGE8,MUC5B,NPM1,PARK7,PF4,PLCB3,PON1,PRKAA1,PXN,S100A9,SFTPA1,SFTPD,SOAT1,STAT3,STIM1,TGM2,THBS1,VTN	57
Organismal Injury and Abnormalities, Tissue Morphology	morphology of lesion	1.67e-11			ACAT1,ACAT2,ADH5,ADIPOQ,AGER,AGT,ANXA1,ANXA5,APOA1,APOA4,APOE,BAX,C3,CAPN1,CAV1,CBR3,CD44,CDH1,CDKN1B,CES1,CLU,COL18A1,CST3,CTNND1,CTSB,CTSS,DLD,EFEMP1,EGFR,ELAVL1,ENG,ENTPD1,F2,FGB,FGG,GNAI2,GP1BA,GPX1,GPX3,GSK3B,GSN,HLA-A,ICAM1,IQGAP1,ITGA1,ITGB3,KNG1,KRT8,LCN2,LDHA,LGALS3,LSP1,MAOA,MAP2K1,MAPK1,MAPK14,MAPKAPK2,MMP9,MPO,NAMPT,NOL3,NRP1,NT5E,PF4,PON1,PON3,PPIA,PPID,PRDX1,PRKCD,SERPING1,SH3GLB1,S…	82
Cell-To-Cell Signaling and Interaction	detachment of cells	1.77e-11		-0.801	ACVRL1,ADAM10,ANXA1,ANXA5,CAPN2,CDH13,CRK,CSK,ENG,F2,FERMT3,FLNA,FN1,GNA13,GSN,ITGA3,ITGB1,LRP1,MAPK1,NAPA,PDCD6IP,PLG,PTK2,PTPN6,RHOA,ROCK1,SERPINE2,SOD2,SRC,TLN1	30
Cell-To-Cell Signaling and Interaction, Tissue Development	adhesion of extracellular matrix	1.92e-11		0.692	AGT,BCAM,BCAP31,CD9,CDH1,CTNNB1,FBLN5,FERMT2,FGA,FGB,FGG,FN1,GP5,ILK,ITGA1,ITGA2,ITGA2B,ITGA3,ITGA6,ITGA8,ITGAV,ITGB1,ITGB2,ITGB3,LIMS1,LYVE1,NID1,POSTN,RHOA,THBS1,VCL,VTN,ZYX	33
Connective Tissue Disorders, Hereditary Disorder, Organismal Injury and Abnormalities	hereditary connective tissue disorder	1.96e-11			ACE,ALB,ANXA1,APCS,APOA1,APOE,ASAH1,BGN,CA2,CAV1,CAVIN1,CLU,CNN1,COL6A3,COPA,CORO7/CORO7-PAM16,DAD1,DDX58,EFTUD2,FBLN5,FDPS,FLNA,FLNB,GC,GNAS,GPX4,HBB,HNRNPA1,HNRNPA2B1,HPGD,IARS2,IMPDH1,ITGA3,ITGA6,ITGB1,KRT5,LBR,LMNA,LMNB2,MAOA,MFAP4,MMP9,MTAP,MYH10,MYH11,MYH9,MYLK,NANS,NT5E,PAPSS2,PLEC,POR,POSTN,PPIB,PRKAR1A,PTGS1,SAMHD1,SEC61A1,SERPINF1,SERPINH1,SLCO2A1,TAGLN,TUBA1A,TUBA1C,TUBA4A,TUBA8,TUBB1,…	72
Cancer, Organismal Injury and Abnormalities	advanced malignant solid tumor	1.98e-11		1.385	AGR2,AKAP12,AKR1C1/AKR1C2,AKR1C3,ANPEP,ANXA1,APOA1,ATIC,B2M,C3,C4A/C4B,CAPG,CAT,CAV1,CD36,CD44,CD9,CDKN1B,CEACAM5,CFH,CLU,COL18A1,COL6A3,COLEC12,CRYZ,CSE1L,CTNNB1,CTNND1,CTSB,DPP4,DPYSL2,DPYSL3,EEF1A1,EFEMP1,EGFR,EIF4A1,ENPEP,F2,FAM120A,FASN,FDPS,FGG,FKBP1A,FLII,FLNA,FN1,GART,GLUL,GSR,GSTM3,GSTM5,GSTP1,HMGB2,HSD11B1,HSP90AA1,HSP90AB1,HSP90B1,ICAM1,IGFBP7,ITGB1,ITGB3,KCNK2,KRT18,KRT7,KRT8,LCN2,LGA…	133
Cell Signaling, DNA Replication, Recombination, and Repair, Nucleic Acid Metabolism, Small Molecule Biochemistry	hydrolysis of GTP	1.98e-11		1.926	ANXA7,CALR,CDC42,DNM1L,EIF5,GNA11,GNAI1,GNAI2,GNAI3,GNAO1,GNAQ,GNAS,GNB1,IPO5,RAB2A,RAB7A,RAC1,RAC2,RAN,RANBP1,RHOA,RRAS2,STMN1,TGM2,XPO1	25
Cell-To-Cell Signaling and Interaction	binding of connective tissue cells	2.07e-11		1.39	AGT,AKAP12,ANXA2,APOE,BGN,CALR,CD44,CDC42,CDH1,CLTC,CLU,CSK,DCN,DNM2,FERMT2,FN1,GSN,ICAM1,IQGAP1,ITGAV,ITGB1,ITGB3,JUP,LGALS3BP,LRP1,LRPAP1,MAP2K1,MAPK1,MAPK3,MME,MYH9,PDCD6IP,PLEC,POSTN,PTK2,PTPN11,RAB21,RAC1,RHOA,ROCK1,ROCK2,RPL22,SRC,TGM2,TLN1,VCL,ZYX	47
Cancer, Organismal Injury and Abnormalities	Lymphoid Cancer and Tumors	2.18e-11		-0.99	AARS,ACE,ACSL4,ACTB,ACTG1,ACVRL1,ADSL,AGR2,AHNAK,AHNAK2,AHSG,AIMP1,AKAP12,AKAP2,ALDH1A1,ALDH4A1,ALDH9A1,ALOX12,ANPEP,ANXA1,ANXA7,AP2A2,APEX1,APOE,ARHGAP31,ARL6IP5,ATG7,ATIC,ATP1B1,ATP5A1,ATP6V1A,ATP6V1B2,ATP6V1E1,B2M,BAX,C3,C4A/C4B,C6,C9,CALCRL,CALR,CAPN2,CAT,CAV2,CAVIN2,CCT3,CCT7,CD34,CD36,CD44,CD47,CDH1,CDKN1B,CFL1,CHD4,CKMT2,CLIC3,CLIP1,CLU,COL18A1,CP,CPNE1,CPT2,CRAT,CRK,CSDE1,CSE1L,CSK,CSNK2A…	377
Cell-To-Cell Signaling and Interaction, Cellular Assembly and Organization	cell-cell adhesion	2.21e-11		0.621	ADAM10,ADGRE5,AFDN,ALCAM,APOA4,BCAM,CD2AP,CD34,CD44,CD93,CDC42,CDH1,CDH13,CDH5,CTNNB1,CTNND1,CXADR,DLG1,EGFR,EPB41L5,EPCAM,ERP29,ESAM,F2,FBLIM1,FERMT3,FN1,GPI,ICAM1,IQGAP1,ITGA6,ITGB1,ITGB2,JUP,LGALS3,LIMS1,MAP2K1,MAPK1,MCAM,MYH9,NT5E,OGT,PAK4,PLPP3,Podxl,PTK2,RAC1,RACK1,ROCK1,RPSA,SACM1L,SRC,ZYX	53
Cell-To-Cell Signaling and Interaction, Hematological System Development and Function, Immune Cell Trafficking	adhesion of granulocytes	2.28e-11		1.245	ADAM10,ADGRE5,ANXA1,APCS,APOA1,C3,CD44,CORO1A,CSK,CTTN,F2,FERMT3,FGA,FN1,ICAM1,ITGB1,ITGB2,ITGB3,KNG1,LCP1,LGALS3,LTF,LYN,PECAM1,PF4,PLTP,PTPN6,S100A8,S100A9,SERPINA1,SWAP70,THBD,TLN1,TXN,VTN	35
Free Radical Scavenging, Molecular Transport	quantity of reactive oxygen species	2.33e-11		-0.282	ADIPOQ,AGT,AIFM1,ALB,APEX1,APOE,ATG7,BAX,CA3,CAT,CD44,CP,CYBA,DNM1L,DPP4,EGFR,ELMO1,F2,FTH1,G6PD,GMFB,GPX1,GSR,HMOX2,HSPA4,HSPA9,LCN2,LONP1,MAOA,MAPKAPK2,NQO1,PARK7,PFN1,PGD,PON1,PON3,PRDX1,PRDX2,PRDX3,PRDX5,PRDX6,PRKAA1,RAC1,SFTPD,SNCA,SOD1,SOD2,TXN,XDH	49
Skeletal and Muscular System Development and Function	muscle contraction	2.39e-11		-0.205	ACTC1,AGRN,AGT,AKAP5,ALDOA,ANXA6,ASPH,ATP1A1,ATP1B1,ATP2A2,C3,C4A/C4B,CALCRL,Cald1,CALM1 (includes others),CAMK2D,CAV1,CKMT2,CNN1,CSRP3,CTTN,DES,EMD,ENTPD1,FKBP1A,GNAI2,GNAO1,GNAQ,GNB1,ITGA2,KNG1,LIMS1,MAP2K1,MYH11,MYH14,MYH6,MYL4,MYL6,MYLK,MYOF,NT5E,PGAM2,PRKAA1,PRKACA,PTGS1,RAB1A,RAP1GDS1,RHOA,ROCK1,ROCK2,SNTB1,SOD1,SRI,SRSF1,TNNI3,TPM1,Tpm2,Tpm4,UTRN	59
Lipid Metabolism, Molecular Transport, Small Molecule Biochemistry	efflux of cholesterol	2.41e-11		0.074	ACAT1,ACSL1,ADIPOQ,AGER,ALB,APCS,APOA1,APOA4,APOE,ARHGEF12,CANX,CAV1,CD36,CDC42,CES1,CLU,CTSS,ENTPD1,FABP1,LRP1,MPO,MSN,NCEH1,PLTP,PON1,RAC1,RHOA,S100A8,S100A9,SCP2,SLC25A1,SNTB1,SOAT1,STX12	34
Energy Production, Nucleic Acid Metabolism, Small Molecule Biochemistry	synthesis of ATP	2.49e-11	Increased	3.277	AGER,ALDOA,ATP5B,ATP5D,CAV1,CKM,CYCS,DNM1L,ENTPD1,GBAS,HSPD1,LETM1,LONP1,MAPT,MSRA,MT-CO3,NT5E,OPA1,PDHA1,PKLR,PKM,PLG,PRKCD,PTGIS,SLC25A13,SLC25A5,SOD1,SOD2,STAT3,VCP,VDAC1	31
Cellular Movement	cell movement of epidermal cells	2.5e-11		1.731	ACTN4,ADIPOQ,AGT,AHSG,ALDOA,CD9,CSPG4,CTNNA1,EGFR,FERMT2,ICAM1,ILK,ITGA2,ITGA3,ITGAV,ITGB1,JUP,KRT16,KRT2,KRT6B,LTF,MAPRE2,MMP9,PAK2,PAK4,PLEC,PPM1A,PTK2,RAC1,RHOA,SRC,STAT3,WASF2	33
Cellular Assembly and Organization, Cellular Function and Maintenance	quantity of cellular protrusions	2.52e-11	Increased	2.061	ACTG1,ACTR2,AGT,AKAP5,APOE,ARPC2,BAX,CANX,CAPZB,CDC42,CDH1,CTNNB1,CTTN,DIAPH1,EGFR,EPS8L2,ERBIN,EZR,F2,FN1,GDA,GNAS,GPX4,GSK3B,GSN,ILK,ITGA8,KIF13B,LRP1,LRPAP1,MAOA,MAPT,MSN,PLS1,PTK2,RAC1,RBBP4,RDX,SLC9A3R2,SNCA,SOD1,STAT3,TLN1,VASP	44
Organismal Survival	survival of organism	2.55e-11		1.552	ABCA3,ACTC1,ACTN4,AGER,AGRN,AGT,ALDH2,ANXA1,APCS,APEX1,APOA1,APOE,AQP1,ARHGDIA,ARHGDIB,ASAH1,B2M,BABAM1,BAX,BGN,BLMH,C3,CALR,CAMP,CAST,CD44,CD47,CDH1,CDKN1B,CFH,CLIC4,COL18A1,CR1L,CTNNB1,CTNND1,CTSB,CYCS,CYP2B6,DDX3X,DDX58,EGFR,ENG,EPCAM,EPN2,EWSR1,F2,GLUL,Gm21596/Hmgb1,GNA13,GNAI2,GNAS,GORASP2,GPX1,GSK3B,GSN,GSTP1,HP,Hrg,HSP90B1,HSPA1A/HSPA1B,HSPA4L,HYOU1,ICAM1,IDH1,IDH2,IQGAP1,Irgm1,ITGA1,ITGA3…	141
Infectious Diseases	infection by Dengue virus 2	2.6e-11		1.243	ACTR2,AP1B1,AP2A1,AP2B1,ARPC1B,ARPC3,ARRB1,CLTC,DIAPH1,DNM2,EEA1,EPN2,EPS15,HIP1,HIP1R,IFITM3,RAB11B,RAB5A,RAB8B,STAT1,WASF2	21
Cell Signaling, Post-Translational Modification, Protein Synthesis	assembly of protein-protein complex	2.64e-11		0.277	ACTR3,ADD1,AHSG,APCS,ARPC1B,ARPC3,ARPC5,CAPZA1,CAPZA2,CAPZB,CD2AP,CDC42,CORO1A,CTTN,CYBA,DARS,DDX3X,EPB41,EPRS,FGA,GSK3B,GSN,HCFC1,HSPA8,LAMC1,LYN,MAPK3,NDUFS8,NFS1,PARD6B,PF4,PICALM,PPID,PPP2R1A,PTPN11,PXN,RALB,RDX,REPS2,SLC9A3R1,SLC9A3R2,SNAP23,SRC,STXBP1,TAPBP,TWF1,VAMP3,VASP,VCP,Wasl	50
Infectious Diseases	infection of epithelial cell lines	3.05e-11	Increased	2.488	AFG3L2,CLTA,COASY,CTBP1,DHX15,DNM2,FABP1,FBLIM1,GANAB,HNRNPDL,HNRNPH1,HSPA5,IDH1,IFITM3,KARS,KHDRBS1,KPNB1,LMAN2,MAP4,MAT2A,MPP2,MYEF2,MYOF,NCKAP1,PCBP2,PFKL,PFKM,PGM1,PPP1R12C,PRPF8,PSMA1,PSMA2,PSMA3,PSMA5,PSMA7,PSMB6,PSMC3,PSMC4,PSMC5,PSMD12,PSMD6,RNH1,RPL10A,RPL12,RPL18,RPL3,RPL5,RPS6,RTN3,SAMM50,SF3B1,SF3B2,SFXN3,SNRPA1,SNRPD3,STXBP1,TAGLN2,TFRC,UBE2L3,UQCRFS1,VWF,YBX1,ZYX	63
Cell Morphology, Cellular Movement, Connective Tissue Development and Function	cell spreading of fibroblast cell lines	3.11e-11		1.308	ABI1,CAST,CDC42,CRK,EHD1,FLNA,FN1,GBP2,GNA11,ITGB1,ITGB3,PACSIN2,PTBP1,PTK2,RAC1,RACK1,RHOG,RTN4,TGFB1I1,THBS1,TSPAN7,VCL,VIM	23
Cancer, Gastrointestinal Disease, Hepatic System Disease, Organismal Injury and Abnormalities	bile duct adenocarcinoma	3.24e-11			ADH1C,ALB,ANXA1,ANXA2,CD44,CDH1,CTNNB1,EIF4E,EPCAM,FGA,GC,GNAS,HPX,HSP90AA1,HSP90AB1,HSP90B1,IDH1,IDH2,KNG1,KRT19,KRT7,MAOA,PGK1,PKM,RACK1,RPL13A,RPL4,RPL9,RPLP0,SERPINC1,STAT3,UGT1A6,VIM	33
Cell-To-Cell Signaling and Interaction, Hair and Skin Development and Function	adhesion of epithelial cell lines	3.43e-11		-0.005	C3,EFNB1,FGA,FGG,FN1,ICAM1,ITGA1,ITGA2,ITGA3,ITGAV,ITGB1,ITGB2,ITGB3,LRP1,OGT,PDCD6IP,POSTN,RRAS,SRC,VTN	20
Cellular Movement	migration of myeloid cells	4.06e-11	Increased	2.251	ADAM10,AGER,ALB,ANXA1,ARHGAP1,C3,CAMP,CD44,CD47,CDC42,CNN2,CTSS,ENG,F11R,FN1,Gm21596/Hmgb1,GNAI2,GNAI3,ICAM1,ITGAV,ITGB1,ITGB2,ITGB3,LGALS1,LSP1,LTF,LUM,MAPKAPK2,MAPT,MCAM,MMP9,MYLK,PECAM1,PLG,PTPN6,RAC1,RAP1B,RHOA,ROCK2,RTN4,S100A8,S100A9,SERPINC1,SWAP70,TGM2,TLN1,TXN,VASP	48
Cellular Growth and Proliferation	colony formation	4.2e-11		1.351	ADIPOQ,AGER,AIFM1,AKAP12,ALDH1A1,ALDH3A1,ANXA1,ANXA7,ATG7,ATIC,BAG3,CALR,CAMP,CAT,CAV1,CD44,CD9,CDC42,CDKN1B,CEACAM5,CLTC,CLU,CNDP2,CSNK2A1,CTNNB1,CTSB,CTSD,CUL4A,DCN,DDX3X,DDX5,DYNC1H1,EGFR,EIF6,ELAVL1,ENO1,EPCAM,EWSR1,EZR,FAM120A,GNAI2,GRB2,HDGF,HIST1H1D,HNRNPA2B1,HPGD,HSPA1A/HSPA1B,HSPA9,IFITM3,IGFBP7,ILK,IQGAP1,ITGA1,JUP,KHDRBS1,KRT19,KRT8,LGALS3,LIMA1,LMNA,LRP1,LUM,MAP2K1,MAPK1,MAPK14,MCAM,M…	112
Cell-To-Cell Signaling and Interaction, Cellular Assembly and Organization, Tissue Development	adhesion of cell-associated matrix	4.25e-11			AGT,BCAM,CTNNB1,FBLN5,FERMT2,FGA,FGB,FGG,FN1,GP5,ILK,ITGA1,ITGA2,ITGA2B,ITGA3,ITGA6,ITGA8,ITGAV,ITGB1,ITGB2,ITGB3,LIMS1,LYVE1,NID1,POSTN,RHOA,THBS1,VCL,VTN,ZYX	30
Cancer, Hematological Disease, Immunological Disease, Organismal Injury and Abnormalities	CD20 positive non-Hodgkin lymphoma	4.29e-11			GSR,HPRT1,HSP90AA1,HSP90AB1,HSP90B1,IMPDH1,IMPDH2,POR,PSMB1,PSMB2,PSMD1,PSMD2,TUBA1A,TUBA1C,TUBA4A,TUBA8,TUBB1,TUBB2A,TUBB4B	19
Cell-To-Cell Signaling and Interaction, Cellular Function and Maintenance, Inflammatory Response	phagocytosis of phagocytes	4.35e-11		0.201	AGER,ANXA1,ANXA5,APCS,APOA1,ATG7,C3,CALR,CAMP,CAPG,CD36,CD44,CD47,CD93,CFH,CLIC4,CNN2,CORO1A,CYP2S1,Gm21596/Hmgb1,GSN,ISG15,ITGB2,LCN2,LGALS3,LUM,MAP1S,MAPK14,MAPKAPK2,MFGE8,MUC5B,NPM1,PF4,PXN,S100A9,SFTPA1,SFTPD,SOAT1,STIM1,TGM2,THBS1,VTN	42
Cell-To-Cell Signaling and Interaction	response of antigen presenting cells	4.48e-11		1.608	AGER,ANXA1,APOA1,ATG7,C3,CALR,CAMP,CAPG,CD36,CD44,CD47,CD93,CLIC4,CNN2,CST3,CTSS,CYP2S1,DDX58,ELMO1,FN1,Gm21596/Hmgb1,GNAQ,GSN,HSP90AA1,ISG15,ITGB2,LGALS3,LUM,LYN,Macf1,MAP1S,MAPK14,MAPKAPK2,MFGE8,MUC5B,NPM1,PARK7,PLCB3,PON1,PRKAA1,PSMB8,PXN,S100A9,SERPINB9,SFTPA1,SOAT1,STAT3,SWAP70,TAPBP,TGM2,THBS1,VTN	52
Free Radical Scavenging	modification of hydrogen peroxide	4.64e-11		1.056	CAT,MPO,PRDX1,PRDX2,PRDX3,PRDX5,PRX,PTGS1,SOD1,SOD2,TXN	11
Cellular Movement, Embryonic Development	cell movement of embryonic cell lines	4.71e-11		1.861	ADIPOQ,AGT,APOA1,ARHGEF12,C3,CAMP,CDC42,CNN3,COL18A1,CTTN,EFNB1,ENG,FGA,FLNA,FN1,HARS,ICAM1,ITGA1,ITGA2,ITGB1,ITGB2,NARS,POSTN,PPIA,PTK2,RAC1,RHOA,RHOG,ROCK1,ROCK2,SARS,SRC,SRSF1,VIM,VTN	35
Cancer, Organismal Injury and Abnormalities, Respiratory Disease	stage III-IV lung cancer	4.71e-11			ATIC,B2M,CD44,EEF1A1,EGFR,EIF4A1,FDPS,FGG,FKBP1A,FN1,GART,HSP90AA1,HSP90AB1,HSP90B1,LYN,MAP2K1,NDUFB4,PHB,POR,PPIA,PTGS1,RPL27,RPL7,RPS11,RPS27A,RPS6,SRC,TPT1,TUBA1A,TUBA1C,TUBA4A,TUBA8,TUBB1,TUBB2A,TUBB4B	35
Cellular Growth and Proliferation	outgrowth of cells	4.77e-11		1.458	ACAP2,ADAM10,AGER,Aldh1a7,Anp32a,APEX1,APOE,BAX,CAT,CD47,CD9,CDC42,CDH5,CLU,CORO1B,CRK,CTSD,DNM1L,DPYSL2,DPYSL3,EEA1,EFNB1,EGFR,EIF5A,EWSR1,EXOC4,EZR,F2,FECH,FKBP4,FN1,Gm21596/Hmgb1,GNAO1,GNAQ,GNAS,GPHN,HSP90AA1,ILK,IQGAP1,ITGA1,ITGA3,ITGA6,ITGB1,ITGB3,LGALS1,MAP2K1,MAPK1,MAPK3,MAPT,MARK2,MMP9,MYH10,MYH9,NPM1,NRP1,PAFAH1B1,PAK4,PDIA3,PLG,PRKACA,PRKCD,PTPN11,PTPN6,PXN,RAB22A,RAB35,RAC1,RAP1B,RHOA,…	91
Cell-To-Cell Signaling and Interaction, Hematological System Development and Function, Immune Cell Trafficking, Inflammatory Response	activation of phagocytes	4.94e-11		-0.391	ACE,ADAM10,ADIPOQ,AGER,AGT,ANXA1,ANXA2,APCS,APOA1,APOE,APOH,C3,C4A/C4B,C6,CALR,CAMP,CD36,CD44,CD47,CD93,CEACAM6,CFH,CHI3L1,Chil3/Chil4,CST3,DPP4,F2,FGG,FKBP1A,FN1,GC,Gm21596/Hmgb1,HLA-A,HSD11B1,HSP90B1,HSPD1,ICAM1,ITGA1,ITGAV,ITGB1,ITGB2,KLKB1,KNG1,LCN2,LGALS3,LGALS3BP,LRP1,LTF,LYN,MAOB,MAP2K1,MAPK14,MAPK3,MAPT,MMP9,MPO,MUC5B,MYO18A,NDRG1,PF4,PLG,PPIA,PRKCD,PTPN6,RHOA,S100A8,S100A9,SERPINF1,SERPI…	80
Hematological Disease	hemorrhagic disease	5.19e-11	Increased	2.107	ANXA1,ATG7,ATP2A2,BAX,C3,C4A/C4B,CD44,CD47,CD93,CDC42,CTBP1,CTSB,CYCS,ENTPD1,F13A1,F2,FGA,FLNA,GP1BA,GP1BB,GP5,GSTM1,GSTM3,GSTP1,HSP90B1,HSPA5,ITGA2B,ITGB3,ITPA,KPNA1,LCN2,LTF,Ly6a (includes others),LYN,MGLL,MMP9,MYH10,MYH9,PAK2,PGM3,PLEK,PLG,PPP3CA,PRDX3,PTGS1,PTPN11,RAC1,RPL18,RPL3,RPL5,RPS6,S100A9,SERPINA1,SERPINC1,SERPINF2,SLC4A1,SRC,STIM1,THBD,THBS1,TPP2,TREML1,TUBB1,VWF	64
Cellular Development, Cellular Growth and Proliferation, Nervous System Development and Function, Tissue Development	outgrowth of neurons	5.28e-11		1.38	ACAP2,ADAM10,AGER,Aldh1a7,Anp32a,APEX1,APOE,BAX,CAT,CD47,CD9,CDC42,CLU,CORO1B,CRK,DNM1L,DPYSL2,DPYSL3,EEA1,EFNB1,EGFR,EIF5A,EWSR1,EXOC4,EZR,F2,FECH,FKBP4,FN1,Gm21596/Hmgb1,GNAO1,GNAQ,GNAS,GPHN,ILK,IQGAP1,ITGA1,ITGA3,ITGA6,ITGB1,ITGB3,LGALS1,MAP2K1,MAPK1,MAPK3,MAPT,MARK2,MMP9,MYH10,MYH9,NRP1,PAFAH1B1,PAK4,PDIA3,PLG,PRKACA,PRKCD,PTPN11,PTPN6,PXN,RAB22A,RAB35,RAC1,RAP1B,RHOA,RHOG,ROCK1,ROCK2,RTN4,SE…	87
Cell-To-Cell Signaling and Interaction, Cellular Function and Maintenance, Inflammatory Response	phagocytosis of leukocytes	5.35e-11		0.342	AGER,ANXA1,ANXA5,APCS,APOA1,ATG7,C3,CALR,CAMP,CAPG,CD36,CD44,CD47,CD93,CFH,CLIC4,CNN2,CORO1A,CYP2S1,Gm21596/Hmgb1,GSN,ISG15,ITGB2,LCN2,LGALS3,LUM,MAP1S,MAPK14,MAPKAPK2,MFGE8,MUC5B,NPM1,PF4,PXN,S100A9,SFTPA1,SFTPD,SOAT1,SRC,STIM1,TGM2,THBS1,VTN	43
Cellular Function and Maintenance	internalization of tumor cell lines	5.41e-11	Increased	2.612	ANXA1,CALR,CD44,CD47,CDC42,CKB,CLIP1,CLTC,CSK,ERAP1,EZR,GRB2,LMAN2,LYN,NCL,PFN1,PLG,PRKCD,PSMD4,PTK2,PTPN6,RAC1,RALA,RALB,RHOA,RHOG,RRAS2,TGM2,VIM	29
Cell Death and Survival	cell death of brain	5.64e-11		-1.701	AIFM1,APOE,ATG7,BAX,C7,C9,CAPN1,CAPNS1,CAST,CAT,CDC42,CDKN1B,CLU,CR1L,CTSD,CYCS,DNM1L,F2,GAPDH,GCLC,GCLM,GDA,GNAO1,GPT,GSK3B,HIP1,HMGB2,HSPA5,HSPB1,HSPD1,HTRA2,HYOU1,LCN2,LRPAP1,MAOA,MAP2K1,MAPK14,MAPT,NAE1,P4HB,PARK7,PEA15,PPP3CA,PRKCD,RHOA,ROCK1,ROCK2,RPS3,SDHA,SDHB,SERPINA3,SERPINF1,SH3GLB1,SLC25A10,SNCA,SOD1,SRC,STAT1,STIP1,STK4,TARDBP,TCP1,TF,TGM2,UBE2L3,VAPA,VAPB,YWHAB	68
Carbohydrate Metabolism	quantity of carbohydrate	5.84e-11	Increased	2.077	ABCA3,ACACA,ACADM,ACADVL,ACSL1,ADIPOQ,AGER,AGT,ALB,ALDH1A1,ANXA5,APOA4,APOE,AQP1,ARF1,ATG7,ATP2A2,AZGP1,BAX,BCAT2,C3,CAMP,CAV1,CD36,CD44,CDKN1B,CES1,CFH,CKM,CR1L,DCXR,DDAH2,DECR1,DNAJC3,EEF1A1,EGFR,ELOVL1,F2,FABP3,FABP5,FASN,FMO3,GANAB,GAPDH,GFPT1,GNAO1,GNAQ,GNAS,GPD2,GPX1,GSK3B,GSTO1,GUSB,H6PD,HADH,HK1,HSD11B1,HSPA5,ICAM1,ITGB2,ITGB3,KNG1,LGALS3,LMNA,LTF,MAN2C1,MAPK14,MMP9,MPO,MVP,NCEH1,NQO1,OGT…	107
Cancer, Organismal Injury and Abnormalities, Respiratory Disease	metastatic lung cancer	5.97e-11			ATIC,B2M,CD44,EEF1A1,EGFR,EIF4A1,FDPS,FGG,FKBP1A,FN1,GART,HSP90AA1,HSP90AB1,HSP90B1,LYN,MAP2K1,NDUFB4,POR,PPIA,PTGS1,RPL27,RPL7,RPS11,RPS27A,RPS6,SRC,TPT1,TUBA1A,TUBA1C,TUBA4A,TUBA8,TUBB1,TUBB2A,TUBB4B,YWHAE	35
Cell Morphology, Cellular Function and Maintenance	transmembrane potential of mitochondria	6.03e-11		1.575	ABCD3,ANXA6,AP2A2,B2M,BAX,BCAP31,CAMP,CAT,CD47,CLIC1,CLIC4,CYCS,GNAQ,GPD2,GSN,Gsta4,HSPA4,HSPB1,HSPD1,ICAM1,IMMT,LCN2,LDHA,LGALS1,LONP1,LYN,MAPK14,MAPT,NDRG1,NDUFS1,NOL3,OPA1,PARK7,PHB,PHB2,PPA2,PPID,PRDX3,PRKCD,PTPN6,PYCARD,RAC1,RTN4,SERPINA3,SNCA,SOD1,SOD2,STOML2,TGM2,VCP,VDAC1,VIM,XDH,YWHAE	54
Lipid Metabolism, Molecular Transport, Small Molecule Biochemistry	export of lipid	6.05e-11		0.007	ACAT1,ACSL1,ADIPOQ,AGER,ALB,ANXA6,APCS,APOA1,APOA4,APOE,ARHGEF12,CANX,CAV1,CD36,CDC42,CES1,CLU,CRAT,CTSS,ENTPD1,FABP1,LRP1,MPO,MSN,NCEH1,PLTP,PON1,RAC1,RHOA,S100A8,S100A9,SAR1A,SCP2,SLC25A1,SNTB1,SOAT1,STX12	37
Lipid Metabolism, Molecular Transport, Small Molecule Biochemistry	flux of lipid	6.05e-11		-0.002	ACAT1,ACSL1,ADIPOQ,AGER,ALB,APCS,APOA1,APOA4,APOE,ARHGEF12,CANX,CAV1,CD36,CDC42,CES1,CLU,CTSS,ENTPD1,FABP1,HSD11B1,LRP1,MPO,MSN,NCEH1,PKLR,PLTP,PON1,RAC1,RHOA,S100A8,S100A9,SCP2,SLC25A1,SLCO2A1,SNTB1,SOAT1,STX12	37
Lipid Metabolism, Molecular Transport, Small Molecule Biochemistry	transport of cholesterol	6.05e-11		-0.115	ACAT1,ACSL1,ADIPOQ,AGER,ALB,ANXA6,APCS,APOA1,APOA4,APOE,ARHGEF12,CANX,CAV1,CD36,CDC42,CES1,CLU,CTSS,ENTPD1,FABP1,LRP1,MPO,MSN,NCEH1,PLTP,PON1,PRKCD,RAC1,RHOA,S100A8,S100A9,SCP2,SLC25A1,SNTB1,SOAT1,STX12,VPS4B	37
Cell Morphology	cell rounding	6.08e-11		1.921	AGT,AKAP12,ARHGAP31,ARHGDIA,ARHGEF1,CDC42,CDKN1B,EFNB1,F2,FN1,GNA13,GNAQ,GSN,ITGAV,MAPK1,MYH9,PAK4,PARVB,PTGFRN,PTPN11,PXN,RHOA,ROCK1,ROCK2,RRAS,SOD2,SRC	27
Cancer, Organismal Injury and Abnormalities, Respiratory Disease	stage IV lung cancer	6.49e-11			ATIC,B2M,CD44,EEF1A1,EGFR,EIF4A1,FDPS,FGG,FKBP1A,FN1,GART,HSP90AA1,HSP90AB1,HSP90B1,LYN,MAP2K1,NDUFB4,POR,PPIA,PTGS1,RPL27,RPL7,RPS11,RPS27A,RPS6,SRC,TPT1,TUBA1A,TUBA1C,TUBA4A,TUBA8,TUBB1,TUBB2A,TUBB4B	34
Cell Death and Survival	cell death of fibroblasts	6.71e-11		-0.991	AGER,AIFM1,ARHGAP1,ATG7,BAX,CAMP,CAPNS1,CAT,CDC42,CDH1,CDKN1B,CLIC4,CLU,CTBP1,CTBP2,CTSD,CYCS,DDX58,EGFR,EIF2S1,EIF4E,EMD,ENG,EPHX1,FLNA,GPI,GPX1,GPX4,GSK3B,HTRA2,ITGB1,KHDRBS1,LMNA,LUM,M6PR,MAP2K1,MAP4,MAPK14,OPA1,PITPNA,PLCG1,PLG,PLP2,PRKAA1,PRKAR2B,PRKCD,PTPN11,PYCARD,QKI,RAC1,S100A8,SH3GLB1,SLK,SOD1,SOD2,SRC,STAT3,STK4,TGM2,TPP1,TPP2,UBE2K	62
Cell Morphology, Organ Morphology, Skeletal and Muscular System Development and Function, Tissue Morphology	morphology of muscle cells	7.19e-11			ACADM,ACADVL,ACE,ACTC1,ADIPOQ,ADK,AGT,AKAP5,ATP2A2,BAX,CA2,CALR,CAMK2D,CAPZB,CAST,CAT,CAV1,CAV2,CD47,CDKN1B,CFL2,CLU,CSRP3,CTNNB1,CXADR,CYBA,DAG1,DES,EMD,FHL1,FN1,GNAQ,GNAS,GPX1,GSK3B,H6PD,HSD11B1,HSP90B1,ICAM1,ITPA,JUP,LAMA4,LIMS1,LMNA,LMO7,LUM,MAP1S,MAP2K1,MAPK1,MAPK14,MB,MMP9,MPO,MTPN,MYH10,MYH11,MYH6,PARK7,PFKM,PLEC,PPIA,PPP3CA,PRDX3,PRKAA1,PTK2,PTPN11,RAB1A,RAC1,RHOA,SCARB2,SOD2,SPTBN1,SRC,S…	79
Cell-To-Cell Signaling and Interaction, Reproductive System Development and Function	binding of gonadal cell lines	7.25e-11		0.541	AGER,ANXA5,APOE,CALR,CD34,CD44,CD9,ESAM,F11R,F2,FERMT2,FGA,FN1,GP1BA,GP1BB,ITGA1,ITGA2,ITGA2B,ITGB1,ITGB2,ITGB3,LTF,PF4,RPS6KA3,SNX9,VWF	26
Lipid Metabolism, Small Molecule Biochemistry	synthesis of fatty acid	7.69e-11		1.17	ABCD3,ACACA,ACADL,ACADVL,ACAT1,ACLY,ACOT7,ACSL1,ACSL4,ACSS1,ADIPOQ,AGER,AGT,AKR1B1,ALB,ALOX12,ANXA1,APOA4,APOE,ASAH1,CAMP,CAV1,CAV2,CD36,CLU,DECR1,DLAT,DLD,EGFR,EIF6,ELOVL1,ERLIN1,F2,FASN,FN1,HACD3,HBB,HMOX2,HPGD,IGFBP7,ITGA3,KNG1,LTA4H,LTF,LYN,MAP2K1,MAPK1,MAPK14,MAPK3,PARK7,PDHA1,PDHB,PKM,PLAA,PLG,PTGIS,PTGS1,QKI,RAC1,SCP2,SERPINC1,SNCA,SOAT1,SOD1,STAT3,TECR,TXN,VIM,VTN,VWF	70
Cancer, Gastrointestinal Disease, Organismal Injury and Abnormalities	gastrointestinal neoplasia	7.86e-11		0.254	AAK1,AARS,ABCA3,ABCD3,ABCE1,ABCF1,ABHD14B,ABLIM1,ACAA1,ACAA2,ACADSB,ACADVL,ACAP2,ACAT1,ACE,ACLY,ACO1,ACOT7,ACSF2,ACSL4,ACSL5,ACSS1,ACTC1,ACTG1,ACTR1A,ACVRL1,ADAM10,ADD1,ADD3,ADIPOQ,ADK,ADSL,ADSSL1,AFG3L2,AFM,AGO2,AGR2,AGRN,AGT,AHCY,AHNAK,AHNAK2,AHSA1,AHSG,AIMP1,AK3,AKAP12,AKAP2,AKAP5,AKR1B1,AKR1B10,AKR1C1/AKR1C2,AKR1C3,AKR7A2,ALB,ALCAM,ALDH16A1,ALDH1A1,ALDH1B1,ALDH1L1,ALDH2,ALDH3A1,ALDH3A2,ALDH6A…	1070
Cellular Movement, Hematological System Development and Function, Immune Cell Trafficking	homing of leukocytes	8.21e-11		-0.883	ADAM10,AGER,ANXA1,APOA1,APOE,C3,CAMP,CAPG,CD44,CD47,CD9,CDC42,Chil3/Chil4,CMKLR1,CORO1A,CST3,CXADR,DEK,DIAPH1,DPP4,EFNB1,ELMO1,F2,FLOT1,FN1,GNA11,GNA13,GNAI2,GNAI3,GNAO1,GNAS,GSN,HEBP1,HP,HSPD1,ICAM1,ITGA1,ITGB2,ITGB3,LCN2,LCP1,LGALS1,LGALS3,LSP1,LYN,MAPK14,MAPKAPK2,MMP9,MPP1,MYLK,NQO1,NQO2,PF4,PFN1,PLEC,PLG,PPIA,PPIB,PTPN11,PTPN6,RAC1,RAC2,RHOA,ROCK1,RPL13A,RPS19,S100A8,S100A9,SERPINA1,SERPINA3,…	82
Organismal Injury and Abnormalities	Hypertrophy	8.83e-11		0.293	ACE,ACTC1,ADIPOQ,ADK,AGER,AGT,AKAP5,APOE,ATP2A2,BAX,C3,CA2,CACNA2D1,CAMK2D,CAST,CAT,CAV1,CD2AP,CD36,CDKN1B,CKM,CKMT2,CMKLR1,CPT2,CSRP3,CTNNB1,CTSB,CTSD,CYBA,DAG1,DBI,DES,DNAJC3,DPP4,EGFR,EHD4,ERBIN,FABP3,FHL1,FKBP1A,FLNB,FN1,FUBP1,GNA11,GNAI2,GNAQ,GPX1,GPX3,GRB2,GSK3B,GSN,GUCY1A3,HPRT1,HSD11B1,ICAM1,ITGB3,LAMA4,LYN,MAP2K1,MAPK1,MAPK14,MAPK3,MB,MMP9,MTPN,MYH10,MYH14,MYH6,NT5E,PAFAH1B1,PARK7,PFKM,P…	98
Cellular Movement	migration of fibrosarcoma cell lines	9.05e-11	Increased	2.942	ADGRE5,AHNAK,AP2M1,ARPC2,BCAM,CAT,CDC42,CTTN,EIF4E,FBLIM1,FBLN5,FLNA,FLNB,FN1,HNRNPK,S100A11,SEPT9,SLC9A3R1,SLC9A3R2,SOD2	20
Cellular Movement, Hair and Skin Development and Function	cell movement of keratinocytes	9.39e-11		1.917	ACTN4,ADIPOQ,AGT,AHSG,ALDOA,CD9,CSPG4,CTNNA1,EGFR,FERMT2,ICAM1,ILK,ITGA2,ITGA3,ITGAV,ITGB1,JUP,KRT16,KRT2,KRT6B,LTF,MAPRE2,MMP9,PAK4,PLEC,PPM1A,PTK2,RAC1,RHOA,SRC,STAT3,WASF2	32
Metabolic Disease, Organismal Injury and Abnormalities, Renal and Urological Disease	aciduria	9.44e-11		-1.55	ACADL,APRT,CPS1,DBT,DLD,ETFA,ETFB,ETFDH,FAH,GSTZ1,HADH,HCFC1,IDH2,IVD,MCCC1,MCCC2,MUT,OGDH,PCCA,PCCB,SLC25A1,SOD2,SUCLA2,SUCLG1	24
Cell Morphology, Cellular Movement, Hematological System Development and Function, Immune Cell Trafficking	cell spreading of leukocytes	9.44e-11		1.429	ALB,APCS,CD44,CD47,CDC42,CNN2,CORO1A,DCTN2,FERMT3,FN1,ICAM1,ITGB1,ITGB2,KNG1,LYN,PECAM1,PLCG1,PTPN11,RAC1,RAP1B,RHOA,TLN1,VTN,Wasl	24
Skeletal and Muscular System Development and Function	function of muscle	9.72e-11		1.708	ADH5,ADIPOQ,AGRN,AGT,AKAP5,ANXA6,APEX1,APOE,AQP1,ARRB1,ASPH,ATP1A1,ATP2A2,CACNA2D1,CAT,CAV1,CAV2,CD44,CD47,CDC42,CKM,CKMT2,CLU,Crip2,CRK,CSRP3,DES,DLG1,DNM1L,EFEMP1,EFNB1,ENO1,ENTPD1,F2,FKBP1A,GNAI2,GNAI3,GUCY1A3,H6PD,HLA-A,HSD11B1,ICAM1,ITGA3,ITGB1,ITGB3,JUP,LAMA4,LAMP2,LIMS1,LMNA,MAOA,MAPK1,MB,MMP9,MTPN,MYH10,MYH11,MYH14,MYH6,NOL3,PLCB3,PLEC,PRKAA1,SLC4A1,SOD1,SOD2,TGFB1I1,THBS1,TPM1,USP14,VASP…	73
Cellular Growth and Proliferation, Organismal Development	growth of yeast	9.82e-11	Increased	3.45	AARS,BAX,BPNT1,CAMP,CDC42,DHX15,DLD,DNAJC3,EIF3E,EIF4A1,F2,HSP90AA1,HSP90AB1,LCP1,LYZ,MAP2K1,MAPK14,MAPK3,MAPRE1,MAPT,PAPSS2,PLCG1,PLS3,RACK1,RANBP1,SLC25A4,SLC25A5,SNCA,UBE2I,YARS	30
Organismal Injury and Abnormalities, Tissue Morphology	permeability of epithelial tissue	1.01e-10		-0.737	ADAM10,AGER,AQP1,ARHGDIA,CAMK2D,CDH5,CTNNB1,CTTN,ENG,F11R,F2,GNAO1,KNG1,LRPAP1,MAPKAPK2,MCAM,MMP9,MYADM,MYLK,PECAM1,PTK2,PXN,RAC1,SRC,VASP,XDH	26
Cell-To-Cell Signaling and Interaction, Embryonic Development	binding of embryonic cell lines	1.05e-10		1.197	ANXA2,C3,CAV1,EFNB1,FGA,FGG,FN1,GRB2,ICAM1,ITGA3,ITGAV,ITGB1,ITGB2,ITGB3,KNG1,LRP1,PDCD6IP,POSTN,PPP2CA,RRAS,SRC,VTN	22
Cardiovascular System Development and Function, Tissue Morphology	permeability of vasculature	1.19e-10		0.447	APOE,AQP1,C3,C4A/C4B,CAV1,CDH5,COL18A1,CTTN,ESAM,F11R,F2,GSN,ICAM1,KNG1,KRT1,LRP1,LSP1,MFGE8,MMP9,MYLK,MYOF,NT5E,PECAM1,PLG,PLVAP,PTK2,SERPINC1,SERPINF1,SERPING1,SRC,STAT3,THBS1,VWF,XDH,YES1	35
Cellular Growth and Proliferation	colony formation of cells	1.21e-10		1.07	ADIPOQ,AIFM1,AKAP12,ALDH1A1,ALDH3A1,ANXA1,ANXA7,ATG7,ATIC,BAG3,CALR,CAMP,CAT,CAV1,CD44,CD9,CDC42,CDKN1B,CEACAM5,CLTC,CLU,CNDP2,CSNK2A1,CTNNB1,CTSB,CTSD,CUL4A,DCN,DDX3X,DDX5,DYNC1H1,EGFR,EIF6,ELAVL1,ENO1,EPCAM,EWSR1,EZR,GNAI2,GRB2,HDGF,HIST1H1D,HNRNPA2B1,HPGD,HSPA1A/HSPA1B,HSPA9,IFITM3,IGFBP7,ILK,IQGAP1,ITGA1,JUP,KHDRBS1,KRT19,KRT8,LIMA1,LMNA,LUM,MAP2K1,MAPK1,MAPK14,MCAM,MMP9,NDRG1,NME2,NPM1,PDLIM…	103
Cell Death and Survival, Neurological Disease, Organismal Injury and Abnormalities	cell death of brain cells	1.26e-10		-1.793	AIFM1,APOE,ATG7,BAX,C7,C9,CAPN1,CAPNS1,CAST,CAT,CDC42,CDKN1B,CLU,CR1L,CTSD,CYCS,DNM1L,F2,GAPDH,GCLC,GCLM,GDA,GNAO1,GPT,GSK3B,HIP1,HMGB2,HSPA5,HSPB1,HSPD1,HTRA2,HYOU1,LCN2,LRPAP1,MAOA,MAP2K1,MAPK14,MAPT,NAE1,P4HB,PARK7,PEA15,PRKCD,RHOA,ROCK1,ROCK2,RPS3,SERPINA3,SERPINF1,SH3GLB1,SLC25A10,SNCA,SOD1,SRC,STIP1,STK4,TARDBP,TCP1,TF,TGM2,UBE2L3,VAPA,VAPB,YWHAB	64
Cell Cycle, Gene Expression	binding of DNA	1.3e-10		0.586	ADIPOQ,AGT,AIMP1,ALB,ALOX12,ANXA7,APEX1,APOH,BCAT2,CALM1 (includes others),CALR,CARM1,CAT,CAV1,CFL1,CLU,CTNNB1,CUL4A,CYP2B6,DDX58,EGFR,F2,FN1,GAPDH,GBP2,GFPT1,Gm21596/Hmgb1,GNAS,GPX1,GSK3B,GSTM5,GSTP1,Hist1h1e,HMGB2,HNRNPC,HP,HSPA1A/HSPA1B,ILK,ITGA2,ITGB2,ITGB3,KNG1,KRT6B,LGALS1,LMNA,LTF,LYN,MAP2K1,MAPK1,MAPK14,MAPK3,MAPKAPK2,MAPT,MYH11,NCL,NPM1,PHB,PKN1,PLCG1,PLG,POR,PPIA,PPIB,PPP2CA,PPP5C,PRDX1…	104
Infectious Diseases, Respiratory Disease	viral respiratory infection	1.32e-10			ACSL1,ACTN1,AIMP1,ANPEP,ANXA1,CAMP,CD9,CKM,CLU,CTSZ,FLOT2,GAPDH,GLUL,GSTO1,GYG1,HIST1H1C,HLA-DQA1,HP,ITGA2B,LCN2,LTA4H,LTF,MSRA,PDXK,PYGL,S100A9,SERPINA1,SLC2A3,STXBP2,TALDO1,TKT,TUBB4B,VAMP3,ZYX	34
Cellular Development, Cellular Growth and Proliferation, Organ Development, Skeletal and Muscular System Development and Function, Tissue Development	proliferation of muscle cells	1.32e-10	Increased	2.189	ADIPOQ,AGER,AGT,AKR1B1,ALOX12,APOE,CALCRL,CAMK2D,CAPN2,CAV1,CDH13,CDKN1B,CLU,COMT,CSRP3,CTNNB1,CTSB,CXADR,CYBA,DPP4,EGFR,ELAVL1,EMD,F2,FBLN5,FHL1,FN1,GNA11,GNAI1,GNAQ,GNAS,GPX1,GSK3B,HSPD1,ILK,ITGA2,ITGA6,ITGB1,ITGB3,KCNK2,LMNA,LRP1,LRRFIP1,MAP2K1,MAPK1,MAPK14,MAPK3,MMP9,NACA,NAMPT,NDRG2,NDUFV1,NOL3,NQO1,NQO2,OGN,PLG,POSTN,PPIA,PRKAR1A,PTK2,PTPN11,RAB1A,RAB5A,RAC1,RHOA,ROCK1,ROCK2,RTN4,SERPINF2,S…	81
Cellular Movement, Hematological System Development and Function, Immune Cell Trafficking	migration of granulocytes	1.34e-10	Increased	2.057	ADAM10,AGER,ALB,ANXA1,ARHGAP1,C3,CAMP,CD44,CD47,CNN2,ENG,FN1,Gm21596/Hmgb1,GNAI2,GNAI3,ICAM1,ITGB1,ITGB2,ITGB3,LGALS1,LSP1,LTF,LUM,MAPKAPK2,MMP9,MYLK,PECAM1,PLG,PTPN6,RAC1,RAP1B,ROCK2,RTN4,S100A8,S100A9,SERPINC1,SWAP70,TLN1,TXN,VASP	40
Hematological System Development and Function, Tissue Morphology	quantity of blood cells	1.47e-10		1.459	ACAT1,ADAM10,ADD1,ADD3,ADGRE5,ADIPOQ,AGER,AGR2,AGT,ALDH2,ANPEP,APOA1,APOE,AQP1,ARHGDIA,ARHGDIB,ARHGEF1,ATG7,B2M,BAG3,BAX,Bst2,C3,C4A/C4B,C6,CALCRL,CAMP,CAPNS1,CARM1,CBR3,CD34,CD36,CD44,CD47,CD81,CD9,CDH13,CDKN1B,CFH,CHI3L1,CLIC4,CMKLR1,CNN2,COMT,CORO1A,CTNNB1,CTSB,CTSD,CTSS,CUL4A,DCN,DDX58,DIAPH1,EFNB1,ELAVL1,ELMO1,EPB42,EPS15,F13A1,F2,FABP1,FABP5,FERMT3,FLNA,FUBP1,Gm21596/Hmgb1,GNA13,GNAI2,GNAS,…	182
Cell-To-Cell Signaling and Interaction, Embryonic Development	binding of embryonic cells	1.49e-10		0.608	BCAP31,C3,CD9,CDH1,CTNNB1,EFNB1,FGA,FGG,FN1,ICAM1,ITGA3,ITGAV,ITGB1,ITGB2,ITGB3,LRP1,PDCD6IP,POSTN,RAC1,RRAS,SRC,TLN1,VTN	23
Cell Cycle	interaction of DNA	1.61e-10		0.607	ADIPOQ,AGT,AIMP1,ALB,ALOX12,ANXA7,APEX1,APOH,BCAT2,CALM1 (includes others),CALR,CARM1,CAT,CAV1,CFL1,CLU,CTNNB1,CUL4A,CYP2B6,DDX58,EGFR,F2,FN1,GAPDH,GBP2,GFPT1,Gm21596/Hmgb1,GNAS,GPX1,GSK3B,GSTM5,GSTP1,Hist1h1e,HMGB2,HNRNPC,HP,HSPA1A/HSPA1B,ILK,ITGA2,ITGB2,ITGB3,KNG1,KRT6B,LGALS1,LMNA,LTF,LYN,MAP2K1,MAPK1,MAPK14,MAPK3,MAPKAPK2,MAPT,MYH11,NCL,NPM1,PARP3,PDIA3,PHB,PKN1,PLCG1,PLG,POR,PPIA,PPIB,PPP2CA…	106
Cell-To-Cell Signaling and Interaction	adhesion of leukemia cell lines	1.68e-10		1.17	ADAM10,AFDN,APOH,CD44,CD47,CDH1,CRK,CTNNB1,F11R,F2,FERMT3,FLNA,FN1,GNA13,GP1BA,GP1BB,ICAM1,ITGA3,ITGA6,ITGB1,ITGB2,MAP2K1,PLCG1,PRMT1,PSMD4,RAC1,RAP1A,RHOA,RPSA,TGM2	30
Cell Death and Survival	cell viability of myeloma cell lines	1.69e-10	Increased	2.586	CAT,CD81,CKAP5,COPB2,CTNNB1,EIF3C,EIF4A1,EIF4G1,GSK3B,HIP1,HSP90B1,LDHA,NAMPT,PRPF8,PSMA1,PSMA3,PSMA4,PSMA6,PSMC3,PSMC4,PSMC5,RPL27,RPL38,RPS6KA3,SNRPA1,SOD1,SOD2,STAT3,XPO1	29
Cell Death and Survival	apoptosis of cervical cancer cell lines	1.71e-10	Decreased	-2.251	AIFM1,ANXA5,API5,BAX,BCAP31,CAMP,CAT,CCAR2,CCT4,CDKN1B,CKAP5,CSNK2A1,CTNNB1,CTSB,DNM1L,DYNC1H1,EEF1A1,EGFR,ELAVL1,EZR,FAM129B,FIS1,FLNB,GNA11,GSK3B,HNRNPH1,HNRNPK,IMMT,KHDRBS1,LIMS1,MAN2C1,MAP2K1,MAPK1,MAPK14,MARC2,MSN,NAPA,NDRG2,NOL3,OPA1,PAK2,PAK4,PARVA,PCBP2,PDCD6IP,PLSCR3,PPIA,PPP2R2A,PRKCD,PRPF19,RAC1,RALB,RPS24,RPS6KA3,SEPT4,SNCA,SRSF1,STAT1,STAT3,STK4,TCP1,TRAP1,TUBA1A,TXN,UBE2I,UCHL1,VDAC1	67
Cell Death and Survival	apoptosis of heart cells	1.8e-10		-0.603	ACTC1,ADIPOQ,AGT,APOA1,CALCRL,CALR,CAMK2D,CAT,CDKN1B,CSK,CTNNB1,CXADR,ELAVL1,GAPDH,GNAI2,GNAQ,GSK3B,GSN,HMOX2,HSPD1,HSPE1,KNG1,LCN2,MAOA,MAP2K1,MAPK1,MAPK14,MAPKAPK2,MPO,MTPN,NAMPT,NOL3,PARK7,PHB,PKN1,PPP3CA,PRKAA1,PRKCD,PTPN11,RAC1,RHOA,RTN4,SERPINF1,SOD2,STAT1,STAT3,STK4,THBD	48
Cellular Development, Cellular Growth and Proliferation, Nervous System Development and Function, Tissue Development	outgrowth of neurites	1.81e-10		1.365	ACAP2,ADAM10,AGER,Aldh1a7,Anp32a,APEX1,APOE,BAX,CAT,CD47,CD9,CDC42,CORO1B,CRK,DNM1L,DPYSL2,DPYSL3,EEA1,EFNB1,EGFR,EIF5A,EWSR1,EXOC4,EZR,F2,FECH,FKBP4,FN1,Gm21596/Hmgb1,GNAO1,GNAQ,GNAS,GPHN,ILK,IQGAP1,ITGA1,ITGA3,ITGB1,ITGB3,LGALS1,MAP2K1,MAPK1,MAPK3,MAPT,MARK2,MMP9,MYH10,MYH9,NRP1,PAFAH1B1,PAK4,PDIA3,PLG,PRKACA,PRKCD,PTPN11,PTPN6,PXN,RAB22A,RAB35,RAC1,RAP1B,RHOA,RHOG,ROCK1,ROCK2,RTN4,SERPINE2,SER…	85
Cellular Movement	transmigration of cells	1.88e-10	Increased	2.215	ADAM10,ALCAM,APOE,CAPN2,CD44,CD47,CDC42,CDH1,CDH5,CNN2,CTSS,DCN,ENG,F11R,F2,FERMT3,FN1,GNAI2,GNAI3,HSP90AA1,ICAM1,ITGAV,ITGB1,ITGB2,ITGB3,KCNK2,LGALS1,MCAM,MMP9,MYH10,MYH9,MYLK,PAFAH1B1,PECAM1,PTK2,PTPN6,RAC1,RAC2,RAP1A,RHOA,RTN4,SRC,TGM2,XDH	44
Small Molecule Biochemistry	metabolism of dicarboxylic acid	1.92e-10			ACLY,CS,FH,GOT1,GOT2,MDH1,MDH2,ME1,NIT2,PC,PCK2,SDHA,SDHB,SUCLA2,SUCLG1,SUCLG2	16
Cellular Movement	cell movement of leukemia cell lines	1.98e-10	Increased	2.944	ACTN1,ADAM10,AGT,ANXA2,ARHGEF1,C3,CAPN2,CD44,CD47,CDC42,CLTC,CRK,CSK,DPYSL2,ENG,F2,FERMT3,FLNA,FLNB,FN1,GC,GNA13,HOMER3,IQGAP1,ITGB1,LYN,MMP9,PAK2,PLCG1,PLG,PPIA,PTK2,PXN,RAC1,RHOA,SLC9A3R1,SRC,STAT3,TGM2,VTN,XDH	41
Developmental Disorder	Growth Failure	2.09e-10	Decreased	-2.99	ABI1,ACACA,ACSS1,ACTN4,ACVRL1,AGO2,APEX1,AQP1,AQP5,ARHGAP1,CD2AP,CDH5,CFL2,CKB,COPS3,COPS8,CR1L,CTSB,CYCS,DAD1,Dazap1,DBI,DDX3X,DIAPH1,DLD,EFTUD2,EGFR,ELAVL1,FKBP4,FLNB,FN1,FUBP1,GCLC,Gm21596/Hmgb1,GNA13,GNAI2,GNAS,GPD2,GPX1,GPX2,GUCY1B3,H2AFY,HADHA,HIST1H1C,HIST1H1D,Hist1h1e,HLA-DQB1,HNRNPD,HSD17B4,HTRA2,IARS,ITGA3,ITGA6,ITGAV,ITPA,JUP,KRT6B,LMNA,LRP1,MAPK1,MAPK14,MARK2,MB,MSRA,MUC5B,MUT,Nedd4,N…	117
Cellular Assembly and Organization	organization of plasma membrane	2.1e-10		1.698	AGRN,CAPZB,CARMIL1,CAV1,CAV2,CD44,CDH1,CFL1,CORO1A,CORO1B,CTNNA1,CTNNB1,FBLIM1,ILK,ITGA8,LIMA1,MAPT,MYH9,Nedd4,Nptn,NUMB,PLEK,RAB8B,RAC1,SNCA,SPTA1,SPTB,SPTBN1,SRC,TPM1,VCL	31
Cell Death and Survival	cell death of carcinoma cell lines	2.17e-10		-0.397	ACO2,ADIPOQ,AIFM1,ALDH1L1,AP2A2,API5,ATG7,BAX,CAMP,CCAR2,CD44,CDKN1B,CFH,CLU,COX6B1,CSNK2A1,CTNNB1,CTSB,CTTN,DDX58,DHX9,EGFR,EIF2S1,FASN,FN1,GAPDH,GPI,GPX1,GSK3B,HK1,HNRNPH1,HSPA5,IGFBP7,ITGAV,ITGB3,JUP,KRT18,LCN2,MAPK1,MAPK14,MYCT1,NDRG1,NFIB,NQO1,NT5E,OGT,PEA15,PKM,PPP2CA,PRKAR1A,PRKCD,PTPN6,RAC1,REPS2,S100A11,SERPINA3,SFTPA1,SOD1,SRC,SRSF1,STAT1,STAT3,STIM1,TGM2,TRAP1,TXNRD1,UCHL1,UQCRFS1,VDAC…	70
Hereditary Disorder, Organismal Injury and Abnormalities, Skeletal and Muscular Disorders	autosomal dominant myopathy	2.19e-10			AARS,ACLY,AHNAK,BAG3,BGN,CAP1,CAV2,CFL1,CNN3,COL6A3,COLEC12,CPQ,DNM2,DYNC1H1,ENG,GARS,HARS,HNRNPDL,HSPB1,LMNA,PGRMC1,PLS3,RAB7A,RSU1,S100A11,SERPINH1,STIM1,TMEM43,TUBB2A,VCP	30
Dermatological Diseases and Conditions, Immunological Disease, Inflammatory Disease, Organismal Injury and Abnormalities	lichen planus	2.19e-10			APOE,B2M,BAX,CD44,CFL1,DDB1,DYNLL1,EEF1A1,EIF5A,ENO1,FKBP1A,FTH1,GSN,HBB,HLA-A,HLA-DQB1,IFITM3,ILK,JUP,KRT16,KRT5,LAP3,LCP1,MMP9,PFN1,PPP3CA,PSME2,RPS17,S100A8,S100A9	30
RNA Post-Transcriptional Modification	splicing of RNA	2.23e-10		0.723	AHNAK,CCAR2,CDC42,DDX17,DDX39B,DDX5,EFTUD2,EPB41,HCFC1,HNRNPA2B1,HNRNPC,HNRNPF,HNRNPH1,HNRNPH3,HNRNPK,HNRNPL,HNRNPM,KHSRP,NOL3,NONO,NPM1,PRPF19,PRPF8,PRX,PTBP1,Rbmxl1,SF3A3,SF3B1,SF3B2,SFPQ,SNRNP200,SNRPA1,SNRPD1,SNRPD3,SNRPN,Srrm1,SRSF1,SRSF2,SRSF3,SRSF4,SRSF7,SYNCRIP,TARDBP,U2AF2	44
Metabolic Disease, Organismal Injury and Abnormalities, Renal and Urological Disease	organic aciduria	2.25e-10			CPS1,DBT,DLD,ETFA,ETFB,ETFDH,GSTZ1,HCFC1,IDH2,IVD,MCCC1,MCCC2,MUT,OGDH,PCCA,PCCB,SLC25A1,SOD2,SUCLA2,SUCLG1	20
Cardiovascular Disease, Cell Death and Survival, Organismal Injury and Abnormalities, Skeletal and Muscular Disorders	apoptosis of cardiomyocytes	2.26e-10		-0.481	ACTC1,ADIPOQ,AGT,APOA1,CALCRL,CALR,CAMK2D,CAT,CDKN1B,CSK,CXADR,ELAVL1,GAPDH,GNAI2,GNAQ,GSK3B,GSN,HMOX2,HSPD1,HSPE1,KNG1,LCN2,MAOA,MAP2K1,MAPK1,MAPK14,MAPKAPK2,MPO,MTPN,NAMPT,NOL3,PARK7,PHB,PKN1,PPP3CA,PRKAA1,PRKCD,PTPN11,RAC1,RHOA,RTN4,SERPINF1,SOD2,STAT1,STAT3,STK4,THBD	47
Cellular Compromise	stress response of cells	2.28e-10		-0.104	AGER,ALDH3A2,ALOX12,ATP2A2,BAX,CALR,CAT,CDC37,CTSB,CTSD,CTSS,EFEMP1,ERO1A,FABP1,GMFB,HNRNPA1,HSD17B10,HSP90B1,HSPA5,MAPK14,MAPT,MMP9,MYH11,NAMPT,NDRG2,NQO1,PRDX1,PRDX6,RAB6A,SFTPC,SNCA,SOD1,STIM1,TARDBP,USP9X,VCP,XDH,YBX1	38
Cell-To-Cell Signaling and Interaction, Embryonic Development	adhesion of embryonic cells	2.31e-10		0.779	BCAP31,C3,CD9,CDH1,CTNNB1,EFNB1,FGA,FGG,FN1,ICAM1,ITGA3,ITGAV,ITGB1,ITGB2,ITGB3,LRP1,PDCD6IP,POSTN,RAC1,RRAS,SRC,VTN	22
Cancer, Organismal Injury and Abnormalities, Respiratory Disease	metastatic lung carcinoma	2.31e-10			ATIC,B2M,CD44,EEF1A1,EGFR,EIF4A1,FDPS,FGG,FN1,GART,HSP90AA1,HSP90AB1,HSP90B1,LYN,MAP2K1,NDUFB4,PPIA,PTGS1,RPL27,RPL7,RPS11,RPS27A,RPS6,SRC,TPT1,TUBA1A,TUBA1C,TUBA4A,TUBA8,TUBB1,TUBB2A,TUBB4B,YWHAE	33

## Sheet: S6. Item cell movement
Cellular movement' proteins altered in expression in the mice orthotopic human lung tumors overexpressing EIF3F
ID	Genes in dataset	Prediction (based on measurement direction)	Expr Fold Change	Findings
O15031	PLXNB2	Increased	1,813	Increases (14)
P12429	ANXA3	Increased	1,754	Increases (3)
Q91X70	C6	Increased	1,740	Increases (2)
P30086	PEBP1	Decreased	1,664	Decreases (4)
Q99LB4	CAPG	Increased	1,632	Increases (1)
P04792	HSPB1	Affected	1,627	Affects (5)
F8WH23	IGFBP7	Decreased	1,616	Decreases (1)
Q8N4C8	MINK1	Increased	1,598	Increases (3)
P08670	VIM	Increased	1,596	Increases (17)
Q02750	MAP2K1	Increased	1,594	Increases (26)
P0DMV9	HSPA1A/HSPA1B	Increased	1,572	Increases (2)
Q07813	BAX	Decreased	1,572	Decreases (7)
Q02566	MYH6	Affected	1,464	Affects (3)
P23284	PPIB	Increased	1,456	Increases (2)
P30041	PRDX6	Affected	1,449	Affects (1)
Q71U36	TUBA1A	Affected	1,447	Affects (2)
P07237	P4HB	Affected	1,446	Affects (1)
A0A0D9SEG8	ADGRE5	Increased	1,439	Increases (3)
Q9DC51	GNAI3	Increased	1,434	Increases (11)
P07355	ANXA2	Increased	1,431	Increases (19)
J3KTL2	SRSF1	Increased	1,420	Increases (2)
O43707	ACTN4	Increased	1,401	Increases (20)
A2AL85	ASPH	Increased	1,396	Increases (1)
E9Q8Z5	CTNND1	Increased	1,372	Increases (5)
Q99JP6	HOMER3	Increased	1,370	Increases (1)
P27005	S100A8	Increased	1,369	Increases (14)
P67809	YBX1	Increased	1,354	Increases (6)
Q9JKR6	HYOU1	Affected	1,342	Affects (1)
Q9JM96	CDC42EP4	Affected	1,333	Affects (5)
D6RAX2	CTBP1	Affected	1,331	Affects (2)
A0A0A0MRV0	RRBP1	Increased	1,324	Increases (1)
P31230	AIMP1	Increased	1,323	Increases (6)
P00338	LDHA	Increased	1,317	Increases (1)
Q91WQ3	YARS	Increased	1,313	Increases (3)
P30412	PPIC	Affected	1,303	Affects (2)
Q9WTQ5	AKAP12	Increased	1,294	Increases (9)
F7A1B4	ENG	Increased	1,290	Increases (33)
O95994	AGR2	Increased	1,289	Increases (1)
Q13619	CUL4A	Increased	1,281	Increases (3)
Q6EDY6	CARMIL1	Increased	1,278	Increases (5)
P97449	ANPEP	Increased	1,274	Increases (2)
Q61503	NT5E	Decreased	1,269	Decreases (5)
Q99MN1	KARS	Increased	1,266	Increases (3)
P18760	CFL1	Increased	1,264	Increases (11)
P35579	MYH9	Increased	1,263	Increases (15)
P30101	PDIA3	Affected	1,263	Affects (1)
P29351	PTPN6	Increased	1,263	Increases (7)
Q99L47	ST13	Affected	1,260	Affects (1)
Q8VEK0	TMEM30A	Increased	1,257	Increases (4)
Q8BT60	CPNE3	Increased	1,254	Increases (3)
Q9Z0E6	GBP2	Decreased	1,252	Decreases (4)
Q01768	NME2	Increased	1,251	Increases (1)
Q9WUU7	CTSZ	Increased	1,242	Increases (3)
Q8BPB5	EFEMP1	Increased	1,241	Increases (7)
E9PUD1	SPAG9	Increased	1,240	Increases (2)
Q9BYG5	PARD6B	Affected	1,233	Affects (1)
P63028	TPT1	Affected	1,229	Affects (2)
O08917	FLOT1	Increased	1,229	Increases (2)
O75369	FLNB	Increased	1,227	Increases (10)
P04247	MB	Increased	1,225	Increases (2)
Q9CPX6	ATG3	Decreased	1,222	Decreases (1)
P06744	GPI	Increased	1,219	Increases (7)
Q60FE5	FLNA	Increased	1,218	Increases (32)
P84077	ARF1	Increased	1,215	Increases (4)
Q9WTR5	CDH13	Increased	1,213	Increases (27)
Q8BHC0	LYVE1	Increased	1,212	Increases (1)
P70336	ROCK2	Increased	1,208	Increases (9)
B9EI38	REPS2	Increased	1,206	Increases (1)
Q9BUL8	PDCD10	Increased	1,206	Increases (7)
P08228	SOD1	Decreased	1,206	Decreases (1)
P55060	CSE1L	Increased	1,205	Increases (2)
Q62433	NDRG1	Decreased	1,199	Decreases (8)
Q9Y265	RUVBL1	Increased	1,199	Increases (2)
P13597	ICAM1	Increased	1,199	Increases (130)
Q61210	ARHGEF1	Affected	1,198	Affects (5)
Q61362	CHI3L1	Increased	1,198	Increases (4)
O54988	SLK	Affected	1,196	Affects (4)
P17751	TPI1	Affected	1,194	Affects (1)
P09936	UCHL1	Increased	1,192	Increases (1)
O09164	SOD3	Decreased	1,191	Decreases (3)
Q61937	NPM1	Increased	1,190	Increases (8)
O08529	CAPN2	Increased	1,184	Increases (11)
A6X8Z5	ARHGAP31	Affected	1,177	Affects (1)
P11413	G6PD	Increased	1,177	Increases (1)
Q9H4G4	GLIPR2	Increased	1,174	Increases (1)
P40763	STAT3	Increased	1,173	Increases (70)
P06733	ENO1	Affected	1,171	Affects (1)
Q8BGS1	EPB41L5	Affected	1,170	Affects (1)
P70372	ELAVL1	Decreased	1,170	Decreases (1)
Q9JM76	ARPC3	Increased	1,166	Increases (1)
Q96CW1	AP2M1	Increased	1,165	Increases (1)
Q9WVA4	TAGLN2	Decreased	1,163	Decreases (6)
E9Q9N6	MARK2	Affected	1,163	Affects (1)
P63244	RACK1	Increased	1,163	Increases (20)
P20029	HSPA5	Increased	1,161	Increases (8)
B1AT92	GRB2	Increased	1,160	Increases (8)
P97807	FH	Decreased	1,160	Decreases (3)
D3Z1E6	ADAM10	Increased	1,160	Increases (23)
Q6A0A9	FAM120A	Increased	1,157	Increases (2)
P16858	GAPDH	Affected	1,157	Affects (1)
E9Q4G8	ALCAM	Increased	1,156	Increases (19)
P97333	NRP1	Increased	1,155	Increases (47)
Q3UHG5	TSPAN7	Decreased	1,155	Decreases (1)
P15306	THBD	Decreased	1,150	Decreases (14)
E9QP62	LIMS1	Increased	1,149	Increases (1)
Q8BTW9	PAK4	Increased	1,149	Increases (13)
A0A0R4IZW5	CDH1	Decreased	1,148	Decreases (29)
P60709	ACTB	Increased	1,147	Increases (5)
Q6URW6	MYH14	Affected	1,145	Affects (4)
P97298	SERPINF1	Decreased	1,144	Decreases (9)
O60701	UGDH	Affected	1,144	Affects (2)
Q9WUM4	CORO1C	Increased	1,143	Increases (3)
Q9R0P5	DSTN	Affected	1,143	Affects (2)
P62873	GNB1	Increased	1,141	Increases (1)
Q9R1W5	CALCRL	Decreased	1,141	Decreases (7)
Q8C253	LGALS3	Increased	1,140	Increases (33)
Q4FE56	USP9X	Increased	1,139	Increases (4)
P49817	CAV1	Increased	1,139	Increases (35)
Q3V3R4	ITGA1	Increased	1,138	Increases (19)
P63096	GNAI1	Decreased	1,137	Decreases (1)
E9PKG1	PRMT1	Increased	1,136	Increases (3)
Q8CDV7	ENTPD1	Decreased	1,136	Decreases (1)
Q7M739	TPR	Increased	1,135	Increases (3)
P40240	CD9	Increased	1,135	Increases (17)
Q91VI7	RNH1	Decreased	1,134	Decreases (2)
P01899	HLA-A	Increased	1,134	Increases (1)
P68032	ACTC1	Affected	1,134	Affects (2)
P97290	SERPING1	Decreased	1,133	Decreases (3)
B7FAU5	EMD	Decreased	1,132	Decreases (1)
Q99KJ8	DCTN2	Affected	1,132	Affects (2)
Q64735	CR1L	Decreased	1,131	Decreases (2)
P07901	HSP90AA1	Increased	1,130	Increases (10)
O55143	ATP2A2	Decreased	1,129	Decreases (2)
Q5SSZ5	TNS3	Decreased	1,129	Decreases (3)
Q9DBC7	PRKAR1A	Increased	1,128	Increases (1)
Q20BD0	HNRNPAB	Affected	1,128	Affects (1)
Q99KH8	STK24	Decreased	1,128	Decreases (4)
Q06124	PTPN11	Increased	1,127	Increases (25)
Q8R3G9	TSPAN8	Increased	1,126	Increases (1)
A0A087WR20	CTSH	Increased	1,126	Increases (5)
Q08857	CD36	Increased	1,126	Increases (12)
P29401	TKT	Affected	1,124	Affects (1)
Q62009	POSTN	Increased	1,123	Increases (13)
Q91W92	CDC42EP1	Increased	1,122	Increases (2)
Q9CVB6	ARPC2	Increased	1,122	Increases (5)
B4DLR8	NQO1	Decreased	1,121	Decreases (5)
Q61035	HARS	Increased	1,121	Increases (9)
P27546	MAP4	Decreased	1,120	Decreases (6)
Q14152	EIF3A	Decreased	1,120	Decreases (1)
Q99JY9	ACTR3	Increased	1,119	Increases (2)
P26645	Marcks	Increased	1,116	Increases (2)
E9Q6R7	UTRN	Decreased	1,116	Decreases (1)
P11499	HSP90AB1	Increased	1,115	Increases (3)
H0YHX9	NACA	Affected	1,115	Affects (2)
G3XA18	NAAA	Increased	1,114	Increases (1)
Q791V5	MTCH2	Decreased	1,114	Decreases (1)
O88792	F11R	Increased	1,114	Increases (15)
P63038	HSPD1	Decreased	1,114	Decreases (4)
A2APX3	CST3	Decreased	1,114	Decreases (2)
Q501J7	PHACTR4	Affected	1,113	Affects (2)
P63321	RALA	Increased	1,112	Increases (10)
Q02013	AQP1	Increased	1,112	Increases (4)
P31947	SFN	Increased	1,110	Increases (3)
S4R2T5	ATG7	Decreased	1,110	Decreases (3)
B1ARB3	PECAM1	Increased	1,110	Increases (52)
Q9UKG1	APPL1	Increased	1,110	Increases (6)
P61586	RHOA	Increased	1,110	Increases (90)
P84095	RHOG	Increased	1,109	Increases (16)
P14211	CALR	Increased	1,109	Increases (9)
Q99LX0	PARK7	Affected	1,108	Affects (2)
P61978	HNRNPK	Increased	1,107	Increases (3)
Q99KQ4	NAMPT	Affected	1,107	Affects (2)
Q8BH43	WASF2	Increased	1,105	Increases (10)
D3Z2Z1	CLIP1	Increased	1,105	Increases (1)
P26231	CTNNA1	Decreased	1,104	Decreases (6)
A0A0R4J0I9	LRP1	Increased	1,101	Increases (19)
G5E924	HNRNPL	Increased	1,101	Increases (12)
Q62188	DPYSL3	Decreased	1,100	Decreases (1)
E9Q616	AHNAK	Increased	1,100	Increases (7)
Q99PT1	ARHGDIA	Decreased	1,099	Decreases (1)
P09528	FTH1	Decreased	1,097	Decreases (1)
Q62167	DDX3X	Decreased	1,097	Decreases (1)
Q99KI0	ACO2	Affected	1,096	Affects (1)
P35222	CTNNB1	Increased	1,096	Increases (22)
Q9JI75	NQO2	Decreased	1,095	Decreases (4)
Q5SXR6	CLTC	Increased	1,092	Increases (3)
O08911	MAPK12	Affected	1,092	Affects (3)
Q9CQ65	MTAP	Decreased	1,091	Decreases (1)
Q9UL25	RAB21	Increased	1,091	Increases (2)
P50580	PA2G4	Decreased	1,090	Decreases (3)
Q6PDN3	MYLK	Increased	1,089	Increases (11)
P22599	SERPINA1	Increased	1,089	Increases (12)
O75874	IDH1	Decreased	1,087	Decreases (1)
P28654	DCN	Decreased	1,086	Decreases (11)
E9PDU6	CNN3	Increased	1,085	Increases (1)
P14618	PKM	Increased	1,085	Increases (9)
Q64442	SORD	Affected	1,085	Affects (2)
P14625	HSP90B1	Decreased	1,084	Decreases (1)
O08553	DPYSL2	Decreased	1,084	Decreases (8)
P30416	FKBP4	Increased	1,084	Increases (2)
P08865	RPSA	Increased	1,084	Increases (1)
P35813	PPM1A	Increased	1,084	Increases (1)
A0A0M3HEP7	ATP8A1	Increased	1,083	Increases (2)
P70460	VASP	Decreased	1,083	Decreases (15)
Q8R2Y2	MCAM	Increased	1,083	Increases (11)
P10605	CTSB	Increased	1,083	Increases (6)
P21619	LMNB2	Decreased	1,082	Decreases (3)
P19096	FASN	Increased	1,081	Increases (1)
A2AEX6	FHL1	Increased	1,080	Increases (2)
P52795	EFNB1	Decreased	1,078	Decreases (19)
Q63844	MAPK3	Increased	1,077	Increases (15)
P11835	ITGB2	Increased	1,075	Increases (62)
Q7TQD7	MYO1B	Affected	1,075	Affects (3)
P55302	LRPAP1	Increased	1,074	Increases (8)
Q9CQD1	RAB5A	Increased	1,073	Increases (8)
Q9CQW9	IFITM3	Increased	1,073	Increases (2)
P08758	ANXA5	Increased	1,073	Increases (1)
Q9CR16	PPID	Increased	1,073	Increases (1)
D3YYS6	MGLL	Decreased	1,073	Decreases (1)
P51858	HDGF	Increased	1,071	Increases (2)
Q9QUJ7	ACSL4	Increased	1,071	Increases (1)
Q64010	CRK	Increased	1,071	Increases (31)
Q07666	KHDRBS1	Increased	1,070	Increases (7)
P19253	RPL13A	Decreased	1,070	Decreases (4)
Q61792	LASP1	Decreased	1,070	Decreases (6)
Q64314	CD34	Affected	1,069	Affects (3)
Q91Z25	ARPC1B	Increased	1,068	Increases (3)
P08226	APOE	Decreased	1,068	Decreases (44)
P29788	VTN	Increased	1,067	Increases (68)
Q9D1A2	CNDP2	Decreased	1,066	Decreases (1)
Q08091	CNN1	Decreased	1,065	Decreases (1)
P62258	YWHAE	Increased	1,065	Increases (7)
Q8CFZ0	UBE2I	Decreased	1,065	Decreases (2)
P21279	GNAQ	Increased	1,064	Increases (2)
E9QN70	LAMB1	Increased	1,064	Increases (2)
Q9UPY8	MAPRE3	Increased	1,063	Increases (2)
Q8VCT4	CES1	Decreased	1,063	Decreases (2)
P51432	PLCB3	Increased	1,062	Increases (6)
Q61166	MAPRE1	Affected	1,062	Affects (1)
Q9ERL9	GUCY1A3	Decreased	1,062	Decreases (1)
E9PF82	CAMK2D	Affected	1,061	Affects (1)
J3KPX7	PHB2	Increased	1,061	Increases (1)
Q08209	PPP3CA	Decreased	1,061	Decreases (1)
P63005	PAFAH1B1	Increased	1,060	Increases (48)
A2A5Y6	MAPT	Affected	1,060	Affects (7)
P60953	CDC42	Increased	1,059	Increases (69)
P06730	EIF4E	Increased	1,059	Increases (6)
P22626	HNRNPA2B1	Increased	1,057	Increases (4)
P10852	SLC3A2	Increased	1,057	Increases (1)
Q61646	HP	Increased	1,057	Increases (2)
P49841	GSK3B	Increased	1,057	Increases (10)
Q8C3V4	STAT1	Increased	1,056	Increases (14)
P56399	USP5	Decreased	1,055	Decreases (2)
P28482	MAPK1	Increased	1,055	Increases (28)
P50396	GDI1	Affected	1,054	Affects (1)
Q14118	DAG1	Decreased	1,054	Decreases (2)
P70268	PKN1	Increased	1,052	Increases (2)
P47738	ALDH2	Affected	1,052	Affects (1)
P28661	2008-09-02	Increased	1,052	Increases (1)
D3Z1Z8	STMN1	Increased	1,051	Increases (9)
P28653	BGN	Increased	1,051	Increases (4)
P28843	DPP4	Decreased	1,050	Decreases (15)
F8VQJ3	LAMC1	Affected	1,050	Affects (2)
Q921L6	CTTN	Increased	1,050	Increases (18)
P34152	PTK2	Increased	1,049	Increases (93)
P55072	VCP	Increased	1,048	Increases (1)
P97468	CMKLR1	Increased	1,048	Increases (13)
O89103	CD93	Decreased	1,047	Decreases (3)
O89053	CORO1A	Increased	1,047	Increases (9)
Q62470	ITGA3	Increased	1,046	Increases (10)
Q80YP4	GUCY1B3	Decreased	1,046	Decreases (1)
Q9WU78	PDCD6IP	Increased	1,046	Increases (4)
Q9D031	RSU1	Affected	1,046	Affects (2)
A0A087WRP7	Ly6a (includes others)	Increased	1,045	Increases (2)
Q925F2	ESAM	Increased	1,045	Increases (2)
P46414	CDKN1B	Affected	1,044	Affects (18)
P51885	LUM	Increased	1,044	Increases (11)
J7NUP1	Irgm1	Increased	1,044	Increases (1)
P62879	GNB2	Increased	1,043	Increases (3)
Q9EPC1	PARVA	Decreased	1,042	Decreases (8)
Q8R4H2	ARHGEF12	Increased	1,042	Increases (2)
P51125	CAST	Decreased	1,042	Decreases (4)
Q9WVE8	PACSIN2	Decreased	1,042	Decreases (5)
P07437	TUBB	Affected	1,042	Affects (1)
P67778	PHB	Increased	1,042	Increases (3)
A2AH25	ARHGAP1	Affected	1,041	Affects (10)
Q9EQH2	ERAP1	Increased	1,041	Increases (1)
P17742	PPIA	Increased	1,041	Increases (17)
Q9JIW9	RALB	Increased	1,041	Increases (11)
Q8VI36	PXN	Increased	1,040	Increases (46)
Q9QYB1	CLIC4	Affected	1,040	Affects (5)
Q9JLV1	BAG3	Affected	1,038	Affects (1)
P01029	C4A/C4B	Increased	1,037	Increases (3)
Q80UG5	2013-09-02	Increased	1,036	Increases (18)
Q00519	XDH	Increased	1,035	Increases (2)
P63017	HSPA8	Increased	1,033	Increases (1)
Q9D154	SERPINB1	Increased	1,033	Increases (1)
P04179	SOD2	Affected	1,032	Affects (8)
Q6A028	SWAP70	Increased	1,032	Increases (13)
P31428	DPEP1	Decreased	1,032	Decreases (2)
B7ZCU5	ABI1	Increased	1,031	Increases (1)
Q8CIB5	FERMT2	Increased	1,031	Increases (6)
Q9WTI7	MYO1C	Increased	1,031	Increases (2)
Q64727	VCL	Decreased	1,031	Decreases (16)
P68373	TUBA1C	Affected	1,031	Affects (5)
Q9Y230	RUVBL2	Increased	1,030	Increases (1)
P05064	ALDOA	Increased	1,029	Increases (3)
P12931	SRC	Increased	1,027	Increases (77)
P10639	TXN	Decreased	1,027	Decreases (13)
A0A0R4IZW8	CAPNS1	Increased	1,027	Increases (5)
Q8CGA0	PPM1F	Increased	1,026	Increases (3)
Q01279	EGFR	Increased	1,026	Increases (90)
O70400	PDLIM1	Decreased	1,026	Decreases (1)
Q61029	TMPO	Increased	1,026	Increases (8)
P50247	AHCY	Decreased	1,024	Decreases (1)
Q8BWG8	ARRB1	Increased	1,024	Increases (5)
P35242	SFTPA1	Affected	1,023	Affects (2)
Q5JWF2	GNAS	Increased	1,023	Increases (3)
A2APM1	CD44	Increased	1,023	Increases (150)
A0A140T8J4	HEBP1	Increased	1,023	Increases (2)
P35700	PRDX1	Affected	1,023	Affects (3)
Q6Q899	DDX58	Increased	1,023	Increases (3)
Q9JKF1	IQGAP1	Increased	1,023	Increases (13)
Q9R069	BCAM	Increased	1,023	Increases (4)
P26041	MSN	Affected	1,020	Affects (5)
P21981	TGM2	Increased	1,020	Increases (33)
P51812	RPS6KA3	Increased	1,019	Increases (5)
P11247	MPO	Increased	1,018	Increases (7)
P97792	CXADR	Affected	1,018	Affects (3)
Q9DC07	Nebl	Increased	1,016	Increases (2)
Q61233	LCP1	Increased	1,015	Increases (18)
Q9QYG0	NDRG2	Decreased	1,015	Decreases (2)
O55222	ILK	Increased	1,015	Increases (24)
P63000	RAC1	Increased	1,015	Increases (208)
Q08093	CNN2	Affected	1,015	Affects (10)
Q62151	AGER	Increased	1,014	Increases (54)
P32921	WARS	Decreased	1,013	Decreases (2)
A0A140LJL0	CD81	Increased	1,012	Increases (27)
P17563	SELENBP1	Affected	1,012	Affects (2)
Q91YZ2	CTBP2	Increased	1,011	Increases (9)
Q9ES46	PARVB	Affected	1,010	Affects (2)
P11859	AGT	Increased	1,010	Increases (94)
P27601	GNA13	Increased	1,010	Increases (19)
P70441	SLC9A3R1	Increased	1,009	Increases (9)
P09055	ITGB1	Increased	1,009	Increases (153)
P45376	AKR1B1	Increased	1,008	Increases (1)
E9Q1G8	2011-09-02	Increased	1,007	Increases (1)
P09405	NCL	Increased	1,005	Increases (7)
Q9WVK4	EHD1	Increased	1,004	Increases (5)
P40124	CAP1	Decreased	1,004	Decreases (4)
Q61288	ACVRL1	Decreased	1,004	Decreases (13)
P49182	SERPIND1	Increased	1,004	Increases (1)
P60228	EIF3E	Affected	1,003	Affects (1)
Q8BFW7	LPP	Increased	1,002	Increases (3)
Q8BH78	RTN4	Increased	1,001	Increases (18)
P35659	DEK	Decreased	-1,000	Increases (4)
Q9JHL1	SLC9A3R2	Increased	-1,001	Decreases (1)
O70370	CTSS	Decreased	-1,001	Increases (5)
Q02257	JUP	Increased	-1,001	Decreases (16)
Q8BGJ5	PTBP1	Decreased	-1,002	Increases (1)
S4R270	BIN2	Affected	-1,002	Affects (1)
A2ADE7	FBLIM1	Decreased	-1,004	Increases (17)
Q9CZX8	RPS19	Decreased	-1,005	Increases (11)
B9EHJ3	TJP1	Decreased	-1,005	Increases (2)
Q00623	APOA1	Affected	-1,006	Affects (20)
Q1MX43	PRKCD	Decreased	-1,007	Increases (33)
Q9DBX6	CYP2S1	Increased	-1,007	Decreases (1)
O75340	PDCD6	Decreased	-1,007	Increases (2)
O35350	CAPN1	Decreased	-1,007	Increases (5)
P62070	RRAS2	Decreased	-1,007	Increases (6)
E9Q8H9	CFH	Increased	-1,008	Decreases (4)
A2ARA8	ITGA8	Affected	-1,010	Affects (1)
Q9ERG0	LIMA1	Increased	-1,011	Decreases (4)
Q6P8P8	SFTPC	Increased	-1,011	Decreases (1)
Q80ZJ1	RAP2A	Decreased	-1,011	Increases (7)
Q9WUM3	CORO1B	Affected	-1,012	Affects (6)
Q61599	ARHGDIB	Increased	-1,012	Decreases (1)
Q96L92	SNX27	Decreased	-1,012	Increases (2)
Q00915	RBP1	Increased	-1,013	Decreases (1)
P50404	SFTPD	Affected	-1,013	Affects (3)
Q8VHY0	CSPG4	Decreased	-1,013	Increases (15)
P50570	DNM2	Decreased	-1,015	Increases (3)
P26039	TLN1	Decreased	-1,015	Increases (13)
Q13586	STIM1	Decreased	-1,016	Increases (10)
Q91YD9	Wasl	Decreased	-1,017	Increases (8)
Q9D0R2	TARS	Decreased	-1,017	Increases (1)
H0YK48	TPM1	Affected	-1,018	Affects (3)
Q62469	ITGA2	Decreased	-1,020	Increases (31)
Q06318	SCGB1A1	Increased	-1,020	Decreases (1)
Q61735	CD47	Decreased	-1,021	Increases (55)
P15311	EZR	Decreased	-1,021	Increases (18)
O08808	DIAPH1	Decreased	-1,022	Increases (16)
P61224	RAP1B	Decreased	-1,022	Increases (10)
P10833	RRAS	Increased	-1,023	Decreases (4)
Q61768	KIF5B	Affected	-1,023	Affects (1)
P46460	NSF	Decreased	-1,023	Increases (1)
P26262	KLKB1	Decreased	-1,027	Increases (1)
Q62523	ZYX	Increased	-1,027	Decreases (14)
P08752	GNAI2	Decreased	-1,028	Increases (37)
P48678	LMNA	Decreased	-1,029	Increases (8)
P70290	MPP1	Decreased	-1,032	Increases (2)
P62962	PFN1	Decreased	-1,032	Increases (8)
Q3UH59	MYH10	Decreased	-1,033	Increases (22)
P13020	GSN	Decreased	-1,034	Increases (12)
O35945	Aldh1a7	Decreased	-1,034	Increases (1)
O95373	IPO7	Decreased	-1,036	Increases (1)
Q8BH61	F13A1	Decreased	-1,036	Increases (1)
P26043	RDX	Decreased	-1,039	Increases (2)
Q9EPB4	PYCARD	Decreased	-1,042	Increases (4)
P55284	CDH5	Increased	-1,042	Decreases (11)
P11672	LCN2	Decreased	-1,044	Increases (12)
P08071	LTF	Increased	-1,045	Decreases (6)
P61160	ACTR2	Decreased	-1,045	Increases (4)
Q8CIZ8	VWF	Decreased	-1,046	Increases (14)
Q61171	PRDX2	Increased	-1,046	Decreases (5)
P05787	KRT8	Increased	-1,048	Decreases (4)
P31949	S100A11	Decreased	-1,048	Increases (7)
P25911	LYN	Decreased	-1,050	Increases (20)
Q8C483	SARS	Decreased	-1,050	Increases (1)
Q9QZQ1	AFDN	Increased	-1,051	Decreases (7)
Q63ZW7	PATJ	Decreased	-1,053	Increases (1)
Q9JMA1	USP14	Affected	-1,054	Affects (2)
P21278	GNA11	Decreased	-1,055	Increases (14)
P41240	CSK	Increased	-1,057	Decreases (25)
Q9R1Z8	SORBS3	Decreased	-1,057	Increases (2)
Q07235	SERPINE2	Increased	-1,058	Decreases (8)
P41245	MMP9	Decreased	-1,058	Increases (64)
E9Q3W4	PLEC	Decreased	-1,058	Increases (9)
P18872	GNAO1	Decreased	-1,058	Increases (2)
P10107	ANXA1	Increased	-1,059	Decreases (61)
P08727	KRT19	Increased	-1,061	Decreases (2)
A0A087WQS0	TNS1	Decreased	-1,061	Increases (3)
P08905	LYZ	Affected	-1,061	Affects (4)
Q61391	MME	Increased	-1,062	Decreases (4)
Q15555	MAPRE2	Decreased	-1,062	Increases (1)
Q9QYC0	ADD1	Affected	-1,062	Affects (4)
Q9UBX5	FBLN5	Increased	-1,063	Decreases (5)
O35682	MYADM	Decreased	-1,064	Increases (6)
P14733	LMNB1	Decreased	-1,066	Increases (4)
P49757	NUMB	Decreased	-1,067	Increases (3)
P19324	SERPINH1	Decreased	-1,067	Increases (1)
Q8CIN4	PAK2	Decreased	-1,067	Increases (5)
P63158	Gm21596/Hmgb1	Decreased	-1,068	Increases (6)
P55065	PLTP	Increased	-1,069	Decreases (6)
Q9R0M4	Podxl	Affected	-1,071	Affects (3)
Q8R1G6	PDLIM2	Decreased	-1,071	Increases (5)
Q8K1B8	FERMT3	Decreased	-1,072	Increases (13)
P62834	RAP1A	Decreased	-1,073	Increases (13)
Q60994	ADIPOQ	Increased	-1,074	Decreases (42)
A2A6J7	LSP1	Increased	-1,074	Decreases (12)
Q16539	MAPK14	Decreased	-1,075	Increases (25)
E9QPE7	MYH11	Increased	-1,076	Decreases (1)
Q9EP69	SACM1L	Increased	-1,077	Decreases (1)
C9JIW2	ELMO1	Decreased	-1,084	Increases (24)
H7BX99	F2	Decreased	-1,085	Increases (59)
Q08380	LGALS3BP	Decreased	-1,085	Increases (2)
P04040	CAT	Increased	-1,085	Decreases (3)
Q05816	FABP5	Decreased	-1,087	Increases (4)
Q9WTY4	AQP5	Decreased	-1,089	Increases (1)
P32261	SERPINC1	Affected	-1,091	Affects (8)
E9QA16	Cald1	Affected	-1,093	Affects (1)
O35744	Chil3/Chil4	Decreased	-1,095	Increases (4)
P39655	ALOX12	Decreased	-1,101	Increases (5)
Q99JY8	PLPP3	Decreased	-1,112	Increases (2)
Q8CGB6	TNS2	Decreased	-1,112	Increases (1)
Q61739	ITGA6	Decreased	-1,112	Increases (21)
O54890	ITGB3	Decreased	-1,114	Increases (59)
P51437	CAMP	Decreased	-1,115	Increases (43)
P21614	GC	Decreased	-1,115	Increases (11)
Q05144	RAC2	Decreased	-1,117	Increases (73)
Q06890	CLU	Affected	-1,123	Affects (9)
Q9Y2A7	NCKAP1	Decreased	-1,125	Increases (9)
B4DGU6	KCNK2	Increased	-1,126	Decreases (3)
E9PV24	FGA	Decreased	-1,141	Increases (2)
P31725	S100A9	Decreased	-1,141	Increases (24)
A0A0C4DGG9	CHD4	Decreased	-1,151	Increases (1)
Q62219	TGFB1I1	Increased	-1,155	Decreases (10)
E7EU96	CSNK2A1	Decreased	-1,157	Increases (1)
A2AKI5	ITGAV	Decreased	-1,161	Increases (22)
P20918	PLG	Decreased	-1,167	Increases (67)
P29699	AHSG	Decreased	-1,168	Increases (1)
Q8K0E8	FGB	Increased	-1,171	Decreases (1)
Q9ESB3	Hrg	Decreased	-1,174	Increases (8)
O35930	GP1BA	Decreased	-1,175	Increases (8)
Q7TPR4	ACTN1	Decreased	-1,175	Increases (1)
P40199	CEACAM6	Decreased	-1,191	Increases (1)
P12246	APCS	Increased	-1,193	Decreases (2)
P16045	LGALS1	Increased	-1,197	Decreases (20)
R4GN98	S100A6	Decreased	-1,199	Increases (2)
P01027	C3	Decreased	-1,203	Increases (30)
P39061	COL18A1	Increased	-1,207	Decreases (23)
E9PV12	CUL5	Increased	-1,212	Decreases (8)
P70335	ROCK1	Decreased	-1,224	Increases (28)
P05132	PRKACA	Decreased	-1,251	Increases (2)
O08677	KNG1	Increased	-1,253	Decreases (18)
O55042	SNCA	Decreased	-1,255	Increases (1)
P35441	THBS1	Decreased	-1,259	Increases (73)
A0A087WVN8	STK4	Decreased	-1,264	Increases (2)
A0A0D9SEK2	PLCG1	Decreased	-1,273	Increases (11)
P30681	HMGB2	Decreased	-1,279	Increases (2)
Q9QUM0	ITGA2B	Decreased	-1,285	Increases (2)
Q8BK67	RCC2	Affected	-1,328	Affects (2)
P02768	ALB	Decreased	-1,346	Increases (5)
P49137	MAPKAPK2	Decreased	-1,364	Increases (15)
F6VG99	LMO7	Decreased	-1,378	Increases (1)
Q8BJS4	SUN2	Decreased	-1,406	Increases (2)
P13645	KRT10	Decreased	-1,408	Increases (2)
Q8BP47	NARS	Decreased	-1,438	Increases (2)
P29621	SERPINA3	Affected	-1,485	Affects (2)
P11276	FN1	Decreased	-1,494	Increases (256)
Q9Z126	PF4	Decreased	-1,533	Increases (30)
P35908	KRT2	Affected	-1,600	Affects (1)
Q9EQI5	Ppbp	Decreased	-1,803	Increases (1)
P04259	KRT6B	Increased	-2,028	Decreases (1)
P08779	KRT16	Increased	-2,255	Decreases (5)

## Sheet: S7. EIF3F CoIP partners
Accession	Description	Score	Coverage	# Proteins	# Unique Peptides	# Peptides	# PSMs	# AAs	MW [kDa]	calc. pI
Q14152	Eukaryotic translation initiation factor 3 subunit A OS=Homo sapiens GN=EIF3A PE=1 SV=1 - [EIF3A_HUMAN]	344.504	50.87	1	77	77	125	1382	166.468	6.78564
	Confidence Level	Sequence	PSM Ambiguity	# Proteins	# Protein Groups	Protein Group Accessions	Modifications	Activation Type	ΔScore	ΔCn	Rank	Search Engine Rank	q-Value	PEP	XCorr	# Missed Cleavages	Isolation Interference [%]	Ion Inject Time [ms]	Charge	m/z [Da]	MH+ [Da]	ΔM [ppm]	RT [min]	First Scan	Last Scan	MS Order	Ions Matched	Spectrum File
	High	HHNQSTAINLNNPESQSMHLETR	Unambiguous	1	1	Q14152		HCD	1	0	1	1	0	8.585e-10	6.15869	0	0	183	3	886.753	2658.25	0.775873	52.3315	18688	18688	MS2	0/0	rr180125_02.raw
	High	HHNQSTAINLNNPESQSMHLETR	Unambiguous	1	1	Q14152		HCD	1	0	1	1	0	2.586e-09	6.03555	0	12.5846	45	4	665.318	2658.25	2.74543	52.2269	18651	18651	MS2	0/0	rr180125_02.raw
	High	HHNQSTAINLNNPESQSmHLETR	Unambiguous	1	1	Q14152	M18(Oxidation)	HCD	1	0	1	1	0	1.442e-08	5.54577	0	10.9899	68	4	669.315	2674.24	-0.299358	42.5613	14928	14928	MS2	0/0	rr180125_02.raw
	High	HHNQSTAINLNNPESQSmHLETR	Unambiguous	1	1	Q14152	M18(Oxidation)	HCD	1	0	1	1	0	1.535e-08	5.18164	0	29.3947	292	3	892.085	2674.24	0.253431	42.6988	14984	14984	MS2	0/0	rr180125_02.raw
	High	LLQQVSQIYQSIEFSR	Unambiguous	1	1	Q14152		HCD	1	0	1	1	0	5.499e-07	4.98611	0	21.3961	35	2	970.02	1939.03	2.11807	120.195	47909	47909	MS2	0/0	rr180125_02.raw
	High	AFKDIDIEDLEELDPDFIMAK	Unambiguous	1	1	Q14152		HCD	1	0	1	1	0	3.048e-06	4.87953	1	4.43692	47	3	823.071	2467.2	1.81005	122.935	49615	49615	MS2	0/0	rr180125_02.raw
	High	LLQQVSQIYQSIEFSR	Unambiguous	1	1	Q14152		HCD	1	0	1	1	0	1.419e-07	4.72925	0	15.9189	74	3	647.016	1939.03	2.3	120.196	47911	47911	MS2	0/0	rr180125_02.raw
	High	HHNQSTAINLNNPESQSmHLETR	Unambiguous	1	1	Q14152	M18(Oxidation)	HCD	1	0	1	1	0	3.654e-05	4.53292	0	19.5005	60	5	535.653	2674.24	-0.692384	42.6935	14982	14982	MS2	0/0	rr180125_02.raw
	High	EDAPIGPHLQSMPSEQIR	Unambiguous	1	1	Q14152		HCD	1	0	1	1	0	8.018e-06	4.44718	0	8.97443	41	3	668.999	2004.98	0.465511	71.7202	26434	26434	MS2	0/0	rr180125_02.raw
	High	EQPEKEPELQQYVPQLQNNTILR	Unambiguous	1	1	Q14152		HCD	1	0	1	1	0	6.797e-06	4.34147	1	0.722657	7	3	932.151	2794.44	0.482523	103.005	40504	40504	MS2	0/0	rr180125_02.raw
	High	EDAPIGPHLQSMPSEQIR	Unambiguous	1	1	Q14152		HCD	1	0	1	1	0	1.864e-08	4.28728	0	0	261	2	1002.99	2004.98	-0.654128	71.928	26526	26526	MS2	0/0	rr180125_02.raw
	High	EQPEKEPELQQYVPQLQNNTILR	Unambiguous	1	1	Q14152		HCD	1	0	1	1	0	0.0001605	3.9293	1	74.2344	202	3	932.151	2794.44	0.810147	102.003	40027	40027	MS2	0/0	rr180125_02.raw
	High	DIDIEDLEELDPDFImAK	Unambiguous	1	1	Q14152	M16(Oxidation)	HCD	1	0	1	1	0	0.002683	3.88818	0	1.36651	33	2	1069	2136.99	-0.0612491	124.028	50208	50208	MS2	0/0	rr180125_02.raw
	High	SGNALFHASTLHR	Unambiguous	1	1	Q14152		HCD	1	0	1	1	0	1.652e-05	3.86658	0	25.0821	59	3	470.914	1410.73	2.9684	39.3427	13729	13729	MS2	0/0	rr180125_02.raw
	High	LYHDIAQQAFK	Unambiguous	1	1	Q14152		HCD	1	0	1	1	0	0.0002945	3.84257	0	16.4202	6	3	445.236	1333.69	2.94708	54.2984	19409	19409	MS2	0/0	rr180125_02.raw
	High	SGNALFHASTLHR	Unambiguous	1	1	Q14152		HCD	1	0	1	1	0	1.826e-05	3.79368	0	10.4837	191	2	705.867	1410.73	2.48039	39.5067	13781	13781	MS2	0/0	rr180125_02.raw
	High	TKNETDEDGWTTVR	Unambiguous	1	1	Q14152		HCD	1	0	1	1	0	6.538e-06	3.75068	1	54.5217	300	2	826.382	1651.76	0.526812	44.51	15696	15696	MS2	0/0	rr180125_02.raw
	High	AVEDIHGLFSLSK	Unambiguous	1	1	Q14152		HCD	1	0	1	1	0	1.697e-05	3.73151	0	42.9605	27	2	708.379	1415.75	-2.06513	88.2124	33842	33842	MS2	0/0	rr180125_02.raw
	High	HHNQSTAINLNNPESQSMHLETR	Unambiguous	1	1	Q14152		HCD	1	0	1	1	0	1.456e-06	3.68733	0	34.6872	24	5	532.455	2658.25	0.582071	52.33	18686	18686	MS2	0/0	rr180125_02.raw
	High	LVQLDSAISmELWQEAFK	Unambiguous	1	1	Q14152	M10(Oxidation)	HCD	1	0	1	1	0	8.652e-05	3.66554	0	47.7877	48	3	708.694	2124.07	-0.950537	123.732	50020	50020	MS2	0/0	rr180125_02.raw
	High	TKNETDEDGWTTVR	Unambiguous	1	1	Q14152		HCD	1	0	1	1	0	6.074e-05	3.66332	1	6.15904	28	3	551.258	1651.76	1.47941	44.9607	15856	15856	MS2	0/0	rr180125_02.raw
	High	KQPALDVLYDVMK	Unambiguous	1	1	Q14152		HCD	1	0	1	1	0	0.0002857	3.62833	1	1.21823	33	3	507.277	1519.82	-0.668196	100.917	39555	39555	MS2	0/0	rr180125_02.raw
	High	KPPKPQLMANYYNK	Unambiguous	1	1	Q14152		HCD	1	0	1	1	0	5.515e-06	3.6179	0	8.31977	93	3	564.636	1691.89	-0.251532	43.5444	15305	15305	MS2	0/0	rr180125_02.raw
	High	KPPKPQLMANYYNK	Unambiguous	1	1	Q14152		HCD	1	0	1	1	0	4.38e-05	3.52599	0	9.81119	48	3	564.636	1691.89	0.0731433	44.5489	15709	15709	MS2	0/0	rr180125_02.raw
	High	WGDRDSEGTWR	Unambiguous	1	1	Q14152		HCD	1	0	1	1	0	0.0005721	3.46804	1	18.2866	20	3	455.538	1364.6	2.14854	48.2138	17084	17084	MS2	0/0	rr180125_02.raw
	High	RLATLLGLQAPPTR	Unambiguous	1	1	Q14152		HCD	1	0	1	1	0	0.0005874	3.46128	1	35.6493	67	3	502.977	1506.92	2.43843	76.1207	28279	28279	MS2	0/0	rr180125_02.raw
	High	NQLTAmSSVLAK	Unambiguous	1	1	Q14152	M6(Oxidation)	HCD	1	0	1	1	0	0.0001746	3.45269	0	0.855473	65	2	639.842	1278.68	3.3511	49.6727	17679	17679	MS2	0/0	rr180125_02.raw
	High	IKDMDLWEQQEEER	Unambiguous	1	1	Q14152		HCD	1	0	1	1	0	1.757e-05	3.27787	1	53.2688	175	2	924.925	1848.84	0.175368	71.276	26256	26256	MS2	0/0	rr180125_02.raw
	High	KNLTQDEMQR	Unambiguous	1	1	Q14152		HCD	1	0	1	1	0	0.0003216	3.27183	1	28.0935	139	2	631.813	1262.62	2.2799	23.5552	7468	7468	MS2	0/0	rr180125_02.raw
	High	QRELEIEER	Unambiguous	1	1	Q14152		HCD	1	0	1	1	0	0.007642	3.24754	1	4.16951	26	3	401.211	1201.62	1.94711	32.5758	11312	11312	MS2	0/0	rr180125_02.raw
	High	RTKNETDEDGWTTVR	Unambiguous	1	1	Q14152		HCD	1	0	1	1	0	0.005555	3.18908	2	13.2615	108	3	603.291	1807.86	0.718651	35.586	12346	12346	MS2	0/0	rr180125_02.raw
	High	LLDMDGIIVEK	Unambiguous	1	1	Q14152		HCD	1	0	1	1	0	7.451e-05	3.17982	0	9.79448	134	2	623.342	1245.68	1.24955	98.6133	38559	38559	MS2	0/0	rr180125_02.raw
	High	RADDDRFPR	Unambiguous	1	1	Q14152		HCD	1	0	1	1	0	0.002252	3.17681	2	0	169	2	574.285	1147.56	1.26693	21.8461	6738	6738	MS2	0/0	rr180125_02.raw
	High	KPPKPQLMANYYNK	Unambiguous	1	1	Q14152		HCD	1	0	1	1	0	0.001883	3.14771	0	64.1608	300	2	846.455	1691.9	5.49232	43.9209	15458	15458	MS2	0/0	rr180125_02.raw
	High	LATLLGLQAPPTR	Unambiguous	1	1	Q14152		HCD	1	0	1	1	0	7.516e-05	3.13942	0	5.55406	40	2	675.909	1350.81	-0.240676	90.1869	34723	34723	MS2	0/0	rr180125_02.raw
	High	NETDEDGWTTVR	Unambiguous	1	1	Q14152		HCD	1	0	1	1	0	0.0009145	3.08165	0	20.9153	115	2	711.814	1422.62	5.03833	59.2563	21287	21287	MS2	0/0	rr180125_02.raw
	High	VLLATLSIPITPER	Unambiguous	1	1	Q14152		HCD	1	0	1	1	0	0.0006817	3.03908	0	47.5346	7	2	761.964	1522.92	0.370824	112.135	44425	44425	MS2	0/0	rr180125_02.raw
	High	ILQEHEQIK	Unambiguous	1	1	Q14152		HCD	1	0	1	1	0	0.002534	3.00133	0	27.6626	58	3	379.881	1137.63	1.92623	25.0884	8127	8127	MS2	0/0	rr180125_02.raw
	High	KPPKPQLmANYYNK	Unambiguous	1	1	Q14152	M8(Oxidation)	HCD	1	0	1	1	0	0.003031	2.98661	0	49.4053	20	3	569.967	1707.89	-1.05996	33.8429	11802	11802	MS2	0/0	rr180125_02.raw
	High	EKEELEQREAELQK	Unambiguous	1	1	Q14152		HCD	1	0	1	1	0	0.004061	2.93294	2	11.2843	150	3	586.968	1758.89	0.737083	36.0469	12506	12506	MS2	0/0	rr180125_02.raw
	High	EDAPIGPHLQSmPSEQIR	Unambiguous	1	1	Q14152	M12(Oxidation)	HCD	1	0	1	1	0	0.0006969	2.92137	0	50.2811	106	3	674.329	2020.97	-1.58239	59.5069	21390	21390	MS2	0/0	rr180125_02.raw
	High	QPALDVLYDVmK	Unambiguous	1	1	Q14152	M11(Oxidation)	HCD	1	0	1	1	0	0.0008935	2.90276	0	28.4024	138	2	704.365	1407.72	2.01104	93.9711	36459	36459	MS2	0/0	rr180125_02.raw
	High	ILQEHEQIKK	Unambiguous	1	1	Q14152		HCD	1	0	1	1	0	0.008279	2.85435	1	8.1824	136	3	422.578	1265.72	-0.703341	19.5921	5767	5767	MS2	0/0	rr180125_02.raw
	High	NIcQQVNIK	Unambiguous	1	1	Q14152	C3(Carbamidomethyl)	HCD	1	0	1	1	0	0.0008984	2.81981	0	13.5939	51	2	558.796	1116.58	0.992979	43.4072	15245	15245	MS2	0/0	rr180125_02.raw
	High	FNVLQYVVPEVK	Unambiguous	1	1	Q14152		HCD	1	0	1	1	0	0.0002508	2.79943	0	23.6297	71	2	717.904	1434.8	1.14828	120.037	47806	47806	MS2	0/0	rr180125_02.raw
	High	KNLTQDEMQR	Unambiguous	1	1	Q14152		HCD	1	0	1	1	0	0.007524	2.78993	1	29.1744	14	3	421.543	1262.62	-0.220269	23.6572	7514	7514	MS2	0/0	rr180125_02.raw
	High	DMDLWEQQEEER	Unambiguous	1	1	Q14152		HCD	1	0	1	1	0	0.000513	2.7877	0	38.6568	93	2	804.338	1607.67	2.76019	85.7361	32656	32656	MS2	0/0	rr180125_02.raw
	High	LATLLGLQAPPTR	Unambiguous	1	1	Q14152		HCD	1	0	1	1	0	0.0006145	2.69581	0	6.67605	66	2	675.908	1350.81	-0.963622	91.1995	35174	35174	MS2	0/0	rr180125_02.raw
	High	KGPEADSEWR	Unambiguous	1	1	Q14152		HCD	1	0	1	1	0	0.001555	2.69273	1	11.3673	23	2	587.78	1174.55	2.9819	28.2644	9515	9515	MS2	0/0	rr180125_02.raw
	High	EEQHQLAVTAYLK	Unambiguous	1	1	Q14152		HCD	1	0	1	1	0	0.001857	2.64516	0	52.7863	95	3	510.603	1529.79	-1.54243	67.5162	24596	24596	MS2	0/0	rr180125_02.raw
	High	LATLLGLQAPPTR	Unambiguous	1	1	Q14152		HCD	1	0	1	1	0	6.186e-05	2.62556	0	46.1693	24	2	675.909	1350.81	0.572638	89.1695	34255	34255	MS2	0/0	rr180125_02.raw
	High	TLSFGSDLNYATR	Unambiguous	1	1	Q14152		HCD	1	0	1	1	0	4.792e-05	2.56934	0	0	98	2	722.857	1444.71	0.156072	86.3829	32945	32945	MS2	0/0	rr180125_02.raw
	High	IKDmDLWEQQEEER	Unambiguous	1	1	Q14152	M4(Oxidation)	HCD	1	0	1	1	0	0.000172	2.56616	1	0	300	2	932.927	1864.85	4.66801	58.3007	20915	20915	MS2	0/0	rr180125_02.raw
	High	ITTMQLER	Unambiguous	1	1	Q14152		HCD	1	0	1	1	0	0.006462	2.51317	0	15.3381	40	2	496.265	991.524	-0.47714	46.8398	16495	16495	MS2	0/0	rr180125_02.raw
	High	LEEIPLIK	Unambiguous	1	1	Q14152		HCD	1	0	1	1	0	0.007212	2.50137	0	30.522	107	2	477.798	954.588	1.04652	77.469	28886	28886	MS2	0/0	rr180125_02.raw
	High	RGMDDDRGPR	Unambiguous	1	1	Q14152		HCD	1	0	1	1	0	0.0003846	2.49989	2	24.6915	300	3	392.183	1174.53	-3.67986	15.7849	3607	3607	MS2	0/0	rr180125_02.raw
	High	ANEFLEVGKK	Unambiguous	1	1	Q14152		HCD	1	0	1	1	0	0.001827	2.48857	1	49.8614	91	2	567.812	1134.62	1.715	41.3706	14472	14472	MS2	0/0	rr180125_02.raw
	High	ILQEHEQIK	Unambiguous	1	1	Q14152		HCD	1	0	1	1	0	0.003349	2.46128	0	9.76523	25	2	569.319	1137.63	3.19885	25.1271	8142	8142	MS2	0/0	rr180125_02.raw
	High	YLELcVDLRK	Unambiguous	1	1	Q14152	C5(Carbamidomethyl)	HCD	1	0	1	1	0	0.003049	2.44265	1	53.4801	102	3	436.904	1308.7	0.5424	74.4949	27613	27613	MS2	0/0	rr180125_02.raw
	High	QPALDVLYDVmK	Unambiguous	1	1	Q14152	M11(Oxidation)	HCD	1	0	1	1	0	0.007731	2.41595	0	0	129	2	704.36	1407.71	-3.71216	95.0005	36957	36957	MS2	0/0	rr180125_02.raw
	High	LATLLGLQAPPTR	Unambiguous	1	1	Q14152		HCD	1	0	1	1	0	0.001366	2.36511	0	12.7667	63	2	675.908	1350.81	-1.23473	92.2449	35682	35682	MS2	0/0	rr180125_02.raw
	High	QPALDVLYDVmK	Unambiguous	1	1	Q14152	M11(Oxidation)	HCD	1	0	1	1	0	0.002177	2.34031	0	34.5078	45	2	704.362	1407.72	-1.80442	94.32	36605	36605	MS2	0/0	rr180125_02.raw
	High	ALEVIKPAHILQEKEEQHQLAVTAYLK	Unambiguous	1	1	Q14152		HCD	1	0	1	1	0	0.003823	2.33998	1	21.0922	45	4	775.684	3099.71	-1.68879	87.2804	33375	33375	MS2	0/0	rr180125_02.raw
	High	QPALDVLYDVMK	Unambiguous	1	1	Q14152		HCD	1	0	1	1	0	0.003263	2.33001	0	42.3537	49	2	696.366	1391.73	0.748628	119.74	47630	47630	MS2	0/0	rr180125_02.raw
	High	AVEDIHGLFSLSK	Unambiguous	1	1	Q14152		HCD	1	0	1	1	0	0.0001727	2.29722	0	34.123	68	3	472.589	1415.75	-0.587274	88.0482	33755	33755	MS2	0/0	rr180125_02.raw
	High	NLTQDEMQR	Unambiguous	1	1	Q14152		HCD	1	0	1	1	0	0.00241	2.29179	0	17.3426	51	2	567.764	1134.52	-0.475998	34.5677	11966	11966	MS2	0/0	rr180125_02.raw
	High	GPAEESSSWR	Unambiguous	1	1	Q14152		HCD	1	0	1	1	0	0.007102	2.24812	0	30.5805	80	2	553.249	1105.49	-0.256099	36.2695	12610	12610	MS2	0/0	rr180125_02.raw
	High	LESLNIQR	Unambiguous	1	1	Q14152		HCD	1	0	1	1	0	0.003801	2.22655	0	28.6319	67	2	486.777	972.548	0.416181	49.8608	17750	17750	MS2	0/0	rr180125_02.raw
	High	ITTmQLER	Unambiguous	1	1	Q14152	M4(Oxidation)	HCD	1	0	1	1	0	0.009066	2.21969	0	28.6294	37	2	504.264	1007.52	1.2456	32.9117	11428	11428	MS2	0/0	rr180125_02.raw
	High	TKNETDEDGWTTVRR	Unambiguous	1	1	Q14152		HCD	1	0	1	1	0	0.0005868	1.92454	2	32.2245	21	4	452.721	1807.86	2.06165	35.816	12429	12429	MS2	0/0	rr180125_02.raw
	High	KGPEADSEWR	Unambiguous	1	1	Q14152		HCD	1	0	1	1	0.001	0.01408	3.33928	1	26.9354	19	3	392.188	1174.55	1.77526	28.2639	9514	9514	MS2	0/0	rr180125_02.raw
	High	RGPPEKEWR	Unambiguous	1	1	Q14152		HCD	1	0	1	1	0.001	0.0101	3.16438	2	46.0959	34	3	385.541	1154.61	0.625442	20.411	6233	6233	MS2	0/0	rr180125_02.raw
	High	TKNETDEDGWTTVR	Unambiguous	1	1	Q14152		HCD	1	0	1	1	0.001	0.01661	3.10816	1	45.4399	90	3	551.257	1651.76	0.92514	42.4536	14880	14880	MS2	0/0	rr180125_02.raw
	High	RLATLLGLQAPPTR	Unambiguous	1	1	Q14152		HCD	1	0	1	1	0.001	0.01406	3.0691	1	30.6625	44	3	502.975	1506.91	0.19049	77.1232	28748	28748	MS2	0/0	rr180125_02.raw
	High	IKDMDLWEQQEEER	Unambiguous	1	1	Q14152		HCD	1	0	1	1	0.001	0.01463	2.83958	1	34.8696	37	3	616.954	1848.85	2.18186	71.2355	26240	26240	MS2	0/0	rr180125_02.raw
	High	MLEDRDLFVMR	Unambiguous	1	1	Q14152		HCD	1	0	1	1	0.001	0.01222	2.78114	1	0	47	3	475.571	1424.7	-2.85768	85.0003	32308	32308	MS2	0/0	rr180125_02.raw
	High	LLDmDGIIVEK	Unambiguous	1	1	Q14152	M4(Oxidation)	HCD	1	0	1	1	0.001	0.01391	2.69264	0	0	73	2	631.338	1261.67	-1.50863	72.5752	26809	26809	MS2	0/0	rr180125_02.raw
	High	mLEDRDLFVMR	Unambiguous	1	1	Q14152	M1(Oxidation)	HCD	1	0	1	1	0.001	0.01715	2.58739	1	28.0297	56	3	480.903	1440.69	-2.5797	76.9844	28688	28688	MS2	0/0	rr180125_02.raw
	High	mHLSQIQR	Unambiguous	1	1	Q14152	M1(Oxidation)	HCD	1	0	1	1	0.001	0.01046	2.56829	0	6.92876	22	2	514.77	1028.53	1.3745	20.3377	6192	6192	MS2	0/0	rr180125_02.raw
	High	YLELcVDLRK	Unambiguous	1	1	Q14152	C5(Carbamidomethyl)	HCD	1	0	1	1	0.001	0.009437	2.49943	1	60.111	95	2	654.853	1308.7	0.529356	74.5772	27643	27643	MS2	0/0	rr180125_02.raw
	High	IHEPIMLK	Unambiguous	1	1	Q14152		HCD	1	0	1	1	0.001	0.01203	2.49685	0	44.609	29	2	490.784	980.56	0.559918	43.4236	15254	15254	MS2	0/0	rr180125_02.raw
	High	KPPKPQLMANYYNK	Unambiguous	1	1	Q14152		HCD	1	0	1	1	0.001	0.0166	2.45652	0	18.341	42	4	423.73	1691.9	1.43605	44.0321	15506	15506	MS2	0/0	rr180125_02.raw
	High	ANEFLEVGKK	Unambiguous	1	1	Q14152		HCD	1	0	1	1	0.001	0.01484	2.44292	1	7.57069	21	3	378.877	1134.62	1.19211	41.4859	14510	14510	MS2	0/0	rr180125_02.raw
	High	RLEEIPLIK	Unambiguous	1	1	Q14152		HCD	1	0	1	1	0.001	0.02088	2.40395	1	0	25	2	555.847	1110.69	-1.5597	63.3689	22925	22925	MS2	0/0	rr180125_02.raw
	High	ELEIEER	Unambiguous	1	1	Q14152		HCD	1	0	1	1	0.001	0.01181	2.39883	0	32.1481	47	2	459.233	917.458	1.00312	41.5164	14522	14522	MS2	0/0	rr180125_02.raw
	High	VSTVFWK	Unambiguous	1	1	Q14152		HCD	1	0	1	1	0.001	0.009561	2.27107	0	30.8789	48	2	433.742	866.477	0.207952	70.2947	25853	25853	MS2	0/0	rr180125_02.raw
	High	MHLSQIQR	Unambiguous	1	1	Q14152		HCD	1	0	1	1	0.001	0.009768	2.09834	0	10.0883	21	2	506.772	1012.54	0.473179	30.5378	10487	10487	MS2	0/0	rr180125_02.raw
	High	KQPALDVLYDVMK	Unambiguous	1	1	Q14152		HCD	1	0	1	1	0.001	0.01459	1.99718	1	26.5681	113	3	507.278	1519.82	-0.30676	99.9008	39111	39111	MS2	0/0	rr180125_02.raw
	High	LLLTPWVK	Unambiguous	1	1	Q14152		HCD	1	0	1	1	0.001	0.0138	1.88926	0	12.1823	86	2	485.311	969.614	0.750711	99.2158	38800	38800	MS2	0/0	rr180125_02.raw
	High	VPPPALSR	Unambiguous	1	1	Q14152		HCD	1	0	1	1	0.001	0.01468	1.79363	0	57.2414	82	2	418.753	836.499	0.263923	30.7885	10588	10588	MS2	0/0	rr180125_02.raw
	High	NLTQDEmQR	Unambiguous	1	1	Q14152	M7(Oxidation)	HCD	1	0	1	1	0.001	0.02221	1.76535	0	17.8497	55	2	575.763	1150.52	3.20766	23.3379	7369	7369	MS2	0/0	rr180125_02.raw
	High	EESWGPPR	Unambiguous	1	1	Q14152		HCD	1	0	1	1	0.001	0.01916	1.70705	0	61.0066	59	2	479.225	957.443	0.6063	45.0405	15883	15883	MS2	0/0	rr180125_02.raw
	High	KGPEADSEWRR	Unambiguous	1	1	Q14152		HCD	1	0	1	1	0.002	0.02715	3.23298	2	10.07	10	3	444.222	1330.65	1.25739	23.7278	7543	7543	MS2	0/0	rr180125_02.raw
	High	EDAPIGPHLQSmPSEQIR	Unambiguous	1	1	Q14152	M12(Oxidation)	HCD	1	0	1	1	0.002	0.02418	2.93278	0	68.142	164	3	674.334	2020.99	5.48458	58.4598	20975	20975	MS2	0/0	rr180125_02.raw
	High	RGADDDRPSWR	Unambiguous	1	1	Q14152		HCD	1	0	1	1	0.002	0.02481	2.48755	1	5.84106	10	3	444.214	1330.63	1.03071	26.0176	8530	8530	MS2	0/0	rr180125_02.raw
	High	QVEQLEK	Unambiguous	1	1	Q14152		HCD	1	0	1	1	0.002	0.02818	2.43635	0	7.81041	20	2	437.237	873.467	-0.515893	21.7278	6685	6685	MS2	0/0	rr180125_02.raw
	High	LGDSSLSR	Unambiguous	1	1	Q14152		HCD	1	0	1	1	0.002	0.02787	1.61321	0	53.4172	21	2	417.72	834.432	0.604207	26.9565	8940	8940	MS2	0/0	rr180125_02.raw
	High	AREESWGPPR	Unambiguous	1	1	Q14152		HCD	1	0	1	1	0.003	0.04093	2.62177	1	4.32881	35	3	395.531	1184.58	-0.702467	33.6997	11747	11747	MS2	0/0	rr180125_02.raw
	High	KQPALDVLYDVmK	Unambiguous	1	1	Q14152	M12(Oxidation)	HCD	1	0	1	1	0.003	0.04258	2.58513	1	23.9066	70	3	512.61	1535.82	1.11967	77.2641	28806	28806	MS2	0/0	rr180125_02.raw
	High	NQLTAMSSVLAK	Unambiguous	1	1	Q14152		HCD	1	0	1	1	0.003	0.02927	2.52446	0	0	97	2	631.842	1262.68	-1.21365	81.7169	30800	30800	MS2	0/0	rr180125_02.raw
	High	NMDDDRLSR	Unambiguous	1	1	Q14152		HCD	1	0	1	1	0.003	0.04376	2.50751	1		98	3	374.505	1121.5	-0.244815	25.6859	8396	8396	MS2	0/0	rr180125_02.raw
	High	RGPAEESSSWR	Unambiguous	1	1	Q14152		HCD	1	0	1	1	0.003	0.04561	2.48862	1	50.396	44	3	421.203	1261.59	2.26856	27.694	9273	9273	MS2	0/0	rr180125_02.raw
	High	RAEEQMLK	Unambiguous	1	1	Q14152		HCD	1	0	1	1	0.003	0.03784	2.46173	1	33.6618	89	2	502.764	1004.52	0.662834	20.4292	6241	6241	MS2	0/0	rr180125_02.raw
	High	EPELQQYVPQLQNNTILR	Unambiguous	1	1	Q14152		HCD	1	0	1	1	0.003	0.0431	2.34517	0	0	300	2	1092.08	2183.15	1.44193	113.775	45093	45093	MS2	0/0	rr180125_02.raw
	High	NQLTAMSSVLAK	Unambiguous	1	1	Q14152		HCD	1	0	1	1	0.003	0.0461	2.2308	0	26.8933	94	2	631.842	1262.68	-0.82695	80.7068	30302	30302	MS2	0/0	rr180125_02.raw
	High	ALEVIKPAHILQEK	Unambiguous	1	1	Q14152		HCD	1	0	1	1	0.003	0.03796	1.82382	0	49.1652	103	3	530.32	1588.95	2.99083	58.1099	20844	20844	MS2	0/0	rr180125_02.raw
	High	ALEVIKPAHILQEK	Unambiguous	1	1	Q14152		HCD	1	0	1	1	0.003	0.04338	1.39396	0	51.8276	110	4	397.992	1588.94	1.5227	58.214	20882	20882	MS2	0/0	rr180125_02.raw
	High	RADDDRFPR	Unambiguous	1	1	Q14152		HCD	1	0	1	1	0.004	0.04793	3.13189	2	8.70417	12	3	383.191	1147.56	-0.366989	21.9029	6764	6764	MS2	0/0	rr180125_02.raw
	High	LLDMDGIIVEK	Unambiguous	1	1	Q14152		HCD	1	0	1	1	0.004	0.05061	2.92117	0	0	87	2	623.341	1245.67	-0.808352	99.695	39018	39018	MS2	0/0	rr180125_02.raw
	High	RLATLLGLQAPPTR	Unambiguous	1	1	Q14152		HCD	1	0	1	1	0.004	0.05407	2.58809	1	21.6687	125	2	753.96	1506.91	0.644951	76.372	28394	28394	MS2	0/0	rr180125_02.raw
	High	KIDYFER	Unambiguous	1	1	Q14152		HCD	1	0	1	1	0.004	0.05249	2.44552	1	37.0112	26	2	485.753	970.499	-0.35274	42.2551	14804	14804	MS2	0/0	rr180125_02.raw
	High	QSVYEEK	Unambiguous	1	1	Q14152		HCD	1	0	1	1	0.004	0.04943	2.25477	0	18.2574	41	2	441.714	882.42	-0.374868	20.6546	6349	6349	MS2	0/0	rr180125_02.raw
	High	IGLINDMVR	Unambiguous	1	1	Q14152		HCD	1	0	1	1	0.004	0.05028	2.01994	0	46.1586	76	2	515.789	1030.57	-0.101535	79.2142	29628	29628	MS2	0/0	rr180125_02.raw
	High	EGLYQYK	Unambiguous	1	1	Q14152		HCD	1	0	1	1	0.004	0.05478	2.00801	0	43.1387	26	2	450.727	900.446	-0.223056	43.469	15271	15271	MS2	0/0	rr180125_02.raw
	High	MLEDRDLFVmR	Unambiguous	1	1	Q14152	M10(Oxidation)	HCD	1	0	1	1	0.004	0.04808	1.62845	1	31.0758	33	3	480.904	1440.7	-0.0377958	70.1692	25803	25803	MS2	0/0	rr180125_02.raw
	High	ESRPSEEREWDREK	Unambiguous	1	1	Q14152		HCD	1	0	1	1	0.005	0.07653	2.60074	2	37.2566	62	4	458.969	1832.85	1.28961	24.7459	7967	7967	MS2	0/0	rr180125_02.raw
	High	FcLQYTR	Unambiguous	1	1	Q14152	C2(Carbamidomethyl)	HCD	1	0	1	1	0.005	0.07318	2.07298	0	17.6153	50	2	494.24	987.473	1.03147	61.501	22186	22186	MS2	0/0	rr180125_02.raw
	High	IHEPImLK	Unambiguous	1	1	Q14152	M6(Oxidation)	HCD	1	0	1	1	0.005	0.06479	2.06092	0	63.2125	51	2	498.782	996.557	2.10123	38.1583	13291	13291	MS2	0/0	rr180125_02.raw
	High	LcDNLR	Unambiguous	1	1	Q14152	C2(Carbamidomethyl)	HCD	1	0	1	1	0.005	0.06828	1.71108	0	26.0671	22	2	395.698	790.388	0.13615	27.5726	9223	9223	MS2	0/0	rr180125_02.raw
	High	RGLDDDRGPR	Unambiguous	1	1	Q14152		HCD	1	0	1	1	0.007	0.08496	2.7748	2	40.7034	31	3	386.197	1156.58	-4.75818	17.9549	4739	4739	MS2	0/0	rr180125_02.raw
	High	RGDDSRPGPWRPLVKPGGWR	Unambiguous	1	1	Q14152		HCD	1	0	1	1	0.007	0.08868	2.50918	1	27.9255	13	5	458.649	2289.22	2.10616	57.263	20542	20542	MS2	0/0	rr180125_02.raw
	High	RANEFLEVGK	Unambiguous	1	1	Q14152		HCD	1	0	1	1	0.007	0.08941	2.41537	1	22.2423	52	2	581.817	1162.63	4.46857	43.8766	15442	15442	MS2	0/0	rr180125_02.raw
	High	GADDDRPSWR	Unambiguous	1	1	Q14152		HCD	1	0	1	1	0.007	0.08484	1.9892	0	28.9611	21	3	392.179	1174.52	0.11539	32.9679	11454	11454	MS2	0/0	rr180125_02.raw
	High	IDYFER	Unambiguous	1	1	Q14152		HCD	1	0	1	1	0.007	0.08313	1.57791	0	56.6875	72	2	421.706	842.404	0.0999626	56.3965	20227	20227	MS2	0/0	rr180125_02.raw
	High	RAEEQmLK	Unambiguous	1	1	Q14152	M6(Oxidation)	HCD	1	0	1	1	0.009	0.1059	2.57592	1	0	129	2	510.759	1020.51	-3.15659	14.558	3015	3015	MS2	0/0	rr180125_02.raw
P55884	Eukaryotic translation initiation factor 3 subunit B OS=Homo sapiens GN=EIF3B PE=1 SV=3 - [EIF3B_HUMAN]	256.816	58.6	1	25	45	85	814	92.4238	4.99561
	Confidence Level	Sequence	PSM Ambiguity	# Proteins	# Protein Groups	Protein Group Accessions	Modifications	Activation Type	ΔScore	ΔCn	Rank	Search Engine Rank	q-Value	PEP	XCorr	# Missed Cleavages	Isolation Interference [%]	Ion Inject Time [ms]	Charge	m/z [Da]	MH+ [Da]	ΔM [ppm]	RT [min]	First Scan	Last Scan	MS Order	Ions Matched	Spectrum File
	High	TEPAAEAEAASGPSESPSPPAAEELPGSHAEPPVPAQGEAPGEQAR	Unambiguous	1	1	P55884		HCD	1	0	1	1	0	5.11e-07	5.43788	0	0	159	3	1486.69	4458.07	1.01106	79.2286	29636	29636	MS2	0/0	rr180125_02.raw
	High	DRPQEADGIDSVIVVDNVPQVGPDR	Unambiguous	2	2	P55884;C9JZG1		HCD	1	0	1	1	0	3.537e-05	4.96218	0	12.1407	127	3	897.452	2690.34	1.38672	100.021	39160	39160	MS2	0/0	rr180125_02.raw
	High	TEPAAEAEAASGPSESPSPPAAEELPGSHAEPPVPAQGEAPGEQAR	Unambiguous	1	1	P55884		HCD	1	0	1	1	0	0.003952	4.89509	0	0	17	4	1115.27	4458.07	2.41821	79.7095	29827	29827	MS2	0/0	rr180125_02.raw
	High	DRPQEADGIDSVIVVDNVPQVGPDRLEK	Unambiguous	2	2	P55884;C9JZG1		HCD	1	0	1	1	0	1.257e-05	4.77235	1	0	113	3	1020.86	3060.57	2.12935	96.1016	37516	37516	MS2	0/0	rr180125_02.raw
	High	MTLDTLSIYETPSMGLLDKK	Unambiguous	1	1	P55884		HCD	1	0	1	1	0	5.022e-07	4.76053	1	0	19	3	752.72	2256.15	-1.53696	116.986	46237	46237	MS2	0/0	rr180125_02.raw
	High	GYIFLEYASPAHAVDAVK	Unambiguous	2	2	P55884;C9JZG1		HCD	1	0	1	1	0	4.341e-07	4.59476	0	4.01638	22	3	651.003	1951	-0.184851	103.132	40572	40572	MS2	0/0	rr180125_02.raw
	High	KMAQELYMEQK	Unambiguous	1	1	P55884		HCD	1	0	1	1	0	2.718e-06	4.56112	1	0	121	2	699.842	1398.68	0.388767	42.2312	14794	14794	MS2	0/0	rr180125_02.raw
	High	DRPQEADGIDSVIVVDNVPQVGPDR	Unambiguous	2	2	P55884;C9JZG1		HCD	1	0	1	1	0	1.636e-07	4.43204	0	16.1316	86	3	897.45	2690.34	-0.859267	98.9828	38706	38706	MS2	0/0	rr180125_02.raw
	High	GFHcESSAHWPIFK	Unambiguous	1	1	P55884	C4(Carbamidomethyl)	HCD	1	0	1	1	0	0.0002733	4.2197	0	28.9629	57	3	568.265	1702.78	0.23848	69.3241	25407	25407	MS2	0/0	rr180125_02.raw
	High	MTLDTLSIYETPSMGLLDK	Unambiguous	1	1	P55884		HCD	1	0	1	1	0	3.341e-07	4.1655	0	0	63	2	1064.53	2128.06	1.33068	121.88	48951	48951	MS2	0/0	rr180125_02.raw
	High	VDNAYWLWTFQGR	Unambiguous	1	1	P55884		HCD	1	0	1	1	0	4.566e-06	4.04571	0	20.6166	90	2	828.4	1655.79	-2.58328	121.406	48673	48673	MS2	0/0	rr180125_02.raw
	High	DFSWSPGGNIIAFWVPEDKDIPAR	Unambiguous	1	1	P55884		HCD	1	0	1	1	0	5.052e-06	3.87442	1	15.3302	33	3	906.45	2717.33	-0.583867	124.003	50176	50176	MS2	0/0	rr180125_02.raw
	High	FSHQGVQLIDFSPcER	Unambiguous	2	2	P55884;C9JQN7	C14(Carbamidomethyl)	HCD	1	0	1	1	0	0.0001752	3.81023	0	0	50	3	640.64	1919.9	-1.13392	85.8854	32719	32719	MS2	0/0	rr180125_02.raw
	High	QQANTIFWSPQGQFVVLAGLR	Unambiguous	1	1	P55884		HCD	1	0	1	1	0	7.419e-05	3.76792	0	8.53814	50	3	787.424	2360.26	2.47847	123.44	49869	49869	MS2	0/0	rr180125_02.raw
	High	QQANTIFWSPQGQFVVLAGLR	Unambiguous	1	1	P55884		HCD	1	0	1	1	0	0.0002537	3.69305	0	0	67	2	1180.63	2360.25	1.52737	123.463	49883	49883	MS2	0/0	rr180125_02.raw
	High	GTQGVVTNFEIFR	Unambiguous	1	1	P55884		HCD	1	0	1	1	0	3.001e-05	3.64836	0	0	51	2	734.382	1467.76	-1.19194	101.144	39682	39682	MS2	0/0	rr180125_02.raw
	High	TEPAAEAEAASGPSESPSPPAAEELPGSHAEPPVPAQGEAPGEQAR	Unambiguous	1	1	P55884		HCD	1	0	1	1	0	0.001167	3.64531	0	0	116	4	1115.27	4458.07	1.32293	78.6354	29364	29364	MS2	0/0	rr180125_02.raw
	High	MQDAENVAVPEAAEER	Unambiguous	2	2	P55884;C9JZG1		HCD	1	0	1	1	0	4.239e-05	3.62152	0	0	293	2	879.901	1758.79	-0.819781	60.6168	21808	21808	MS2	0/0	rr180125_02.raw
	High	FSHQGVQLIDFSPcER	Unambiguous	2	2	P55884;C9JQN7	C14(Carbamidomethyl)	HCD	1	0	1	1	0	0.0003573	3.61429	0	21.4117	47	3	640.64	1919.91	-0.0848304	84.8803	32246	32246	MS2	0/0	rr180125_02.raw
	High	TSIFWNDVKDPVSIEER	Unambiguous	3	3	P55884;C9JQN7;C9JZG1		HCD	1	0	1	1	0	0.001732	3.57581	1	0	93	2	1018.01	2035.01	-1.65998	99.4666	38904	38904	MS2	0/0	rr180125_02.raw
	High	KMAQELYMEQKNER	Unambiguous	1	1	P55884		HCD	1	0	1	1	0	1.721e-05	3.54749	2	41.7012	223	3	599.959	1797.86	0.054829	37.1738	12930	12930	MS2	0/0	rr180125_02.raw
	High	EKQVPVDVVEMK	Unambiguous	1	1	P55884		HCD	1	0	1	1	0	0.0003358	3.50508	1	19.1436	47	3	467.587	1400.74	-0.330216	52.3305	18687	18687	MS2	0/0	rr180125_02.raw
	High	mTLDTLSIYETPSmGLLDKK	Unambiguous	1	1	P55884	M1(Oxidation); M14(Oxidation)	HCD	1	0	1	1	0	0.002786	3.46845	1	69.9629	47	3	763.386	2288.14	0.87525	96.2756	37592	37592	MS2	0/0	rr180125_02.raw
	High	MAQELYmEQK	Unambiguous	1	1	P55884	M7(Oxidation)	HCD	1	0	1	1	0	0.0001043	3.45186	0	0	52	2	643.792	1286.58	1.52804	41.6094	14551	14551	MS2	0/0	rr180125_02.raw
	High	TEPAAEAEAASGPSESPSPPAAEELPGSHAEPPVPAQGEAPGEQARDER	Unambiguous	1	1	P55884		HCD	1	0	1	1	0	0.0006057	3.44838	1	100	300	4	1215.31	4858.23	-0.950146	74.0637	27427	27427	MS2	0/0	rr180125_02.raw
	High	YVVTSVSWWSHK	Unambiguous	1	1	P55884		HCD	1	0	1	1	0	6.318e-06	3.43966	0	1.40788	51	3	493.586	1478.74	0.308639	84.3436	31995	31995	MS2	0/0	rr180125_02.raw
	High	TSIFWNDVKDPVSIEER	Unambiguous	3	3	P55884;C9JQN7;C9JZG1		HCD	1	0	1	1	0	4.957e-06	3.4185	1	23.6541	66	3	679.011	2035.02	2.56235	99.2702	38821	38821	MS2	0/0	rr180125_02.raw
	High	GYIFLEYASPAHAVDAVK	Unambiguous	2	2	P55884;C9JZG1		HCD	1	0	1	1	0	0.0001208	3.39363	0	35.7937	45	3	651.005	1951	1.59834	102.123	40086	40086	MS2	0/0	rr180125_02.raw
	High	GYIFLEYASPAHAVDAVK	Unambiguous	2	2	P55884;C9JZG1		HCD	1	0	1	1	0	3.144e-05	3.36728	0	0	188	2	976.003	1951	0.854416	102.282	40156	40156	MS2	0/0	rr180125_02.raw
	High	FcQLLWRPRPPTLLSQEQIK	Unambiguous	1	1	P55884	C2(Carbamidomethyl)	HCD	1	0	1	1	0	1.277e-05	3.30418	0	1.79831	40	4	628.348	2510.37	0.722462	95.7227	37341	37341	MS2	0/0	rr180125_02.raw
	High	DRPQEADGIDSVIVVDNVPQVGPDRLEK	Unambiguous	2	2	P55884;C9JZG1		HCD	1	0	1	1	0	0.0004779	3.28943	1	33.4117	47	4	765.896	3060.56	1.32727	95.9883	37467	37467	MS2	0/0	rr180125_02.raw
	High	GFHcESSAHWPIFK	Unambiguous	1	1	P55884	C4(Carbamidomethyl)	HCD	1	0	1	1	0	1.201e-05	3.2766	0	29.5912	33	4	426.451	1702.78	0.373961	69.5495	25510	25510	MS2	0/0	rr180125_02.raw
	High	MTLDTLSIYETPSmGLLDK	Unambiguous	1	1	P55884	M14(Oxidation)	HCD	1	0	1	1	0	4.663e-06	3.23751	0	0	118	2	1072.53	2144.05	0.504106	119.254	47300	47300	MS2	0/0	rr180125_02.raw
	High	MAQELYmEQKNER	Unambiguous	1	1	P55884	M7(Oxidation)	HCD	1	0	1	1	0	0.0001732	3.22687	1	0	300	2	843.385	1685.76	0.367004	35.2568	12222	12222	MS2	0/0	rr180125_02.raw
	High	MAQELYMEQKNER	Unambiguous	1	1	P55884		HCD	1	0	1	1	0	5.89e-05	3.20508	1	0	273	2	835.388	1669.77	0.688069	43.4617	15268	15268	MS2	0/0	rr180125_02.raw
	High	ITNDFYPEEDGKTK	Unambiguous	2	2	P55884;C9JZG1		HCD	1	0	1	1	0	0.0003155	3.17862	1	40.3784	17	3	552.931	1656.78	1.33852	49.0447	17430	17430	MS2	0/0	rr180125_02.raw
	High	ITNDFYPEEDGKTK	Unambiguous	2	2	P55884;C9JZG1		HCD	1	0	1	1	0	0.0001125	3.17324	1	45.6563	109	2	828.893	1656.78	1.60452	49.096	17455	17455	MS2	0/0	rr180125_02.raw
	High	DRPQEADGIDSVIVVDNVPQVGPDRLEK	Unambiguous	2	2	P55884;C9JZG1		HCD	1	0	1	1	0	0.008453	3.15055	1	17.0382	90	4	765.894	3060.56	-1.46468	97.0707	37916	37916	MS2	0/0	rr180125_02.raw
	High	YVVTSVSWWSHK	Unambiguous	1	1	P55884		HCD	1	0	1	1	0	3.083e-05	3.13342	0	18.417	69	2	739.877	1478.75	2.81486	84.3241	31986	31986	MS2	0/0	rr180125_02.raw
	High	mTLDTLSIYETPSMGLLDK	Unambiguous	1	1	P55884	M1(Oxidation)	HCD	1	0	1	1	0	5.817e-05	3.05932	0	46.4591	65	2	1072.53	2144.06	3.46469	120.307	47977	47977	MS2	0/0	rr180125_02.raw
	High	MAQELYMEQK	Unambiguous	1	1	P55884		HCD	1	0	1	1	0	0.0004385	3.02267	0	52.049	129	2	635.796	1270.58	2.54104	53.4486	19106	19106	MS2	0/0	rr180125_02.raw
	High	GFHcESSAHWPIFK	Unambiguous	1	1	P55884	C4(Carbamidomethyl)	HCD	1	0	1	1	0	0.005044	2.99392	0	62.294	187	2	851.894	1702.78	1.10664	69.5886	25529	25529	MS2	0/0	rr180125_02.raw
	High	mTLDTLSIYETPSMGLLDKK	Unambiguous	1	1	P55884	M1(Oxidation)	HCD	1	0	1	1	0	0.001528	2.99031	1	40.7888	38	3	758.053	2272.14	-0.282067	108.338	42715	42715	MS2	0/0	rr180125_02.raw
	High	ITNDFYPEEDGK	Unambiguous	2	2	P55884;C9JZG1		HCD	1	0	1	1	0	1.399e-05	2.962	0	0	123	2	714.32	1427.63	0.458808	62.1311	22430	22430	MS2	0/0	rr180125_02.raw
	High	GTYLATFHQR	Unambiguous	2	2	P55884;C9JQN7		HCD	1	0	1	1	0	0.001277	2.95185	0	15.6298	48	2	597.308	1193.61	2.89495	43.892	15448	15448	MS2	0/0	rr180125_02.raw
	High	YWLEEAEcRDQYSVIFESGDR	Unambiguous	3	3	P55884;C9JQN7;C9JZG1	C8(Carbamidomethyl)	HCD	1	0	1	1	0	7.122e-05	2.92193	1	72.0776	108	3	884.728	2652.17	0.668949	113.352	44938	44938	MS2	0/0	rr180125_02.raw
	High	MAQELYMEQKNER	Unambiguous	1	1	P55884		HCD	1	0	1	1	0	0.0001369	2.84445	1	7.19289	88	3	557.261	1669.77	1.19176	43.2771	15206	15206	MS2	0/0	rr180125_02.raw
	High	VDNAYWLWTFQGR	Unambiguous	1	1	P55884		HCD	1	0	1	1	0	0.0003522	2.82274	0	27.2859	87	3	552.605	1655.8	1.64768	121.467	48706	48706	MS2	0/0	rr180125_02.raw
	High	mAQELYMEQK	Unambiguous	1	1	P55884	M1(Oxidation)	HCD	1	0	1	1	0	0.0001747	2.72181	0	39.5719	92	2	643.794	1286.58	3.71027	44.2304	15582	15582	MS2	0/0	rr180125_02.raw
	High	VTLmQLPTR	Unambiguous	1	1	P55884	M4(Oxidation)	HCD	1	0	1	1	0	0.00473	2.7138	0	59.1119	24	2	537.804	1074.6	2.09828	54.9166	19653	19653	MS2	0/0	rr180125_02.raw
	High	VTLMQLPTR	Unambiguous	1	1	P55884		HCD	1	0	1	1	0	0.008306	2.65647	0	31.3916	29	2	529.806	1058.61	2.63087	74.9189	27782	27782	MS2	0/0	rr180125_02.raw
	High	FAVLHGEAPR	Unambiguous	1	1	P55884		HCD	1	0	1	1	0	0.002143	2.65158	0	37.5715	23	2	548.798	1096.59	-0.417871	40.1102	13997	13997	MS2	0/0	rr180125_02.raw
	High	DPVSIEER	Unambiguous	3	3	P55884;C9JQN7;C9JZG1		HCD	1	0	1	1	0	0.002705	2.56379	0	40.8474	300	2	472.738	944.468	-0.0327669	39.6175	13814	13814	MS2	0/0	rr180125_02.raw
	High	ITNDFYPEEDGKTK	Unambiguous	2	2	P55884;C9JZG1		HCD	1	0	1	1	0	0.004125	2.49973	1	53.1608	26	3	552.931	1656.78	1.22801	50.1478	17868	17868	MS2	0/0	rr180125_02.raw
	High	QPFKDLGNLR	Unambiguous	3	3	P55884;C9JQN7;C9JZG1		HCD	1	0	1	1	0	0.0009404	2.42021	1	9.13946	80	3	396.556	1187.65	0.368645	57.0333	20454	20454	MS2	0/0	rr180125_02.raw
	High	mAQELYmEQK	Unambiguous	1	1	P55884	M1(Oxidation); M7(Oxidation)	HCD	1	0	1	1	0	0.0006692	2.37956	0	55.0322	89	2	651.79	1302.57	1.6645	32.6044	11322	11322	MS2	0/0	rr180125_02.raw
	High	TSIFWNDVK	Unambiguous	3	3	P55884;C9JQN7;C9JZG1		HCD	1	0	1	1	0	0.005396	2.31226	0	28.0979	76	2	555.286	1109.56	1.24476	82.6123	31191	31191	MS2	0/0	rr180125_02.raw
	High	VTLMQLPTR	Unambiguous	1	1	P55884		HCD	1	0	1	1	0	0.002187	2.30331	0	16.7792	65	2	529.806	1058.6	1.36243	75.9295	28199	28199	MS2	0/0	rr180125_02.raw
	High	GTYLATFHQR	Unambiguous	2	2	P55884;C9JQN7		HCD	1	0	1	1	0	0.000518	2.27341	0	57.9097	103	3	398.541	1193.61	2.52574	43.8929	15449	15449	MS2	0/0	rr180125_02.raw
	High	VNLFTDFDK	Unambiguous	2	2	P55884;C9JZG1		HCD	1	0	1	1	0	0.001613	2.23813	0	45.1946	122	2	549.778	1098.55	1.0248	95.3263	37151	37151	MS2	0/0	rr180125_02.raw
	High	YWLEEAEcR	Unambiguous	3	3	P55884;C9JQN7;C9JZG1	C8(Carbamidomethyl)	HCD	1	0	1	1	0	0.004987	2.03777	0	29.389	59	2	628.273	1255.54	-1.2145	76.7986	28588	28588	MS2	0/0	rr180125_02.raw
	High	GIALWGGEK	Unambiguous	2	2	P55884;C9JQN7		HCD	1	0	1	1	0	0.004124	2.0345	0	40.5833	41	2	465.756	930.504	0.0438794	71.5205	26352	26352	MS2	0/0	rr180125_02.raw
	High	EKQVPVDVVEMK	Unambiguous	1	1	P55884		HCD	1	0	1	1	0.001	0.01376	2.75177	1	36.477	62	2	700.877	1400.75	0.659784	52.353	18697	18697	MS2	0/0	rr180125_02.raw
	High	MAQELYMEQK	Unambiguous	1	1	P55884		HCD	1	0	1	1	0.001	0.009928	2.6538	0	0	92	2	635.795	1270.58	1.00385	54.6669	19562	19562	MS2	0/0	rr180125_02.raw
	High	KMAQELYMEQK	Unambiguous	1	1	P55884		HCD	1	0	1	1	0.001	0.01368	2.55936	1	17.9081	39	3	466.896	1398.67	-0.929982	42.2213	14787	14787	MS2	0/0	rr180125_02.raw
	High	TEPAAEAEAASGPSESPSPPAAEELPGSHAEPPVPAQGEAPGEQARDER	Unambiguous	1	1	P55884		HCD	1	0	1	1	0.001	0.009596	2.41711	1	0	232	4	1215.32	4858.24	2.06503	75.1093	27859	27859	MS2	0/0	rr180125_02.raw
	High	ISVSFYHVK	Unambiguous	1	1	P55884		HCD	1	0	1	1	0.001	0.01071	2.12126	0	58.0005	79	2	540.3	1079.59	3.61382	58.7146	21070	21070	MS2	0/0	rr180125_02.raw
	High	NLFNVVDcK	Unambiguous	1	1	P55884	C8(Carbamidomethyl)	HCD	1	0	1	1	0.001	0.01242	1.99584	0	46.5986	66	2	554.777	1108.55	0.747842	79.5564	29764	29764	MS2	0/0	rr180125_02.raw
	High	NADGYKLDK	Unambiguous	2	2	P55884;C9JZG1		HCD	1	0	1	1	0.001	0.01801	1.88521	1	16.6655	98	2	512.26	1023.51	1.62512	22.7572	7119	7119	MS2	0/0	rr180125_02.raw
	High	MTLDTLSIYETPSmGLLDKK	Unambiguous	1	1	P55884	M14(Oxidation)	HCD	1	0	1	1	0.002	0.02858	3.5098	1	11.1208	75	3	758.053	2272.14	-0.846177	105.434	41533	41533	MS2	0/0	rr180125_02.raw
	High	ISGIKDFSWSPGGNIIAFWVPEDKDIPAR	Unambiguous	1	1	P55884		HCD	1	0	1	1	0.002	0.02257	2.7771	2	30.382	52	4	804.67	3215.66	2.02043	121.882	48953	48953	MS2	0/0	rr180125_02.raw
	High	VNLFTDFDKYmTISDEWDIPEKQPFK	Unambiguous	2	2	P55884;C9JZG1	M11(Oxidation)	HCD	1	0	1	1	0.002	0.02334	2.69511	2	11.219	55	4	806.389	3222.53	-0.0179911	120.58	48154	48154	MS2	0/0	rr180125_02.raw
	High	DQYSVIFESGDR	Unambiguous	3	3	P55884;C9JQN7;C9JZG1		HCD	1	0	1	1	0.002	0.02257	2.5674	0	50.3631	84	2	708.323	1415.64	-3.0724	87.6782	33584	33584	MS2	0/0	rr180125_02.raw
	High	NNGKIELIK	Unambiguous	1	1	P55884		HCD	1	0	1	1	0.002	0.02612	2.49552	1	56.3394	61	2	514.81	1028.61	3.43143	31.2823	10800	10800	MS2	0/0	rr180125_02.raw
	High	NLFNVVDcK	Unambiguous	1	1	P55884	C8(Carbamidomethyl)	HCD	1	0	1	1	0.002	0.02534	2.03915	0	65.5599	91	2	554.776	1108.55	-0.0229803	78.5257	29320	29320	MS2	0/0	rr180125_02.raw
	High	GIALWGGEK	Unambiguous	2	2	P55884;C9JQN7		HCD	1	0	1	1	0.003	0.04332	2.19581	0	8.98969	39	2	465.757	930.506	2.14287	70.5154	25941	25941	MS2	0/0	rr180125_02.raw
	High	ITNDFYPEEDGKTK	Unambiguous	2	2	P55884;C9JZG1		HCD	1	0	1	1	0.003	0.03439	1.97813	1	74.0317	164	2	828.893	1656.78	1.97291	50.1129	17856	17856	MS2	0/0	rr180125_02.raw
	High	MAQELYmEQKNER	Unambiguous	1	1	P55884	M7(Oxidation)	HCD	1	0	1	1	0.003	0.04067	1.92132	1	36.9066	158	3	562.592	1685.76	-0.83578	35.0433	12141	12141	MS2	0/0	rr180125_02.raw
	High	KMAQELYmEQK	Unambiguous	1	1	P55884	M8(Oxidation)	HCD	1	0	1	1	0.005	0.07512	3.42464	1	0	181	2	707.841	1414.67	2.68451	32.8833	11416	11416	MS2	0/0	rr180125_02.raw
	High	RGFHcESSAHWPIFK	Unambiguous	1	1	P55884	C5(Carbamidomethyl)	HCD	1	0	1	1	0.005	0.06234	2.56041	1	46.9574	80	4	465.475	1858.88	-0.995446	60.6237	21810	21810	MS2	0/0	rr180125_02.raw
	High	AQAVSEDAGGNEGR	Unambiguous	2	2	P55884;C9JZG1		HCD	1	0	1	1	0.005	0.06086	2.28296	0	41.6394	102	2	680.808	1360.61	-0.11107	21.9032	6765	6765	MS2	0/0	rr180125_02.raw
	High	RTMMEDFRK	Unambiguous	1	1	P55884		HCD	1	0	1	1	0.005	0.06059	1.98363	2	63.1148	37	3	405.199	1213.58	-0.580112	33.0147	11473	11473	MS2	0/0	rr180125_02.raw
	High	mQDAENVAVPEAAEER	Unambiguous	2	2	P55884;C9JZG1	M1(Oxidation)	HCD	1	0	1	1	0.005	0.06597	1.9645	0	56.3844	300	2	887.902	1774.8	2.60297	54.4455	19467	19467	MS2	0/0	rr180125_02.raw
	High	TMMEDFR	Unambiguous	1	1	P55884		HCD	1	0	1	1	0.005	0.07233	1.46704	0	37.1538	51	2	465.198	929.389	3.34432	58.4569	20973	20973	MS2	0/0	rr180125_02.raw
	High	FcQLLWRPRPPTLLSQEQIK	Unambiguous	1	1	P55884	C2(Carbamidomethyl)	HCD	1	0	1	1	0.009	0.1161	2.25242	0	17.4928	62	3	837.462	2510.37	0.849384	95.9669	37457	37457	MS2	0/0	rr180125_02.raw
P02768	Serum albumin OS=Homo sapiens GN=ALB PE=1 SV=2 - [ALBU_HUMAN]	255.374	76.03	1	0	49	84	609	69.3215	6.27783
	Confidence Level	Sequence	PSM Ambiguity	# Proteins	# Protein Groups	Protein Group Accessions	Modifications	Activation Type	ΔScore	ΔCn	Rank	Search Engine Rank	q-Value	PEP	XCorr	# Missed Cleavages	Isolation Interference [%]	Ion Inject Time [ms]	Charge	m/z [Da]	MH+ [Da]	ΔM [ppm]	RT [min]	First Scan	Last Scan	MS Order	Ions Matched	Spectrum File
	High	LVRPEVDVMcTAFHDNEETFLK	Unambiguous	4	4	P02768;H7C013;A0A087WWT3;A0A0C4DGB6	C10(Carbamidomethyl)	HCD	1	0	1	1	0	7.261e-07	5.16899	0	7.06992	23	4	663.322	2650.26	0.255036	103.743	40868	40868	MS2	0/0	rr180125_02.raw
	High	RPcFSALEVDETYVPK	Unambiguous	7	7	P02768;C9JKR2;H0YA55;B7WNR0;D6RHD5;A0A087WWT3;A0A0C4DGB6	C3(Carbamidomethyl)	HCD	1	0	1	1	0	2.917e-06	4.94125	0	3.23125	20	3	637.649	1910.93	0.436962	86.7513	33121	33121	MS2	0/0	rr180125_02.raw
	High	VHTEccHGDLLEcADDRADLAK	Unambiguous	6	6	P02768;C9JKR2;H0YA55;B7WNR0;D6RHD5;A0A0C4DGB6	C5(Carbamidomethyl); C6(Carbamidomethyl); C13(Carbamidomethyl)	HCD	1	0	1	1	0	1.995e-06	4.80773	1	0	164	3	862.379	2585.12	2.09307	54.7744	19603	19603	MS2	0/0	rr180125_02.raw
	High	ALVLIAFAQYLQQcPFEDHVK	Unambiguous	4	4	P02768;H7C013;A0A087WWT3;A0A0C4DGB6	C14(Carbamidomethyl)	HCD	1	0	1	1	0	4.445e-07	4.77494	0	0	32	3	830.767	2490.29	-0.00279806	123.986	50160	50160	MS2	0/0	rr180125_02.raw
	High	LVRPEVDVMcTAFHDNEETFLK	Unambiguous	4	4	P02768;H7C013;A0A087WWT3;A0A0C4DGB6	C10(Carbamidomethyl)	HCD	1	0	1	1	0	3.05e-06	4.73055	0	60.1716	182	3	884.094	2650.27	1.04312	103.738	40866	40866	MS2	0/0	rr180125_02.raw
	High	ADDKETcFAEEGKK	Unambiguous	6	6	P02768;C9JKR2;H0YA55;B7WNR0;D6RHD5;A0A087WWT3	C7(Carbamidomethyl)	HCD	1	0	1	1	0	4.884e-07	4.64737	2	18.581	54	3	543.248	1627.73	1.86658	22.8198	7147	7147	MS2	0/0	rr180125_02.raw
	High	SHcIAEVENDEmPADLPSLAADFVESK	Unambiguous	6	6	P02768;C9JKR2;H0YA55;B7WNR0;D6RHD5;A0A0C4DGB6	C3(Carbamidomethyl); M12(Oxidation)	HCD	1	0	1	1	0	9.241e-07	4.62465	0	0	32	3	997.451	2990.34	-0.50277	118.927	47090	47090	MS2	0/0	rr180125_02.raw
	High	RHPDYSVVLLLR	Unambiguous	6	6	P02768;C9JKR2;H0YA55;B7WNR0;D6RHD5;A0A0C4DGB6		HCD	1	0	1	1	0	3.945e-06	4.53384	1	8.35517	55	3	489.952	1467.84	-0.893005	78.7442	29409	29409	MS2	0/0	rr180125_02.raw
	High	RHPYFYAPELLFFAK	Unambiguous	6	6	P02768;H0YA55;B7WNR0;D6RHD5;H7C013;A0A0C4DGB6		HCD	1	0	1	1	0	1.809e-06	4.45707	1	2.75753	76	3	633.671	1899	1.22772	114.858	45519	45519	MS2	0/0	rr180125_02.raw
	High	KVPQVSTPTLVEVSR	Unambiguous	7	7	P02768;C9JKR2;H0YA55;B7WNR0;D6RHD5;A0A087WWT3;A0A0C4DGB6		HCD	1	0	1	1	0	4.324e-06	4.40666	1	0.76205	8	3	547.318	1639.94	0.755352	65.48	23724	23724	MS2	0/0	rr180125_02.raw
	High	EFNAETFTFHADIcTLSEKER	Unambiguous	7	7	P02768;C9JKR2;H0YA55;B7WNR0;D6RHD5;A0A087WWT3;A0A0C4DGB6	C14(Carbamidomethyl)	HCD	1	0	1	1	0	3.983e-06	4.33285	1	15.7872	64	3	849.06	2545.16	-0.914524	97.7481	38199	38199	MS2	0/0	rr180125_02.raw
	High	QEPERNEcFLQHKDDNPNLPR	Unambiguous	4	4	P02768;H7C013;A0A087WWT3;A0A0C4DGB6	C8(Carbamidomethyl)	HCD	1	0	1	1	0	9.937e-05	4.32585	2	10.4771	26	4	659.814	2636.23	2.61517	48.5602	17221	17221	MS2	0/0	rr180125_02.raw
	High	LVRPEVDVmcTAFHDNEETFLKK	Unambiguous	4	4	P02768;H7C013;A0A087WWT3;A0A0C4DGB6	M9(Oxidation); C10(Carbamidomethyl)	HCD	1	0	1	1	0	1.57e-06	4.30332	1	8.84711	33	5	559.677	2794.36	1.44548	77.373	28845	28845	MS2	0/0	rr180125_02.raw
	High	QNcELFEQLGEYK	Unambiguous	7	7	P02768;C9JKR2;H0YA55;B7WNR0;D6RHD5;A0A087WWT3;A0A0C4DGB6	C3(Carbamidomethyl)	HCD	1	0	1	1	0	2.687e-06	4.22437	0	9.83777	70	2	829.38	1657.75	-0.0568388	97.6355	38147	38147	MS2	0/0	rr180125_02.raw
	High	SHcIAEVENDEMPADLPSLAADFVESKDVcK	Unambiguous	6	6	P02768;C9JKR2;H0YA55;B7WNR0;D6RHD5;A0A0C4DGB6	C3(Carbamidomethyl); C30(Carbamidomethyl)	HCD	1	0	1	1	0	1.118e-06	4.20632	1	2.59508	39	4	869.897	3476.57	0.334775	119.654	47568	47568	MS2	0/0	rr180125_02.raw
	High	HPYFYAPELLFFAK	Unambiguous	6	6	P02768;H0YA55;B7WNR0;D6RHD5;H7C013;A0A0C4DGB6		HCD	1	0	1	1	0	2.667e-05	4.15259	0	0	108	2	871.951	1742.89	-0.0991471	121.161	48527	48527	MS2	0/0	rr180125_02.raw
	High	VFDEFKPLVEEPQNLIK	Unambiguous	7	7	P02768;C9JKR2;H0YA55;B7WNR0;D6RHD5;A0A087WWT3;A0A0C4DGB6		HCD	1	0	1	1	0	1.051e-06	4.05928	0	7.53661	20	3	682.37	2045.1	0.428503	110.966	43865	43865	MS2	0/0	rr180125_02.raw
	High	LVRPEVDVMcTAFHDNEETFLKK	Unambiguous	4	4	P02768;H7C013;A0A087WWT3;A0A0C4DGB6	C10(Carbamidomethyl)	HCD	1	0	1	1	0	8.24e-05	4.01871	1	18.2833	51	5	556.479	2778.36	1.79842	94.3775	36631	36631	MS2	0/0	rr180125_02.raw
	High	SHcIAEVENDEmPADLPSLAADFVESKDVcK	Unambiguous	6	6	P02768;C9JKR2;H0YA55;B7WNR0;D6RHD5;A0A0C4DGB6	C3(Carbamidomethyl); M12(Oxidation); C30(Carbamidomethyl)	HCD	1	0	1	1	0	1.125e-06	3.99263	1	10.9464	79	4	873.897	3492.57	1.929	113.455	44975	44975	MS2	0/0	rr180125_02.raw
	High	HPYFYAPELLFFAK	Unambiguous	6	6	P02768;H0YA55;B7WNR0;D6RHD5;H7C013;A0A0C4DGB6		HCD	1	0	1	1	0	1.059e-05	3.9807	0	56.5782	80	3	581.637	1742.9	0.733604	121.121	48500	48500	MS2	0/0	rr180125_02.raw
	High	SLHTLFGDKLcTVATLR	Unambiguous	4	4	P02768;H7C013;A0A087WWT3;A0A0C4DGB6	C11(Carbamidomethyl)	HCD	1	0	1	1	0	0.0001336	3.96117	1	23.4148	86	3	644.685	1932.04	1.56882	88.9546	34160	34160	MS2	0/0	rr180125_02.raw
	High	EFNAETFTFHADIcTLSEKER	Unambiguous	7	7	P02768;C9JKR2;H0YA55;B7WNR0;D6RHD5;A0A087WWT3;A0A0C4DGB6	C14(Carbamidomethyl)	HCD	1	0	1	1	0	1.052e-05	3.94526	1	2.97007	33	4	637.047	2545.17	-0.512132	97.851	38251	38251	MS2	0/0	rr180125_02.raw
	High	NEcFLQHKDDNPNLPR	Unambiguous	4	4	P02768;H7C013;A0A087WWT3;A0A0C4DGB6	C3(Carbamidomethyl)	HCD	1	0	1	1	0	4.988e-05	3.85206	1	17.1079	65	4	499.988	1996.93	1.16083	49.1254	17468	17468	MS2	0/0	rr180125_02.raw
	High	KVPQVSTPTLVEVSR	Unambiguous	7	7	P02768;C9JKR2;H0YA55;B7WNR0;D6RHD5;A0A087WWT3;A0A0C4DGB6		HCD	1	0	1	1	0	7.842e-05	3.77854	1	7.27713	57	3	547.316	1639.93	-2.70593	64.4779	23245	23245	MS2	0/0	rr180125_02.raw
	High	VHTEccHGDLLEcADDR	Unambiguous	6	6	P02768;C9JKR2;H0YA55;B7WNR0;D6RHD5;A0A0C4DGB6	C5(Carbamidomethyl); C6(Carbamidomethyl); C13(Carbamidomethyl)	HCD	1	0	1	1	0	9.396e-08	3.77046	0	0	206	3	696.283	2086.84	-0.966947	43.5198	15293	15293	MS2	0/0	rr180125_02.raw
	High	ADDKETcFAEEGKK	Unambiguous	6	6	P02768;C9JKR2;H0YA55;B7WNR0;D6RHD5;A0A087WWT3	C7(Carbamidomethyl)	HCD	1	0	1	1	0	1.307e-05	3.74575	2	19.4694	106	2	814.37	1627.73	3.26223	22.8419	7156	7156	MS2	0/0	rr180125_02.raw
	High	SHcIAEVENDEMPADLPSLAADFVESK	Unambiguous	6	6	P02768;C9JKR2;H0YA55;B7WNR0;D6RHD5;A0A0C4DGB6	C3(Carbamidomethyl)	HCD	1	0	1	1	0	9.785e-06	3.70654	0	6.06545	83	3	992.122	2974.35	2.23786	120.939	48385	48385	MS2	0/0	rr180125_02.raw
	High	RPcFSALEVDETYVPK	Unambiguous	7	7	P02768;C9JKR2;H0YA55;B7WNR0;D6RHD5;A0A087WWT3;A0A0C4DGB6	C3(Carbamidomethyl)	HCD	1	0	1	1	0	0.002427	3.61515	0	40.5888	121	3	637.649	1910.93	1.1077	85.7443	32660	32660	MS2	0/0	rr180125_02.raw
	High	DVFLGmFLYEYAR	Unambiguous	6	6	P02768;C9JKR2;H0YA55;B7WNR0;D6RHD5;A0A0C4DGB6	M6(Oxidation)	HCD	1	0	1	1	0	5.66e-05	3.60108	0	0	27	2	820.395	1639.78	0.274599	124.018	50195	50195	MS2	0/0	rr180125_02.raw
	High	VFDEFKPLVEEPQNLIK	Unambiguous	7	7	P02768;C9JKR2;H0YA55;B7WNR0;D6RHD5;A0A087WWT3;A0A0C4DGB6		HCD	1	0	1	1	0	1.372e-06	3.59759	0	0	41	2	1023.05	2045.09	-0.460262	111.19	43986	43986	MS2	0/0	rr180125_02.raw
	High	LKEccEKPLLEK	Unambiguous	6	6	P02768;C9JKR2;H0YA55;B7WNR0;D6RHD5;A0A0C4DGB6	C4(Carbamidomethyl); C5(Carbamidomethyl)	HCD	1	0	1	1	0	4.214e-05	3.52243	1	23.5867	169	2	773.904	1546.8	1.86897	28.3894	9571	9571	MS2	0/0	rr180125_02.raw
	High	VHTEccHGDLLEcADDRADLAK	Unambiguous	6	6	P02768;C9JKR2;H0YA55;B7WNR0;D6RHD5;A0A0C4DGB6	C5(Carbamidomethyl); C6(Carbamidomethyl); C13(Carbamidomethyl)	HCD	1	0	1	1	0	0.0002376	3.51968	1	3.6263	16	5	517.83	2585.12	1.79934	54.799	19609	19609	MS2	0/0	rr180125_02.raw
	High	QNcELFEQLGEYK	Unambiguous	7	7	P02768;C9JKR2;H0YA55;B7WNR0;D6RHD5;A0A087WWT3;A0A0C4DGB6	C3(Carbamidomethyl)	HCD	1	0	1	1	0	3.035e-05	3.4907	0	25.0803	130	2	829.383	1657.76	3.47768	98.6955	38590	38590	MS2	0/0	rr180125_02.raw
	High	LKEccEKPLLEK	Unambiguous	6	6	P02768;C9JKR2;H0YA55;B7WNR0;D6RHD5;A0A0C4DGB6	C4(Carbamidomethyl); C5(Carbamidomethyl)	HCD	1	0	1	1	0	4.586e-05	3.4901	1	21.2946	43	4	387.455	1546.8	-0.0424518	28.3717	9560	9560	MS2	0/0	rr180125_02.raw
	High	mPcAEDYLSVVLNQLcVLHEK	Unambiguous	7	7	P02768;C9JKR2;H0YA55;B7WNR0;D6RHD5;A0A087WWT3;A0A0C4DGB6	M1(Oxidation); C3(Carbamidomethyl); C16(Carbamidomethyl)	HCD	1	0	1	1	0	0.003978	3.43982	0	38.1678	76	3	845.408	2534.21	0.751416	123.893	50105	50105	MS2	0/0	rr180125_02.raw
	High	LVRPEVDVMcTAFHDNEETFLKK	Unambiguous	4	4	P02768;H7C013;A0A087WWT3;A0A0C4DGB6	C10(Carbamidomethyl)	HCD	1	0	1	1	0	0.0001071	3.43943	1	43.811	80	4	695.345	2778.36	0.331403	94.3404	36616	36616	MS2	0/0	rr180125_02.raw
	High	LKEccEKPLLEK	Unambiguous	6	6	P02768;C9JKR2;H0YA55;B7WNR0;D6RHD5;A0A0C4DGB6	C4(Carbamidomethyl); C5(Carbamidomethyl)	HCD	1	0	1	1	0	0.0005799	3.37286	1	1.12185	21	3	516.271	1546.8	1.7419	28.8025	9749	9749	MS2	0/0	rr180125_02.raw
	High	RmPcAEDYLSVVLNQLcVLHEK	Unambiguous	7	7	P02768;C9JKR2;H0YA55;B7WNR0;D6RHD5;A0A087WWT3;A0A0C4DGB6	M2(Oxidation); C4(Carbamidomethyl); C17(Carbamidomethyl)	HCD	1	0	1	1	0	0.003483	3.33574	1	69.3693	66	4	673.334	2690.31	0.889984	122.014	49030	49030	MS2	0/0	rr180125_02.raw
	High	FKDLGEENFK	Unambiguous	6	6	P02768;C9JKR2;B7WNR0;H7C013;A0A087WWT3;A0A0C4DGB6		HCD	1	0	1	1	0	0.0005159	3.32757	1	16.0338	43	3	409.54	1226.61	0.337672	49.9291	17780	17780	MS2	0/0	rr180125_02.raw
	High	ccAAADPHEcYAK	Unambiguous	7	7	P02768;C9JKR2;H0YA55;B7WNR0;D6RHD5;A0A087WWT3;A0A0C4DGB6	C1(Carbamidomethyl); C2(Carbamidomethyl); C10(Carbamidomethyl)	HCD	1	0	1	1	0	3.009e-05	3.23326	0	3.91395	26	3	518.205	1552.6	1.85355	24.7543	7970	7970	MS2	0/0	rr180125_02.raw
	High	YIcENQDSISSK	Unambiguous	6	6	P02768;C9JKR2;H0YA55;B7WNR0;D6RHD5;A0A0C4DGB6	C3(Carbamidomethyl)	HCD	1	0	1	1	0	2.498e-05	3.19814	0	69.8598	136	2	722.326	1443.64	1.14229	38.5817	13452	13452	MS2	0/0	rr180125_02.raw
	High	AVMDDFAAFVEK	Unambiguous	7	7	P02768;C9JKR2;H0YA55;B7WNR0;D6RHD5;A0A087WWT3;A0A0C4DGB6		HCD	1	0	1	1	0	0.0004778	3.15894	0	31.6358	8	2	671.823	1342.64	3.42653	115.713	45796	45796	MS2	0/0	rr180125_02.raw
	High	ETYGEMADccAK	Unambiguous	4	4	P02768;H7C013;A0A087WWT3;A0A0C4DGB6	C9(Carbamidomethyl); C10(Carbamidomethyl)	HCD	1	0	1	1	0	1.558e-05	3.0986	0	0	163	2	717.77	1434.53	-0.840092	45.4728	16060	16060	MS2	0/0	rr180125_02.raw
	High	KVPQVSTPTLVEVSR	Unambiguous	7	7	P02768;C9JKR2;H0YA55;B7WNR0;D6RHD5;A0A087WWT3;A0A0C4DGB6		HCD	1	0	1	1	0	9.282e-06	3.08579	1	0	122	2	820.472	1639.94	-0.985694	64.7285	23362	23362	MS2	0/0	rr180125_02.raw
	High	RmPcAEDYLSVVLNQLcVLHEK	Unambiguous	7	7	P02768;C9JKR2;H0YA55;B7WNR0;D6RHD5;A0A087WWT3;A0A0C4DGB6	M2(Oxidation); C4(Carbamidomethyl); C17(Carbamidomethyl)	HCD	1	0	1	1	0	0.001846	3.02838	1	12.3624	56	3	897.444	2690.32	2.73263	122.077	49065	49065	MS2	0/0	rr180125_02.raw
	High	AAFTEccQAADK	Unambiguous	5	5	P02768;H0YA55;B7WNR0;D6RHD5;A0A0C4DGB6	C6(Carbamidomethyl); C7(Carbamidomethyl)	HCD	1	0	1	1	0	0.0001184	3.01477	0	27.1004	68	2	686.287	1371.57	-0.629742	34.9974	12122	12122	MS2	0/0	rr180125_02.raw
	High	SLHTLFGDKLcTVATLR	Unambiguous	4	4	P02768;H7C013;A0A087WWT3;A0A0C4DGB6	C11(Carbamidomethyl)	HCD	1	0	1	1	0	0.001186	3.00731	1	16.1314	92	4	483.765	1932.04	0.392991	88.911	34142	34142	MS2	0/0	rr180125_02.raw
	High	EccEKPLLEK	Unambiguous	6	6	P02768;C9JKR2;H0YA55;B7WNR0;D6RHD5;A0A0C4DGB6	C2(Carbamidomethyl); C3(Carbamidomethyl)	HCD	1	0	1	1	0	0.008704	2.94705	0	7.49249	108	2	653.314	1305.62	2.37275	27.8328	9326	9326	MS2	0/0	rr180125_02.raw
	High	FKDLGEENFK	Unambiguous	6	6	P02768;C9JKR2;B7WNR0;H7C013;A0A087WWT3;A0A0C4DGB6		HCD	1	0	1	1	0	5.601e-05	2.93486	1	0	47	2	613.807	1226.61	0.721829	50.0324	17826	17826	MS2	0/0	rr180125_02.raw
	High	VPQVSTPTLVEVSR	Unambiguous	7	7	P02768;C9JKR2;H0YA55;B7WNR0;D6RHD5;A0A087WWT3;A0A0C4DGB6		HCD	1	0	1	1	0	0.0001199	2.93005	0	28.8198	63	2	756.424	1511.84	-0.827446	76.9488	28670	28670	MS2	0/0	rr180125_02.raw
	High	QTALVELVK	Unambiguous	7	7	P02768;C9JKR2;H0YA55;B7WNR0;D6RHD5;A0A087WWT3;A0A0C4DGB6		HCD	1	0	1	1	0	0.004248	2.91444	0	31.1683	11	2	500.806	1000.61	1.561	66.3397	24097	24097	MS2	0/0	rr180125_02.raw
	High	AAFTEccQAADK	Unambiguous	5	5	P02768;H0YA55;B7WNR0;D6RHD5;A0A0C4DGB6	C6(Carbamidomethyl); C7(Carbamidomethyl)	HCD	1	0	1	1	0	0.000171	2.85373	0	23.57	154	2	686.289	1371.57	3.01928	36.0293	12501	12501	MS2	0/0	rr180125_02.raw
	High	ccAAADPHEcYAK	Unambiguous	7	7	P02768;C9JKR2;H0YA55;B7WNR0;D6RHD5;A0A087WWT3;A0A0C4DGB6	C1(Carbamidomethyl); C2(Carbamidomethyl); C10(Carbamidomethyl)	HCD	1	0	1	1	0	0.001101	2.85248	0	0	143	2	776.804	1552.6	2.21602	24.6775	7938	7938	MS2	0/0	rr180125_02.raw
	High	AVmDDFAAFVEK	Unambiguous	7	7	P02768;C9JKR2;H0YA55;B7WNR0;D6RHD5;A0A087WWT3;A0A0C4DGB6	M3(Oxidation)	HCD	1	0	1	1	0	0.0003812	2.8195	0	0	67	2	679.819	1358.63	0.65988	95.3136	37145	37145	MS2	0/0	rr180125_02.raw
	High	VFDEFKPLVEEPQNLIK	Unambiguous	7	7	P02768;C9JKR2;H0YA55;B7WNR0;D6RHD5;A0A087WWT3;A0A0C4DGB6		HCD	1	0	1	1	0	2.165e-06	2.66503	0	27.5546	117	3	682.371	2045.1	1.05524	111.987	44367	44367	MS2	0/0	rr180125_02.raw
	High	KYLYEIAR	Unambiguous	3	3	P02768;H7C013;A0A0C4DGB6		HCD	1	0	1	1	0	0.008262	2.64271	1	20.3665	71	2	528.299	1055.59	2.65522	50.3728	17951	17951	MS2	0/0	rr180125_02.raw
	High	ccTESLVNR	Unambiguous	7	7	P02768;C9JKR2;H0YA55;B7WNR0;D6RHD5;A0A087WWT3;A0A0C4DGB6	C1(Carbamidomethyl); C2(Carbamidomethyl)	HCD	1	0	1	1	0	0.001612	2.603	0	32.0798	93	2	569.754	1138.5	2.33522	33.3446	11613	11613	MS2	0/0	rr180125_02.raw
	High	EFNAETFTFHADIcTLSEK	Unambiguous	7	7	P02768;C9JKR2;H0YA55;B7WNR0;D6RHD5;A0A087WWT3;A0A0C4DGB6	C14(Carbamidomethyl)	HCD	1	0	1	1	0	0.0001558	2.52808	0	29.3267	62	3	754.014	2260.03	1.79789	107.112	42205	42205	MS2	0/0	rr180125_02.raw
	High	ETYGEmADccAK	Unambiguous	4	4	P02768;H7C013;A0A087WWT3;A0A0C4DGB6	M6(Oxidation); C9(Carbamidomethyl); C10(Carbamidomethyl)	HCD	1	0	1	1	0	0.001975	2.21448	0	41.6364	153	2	725.771	1450.53	3.93711	28.9897	9830	9830	MS2	0/0	rr180125_02.raw
	High	LVNEVTEFAK	Unambiguous	4	4	P02768;H7C013;A0A087WWT3;A0A0C4DGB6		HCD	1	0	1	1	0	0.004226	2.16205	0	48.533	43	2	575.312	1149.62	0.714174	66.8321	24301	24301	MS2	0/0	rr180125_02.raw
	High	ADDKETcFAEEGK	Unambiguous	6	6	P02768;C9JKR2;H0YA55;B7WNR0;D6RHD5;A0A087WWT3	C7(Carbamidomethyl)	HCD	1	0	1	1	0	0.004818	2.09395	1	76.4994	61	3	500.55	1499.64	2.31045	30.2105	10347	10347	MS2	0/0	rr180125_02.raw
	High	YIcENQDSISSK	Unambiguous	6	6	P02768;C9JKR2;H0YA55;B7WNR0;D6RHD5;A0A0C4DGB6	C3(Carbamidomethyl)	HCD	1	0	1	1	0	0.0002531	2.05314	0	11.2477	57	2	722.325	1443.64	0.973174	39.6109	13811	13811	MS2	0/0	rr180125_02.raw
	High	TcVADESAENcDK	Unambiguous	4	4	P02768;H7C013;A0A087WWT3;A0A0C4DGB6	C2(Carbamidomethyl); C11(Carbamidomethyl)	HCD	1	0	1	1	0	0.0003427	2.01808	0	64.381	128	2	749.794	1498.58	1.96799	25.7649	8425	8425	MS2	0/0	rr180125_02.raw
	High	EccEKPLLEK	Unambiguous	6	6	P02768;C9JKR2;H0YA55;B7WNR0;D6RHD5;A0A0C4DGB6	C2(Carbamidomethyl); C3(Carbamidomethyl)	HCD	1	0	1	1	0	0.00808	1.99487	0	47.0544	34	3	435.878	1305.62	0.399033	27.8525	9333	9333	MS2	0/0	rr180125_02.raw
	High	AVmDDFAAFVEK	Unambiguous	7	7	P02768;C9JKR2;H0YA55;B7WNR0;D6RHD5;A0A087WWT3;A0A0C4DGB6	M3(Oxidation)	HCD	1	0	1	1	0	0.002921	1.85162	0	43.3012	77	2	679.819	1358.63	1.10912	93.9365	36445	36445	MS2	0/0	rr180125_02.raw
	High	KQTALVELVK	Unambiguous	7	7	P02768;C9JKR2;H0YA55;B7WNR0;D6RHD5;A0A087WWT3;A0A0C4DGB6		HCD	1	0	1	1	0	0.00891	1.80115	1	0	58	2	564.854	1128.7	1.00594	47.0902	16601	16601	MS2	0/0	rr180125_02.raw
	High	VHTEccHGDLLEcADDRADLAK	Unambiguous	6	6	P02768;C9JKR2;H0YA55;B7WNR0;D6RHD5;A0A0C4DGB6	C5(Carbamidomethyl); C6(Carbamidomethyl); C13(Carbamidomethyl)	HCD	1	0	1	1	0.001	0.01392	2.86953	1	28.0229	78	4	647.035	2585.12	0.647646	54.6394	19549	19549	MS2	0/0	rr180125_02.raw
	High	AEFAEVSK	Unambiguous	6	6	P02768;C9JKR2;H0YA55;B7WNR0;D6RHD5;A0A0C4DGB6		HCD	1	0	1	1	0.001	0.01323	2.66341	0	12.1679	26	2	440.725	880.443	2.11079	32.7045	11353	11353	MS2	0/0	rr180125_02.raw
	High	QEPERNEcFLQHK	Unambiguous	4	4	P02768;H7C013;A0A087WWT3;A0A0C4DGB6	C8(Carbamidomethyl)	HCD	1	0	1	1	0.001	0.01713	2.3436	1	6.93698	65	3	572.272	1714.8	3.39284	31.3168	10817	10817	MS2	0/0	rr180125_02.raw
	High	QEPERNEcFLQHKDDNPNLPR	Unambiguous	4	4	P02768;H7C013;A0A087WWT3;A0A0C4DGB6	C8(Carbamidomethyl)	HCD	1	0	1	1	0.001	0.01454	2.2702	2	26.0882	46	4	659.814	2636.24	3.07821	47.548	16808	16808	MS2	0/0	rr180125_02.raw
	High	SLHTLFGDK	Unambiguous	4	4	P02768;H7C013;A0A087WWT3;A0A0C4DGB6		HCD	1	0	1	1	0.001	0.02002	1.89667	0	20.5333	68	2	509.272	1017.54	0.0730067	49.93	17781	17781	MS2	0/0	rr180125_02.raw
	High	LcTVATLR	Unambiguous	4	4	P02768;H7C013;A0A087WWT3;A0A0C4DGB6	C2(Carbamidomethyl)	HCD	1	0	1	1	0.001	0.01096	1.86977	0	27.8291	55	2	467.263	933.519	-0.0567892	44.3639	15634	15634	MS2	0/0	rr180125_02.raw
	High	FQNALLVR	Unambiguous	7	7	P02768;C9JKR2;H0YA55;B7WNR0;D6RHD5;A0A087WWT3;A0A0C4DGB6		HCD	1	0	1	1	0.001	0.01135	1.80308	0	10.4201	104	2	480.785	960.563	0.928441	61.5724	22209	22209	MS2	0/0	rr180125_02.raw
	High	QTALVELVK	Unambiguous	7	7	P02768;C9JKR2;H0YA55;B7WNR0;D6RHD5;A0A087WWT3;A0A0C4DGB6		HCD	1	0	1	1	0.001	0.0155	1.68414	0	61.4094	81	2	500.806	1000.6	0.0970409	67.6363	24656	24656	MS2	0/0	rr180125_02.raw
	High	DLGEENFK	Unambiguous	6	6	P02768;C9JKR2;B7WNR0;H7C013;A0A087WWT3;A0A0C4DGB6		HCD	1	0	1	1	0.001	0.02025	1.6183	0	24.5446	42	2	476.226	951.444	2.27657	49.7021	17689	17689	MS2	0/0	rr180125_02.raw
	High	ADDKETcFAEEGKK	Unambiguous	6	6	P02768;C9JKR2;H0YA55;B7WNR0;D6RHD5;A0A087WWT3	C7(Carbamidomethyl)	HCD	1	0	1	1	0.002	0.02606	2.26365	2	36.0424	13	4	407.688	1627.73	1.29586	22.9201	7190	7190	MS2	0/0	rr180125_02.raw
	High	QEPERNEcFLQHK	Unambiguous	4	4	P02768;H7C013;A0A087WWT3;A0A0C4DGB6	C8(Carbamidomethyl)	HCD	1	0	1	1	0.003	0.03373	2.00415	1	10.5177	42	3	572.272	1714.8	2.53861	30.3069	10390	10390	MS2	0/0	rr180125_02.raw
	High	TYETTLEK	Unambiguous	6	6	P02768;C9JKR2;H0YA55;B7WNR0;D6RHD5;A0A0C4DGB6		HCD	1	0	1	1	0.003	0.03033	1.93738	0	0	35	2	492.747	984.487	-1.66415	33.8555	11806	11806	MS2	0/0	rr180125_02.raw
	High	YLYEIAR	Unambiguous	4	4	P02768;H0YA55;H7C013;A0A0C4DGB6		HCD	1	0	1	1	0.003	0.03656	1.54479	0	0	61	2	464.251	927.495	1.83665	62.0824	22411	22411	MS2	0/0	rr180125_02.raw
	High	TYETTLEK	Unambiguous	6	6	P02768;C9JKR2;H0YA55;B7WNR0;D6RHD5;A0A0C4DGB6		HCD	1	0	1	1	0.003	0.04501	1.50775	0	0	49	2	492.747	984.487	-1.10617	34.8586	12076	12076	MS2	0/0	rr180125_02.raw
	High	LVTDLTK	Unambiguous	6	6	P02768;C9JKR2;H0YA55;B7WNR0;D6RHD5;A0A0C4DGB6		HCD	1	0	1	1	0.004	0.04791	2.10015	0	24.6281	44	2	395.239	789.471	-0.637554	37.8585	13183	13183	MS2	0/0	rr180125_02.raw
	High	TcVADESAENcDK	Unambiguous	4	4	P02768;H7C013;A0A087WWT3;A0A0C4DGB6	C2(Carbamidomethyl); C11(Carbamidomethyl)	HCD	1	0	1	1	0.005	0.06773	1.62476	0	16.1939	167	2	749.797	1498.59	4.81898	24.6528	7927	7927	MS2	0/0	rr180125_02.raw
	High	QEPERNEcFLQHK	Unambiguous	4	4	P02768;H7C013;A0A087WWT3;A0A0C4DGB6	C8(Carbamidomethyl)	HCD	1	0	1	1	0.009	0.109	2.03047	1	0	297	2	857.904	1714.8	2.15493	30.4003	10430	10430	MS2	0/0	rr180125_02.raw
	High	AAcLLPK	Unambiguous	5	5	P02768;H0YA55;B7WNR0;D6RHD5;A0A0C4DGB6	C3(Carbamidomethyl)	HCD	1	0	1	1	0.009	0.1141	2.0161	0	5.49814	20	2	386.724	772.44	1.85741	37.704	13125	13125	MS2	0/0	rr180125_02.raw
P04264	Keratin, type II cytoskeletal 1 OS=Homo sapiens GN=KRT1 PE=1 SV=6 - [K2C1_HUMAN]	250.91	59.32	1	35	42	76	644	65.999	8.11865
	Confidence Level	Sequence	PSM Ambiguity	# Proteins	# Protein Groups	Protein Group Accessions	Modifications	Activation Type	ΔScore	ΔCn	Rank	Search Engine Rank	q-Value	PEP	XCorr	# Missed Cleavages	Isolation Interference [%]	Ion Inject Time [ms]	Charge	m/z [Da]	MH+ [Da]	ΔM [ppm]	RT [min]	First Scan	Last Scan	MS Order	Ions Matched	Spectrum File
	High	GGGGGGYGSGGSSYGSGGGSYGSGGGGGGGR	Unambiguous	1	1	P04264		HCD	1	0	1	1	0	1.721e-10	6.83728	0	0	300	2	1192.48	2383.96	1.73283	40.9477	14322	14322	MS2	0/0	rr180125_02.raw
	High	FSScGGGGGSFGAGGGFGSR	Unambiguous	1	1	P04264	C4(Carbamidomethyl)	HCD	1	0	1	1	0	2.032e-07	5.30621	0	14.624	75	2	883.372	1765.74	1.43679	65.4482	23706	23706	MS2	0/0	rr180125_02.raw
	High	GSYGSGGSSYGSGGGSYGSGGGGGGHGSYGSGSSSGGYR	Unambiguous	1	1	P04264		HCD	1	0	1	1	0	1.974e-07	4.96144	0	0	196	3	1104.78	3312.31	1.90713	47.5613	16814	16814	MS2	0/0	rr180125_02.raw
	High	THNLEPYFESFINNLR	Unambiguous	1	1	P04264		HCD	1	0	1	1	0	7.076e-05	4.74731	0	34.9555	55	3	665.333	1993.98	3.52383	120.658	48200	48200	MS2	0/0	rr180125_02.raw
	High	MSGEcAPNVSVSVSTSHTTISGGGSR	Unambiguous	1	1	P04264	C5(Carbamidomethyl)	HCD	1	0	1	1	0	3.471e-06	4.68486	0	36.773	86	3	855.728	2565.17	0.665825	60.3672	21706	21706	MS2	0/0	rr180125_02.raw
	High	GGGGGGYGSGGSSYGSGGGSYGSGGGGGGGR	Unambiguous	1	1	P04264		HCD	1	0	1	1	0	1.155e-06	4.58292	0	26.9772	97	3	795.324	2383.96	2.72568	40.9868	14335	14335	MS2	0/0	rr180125_02.raw
	High	GSYGSGGSSYGSGGGSYGSGGGGGGHGSYGSGSSSGGYR	Unambiguous	1	1	P04264		HCD	1	0	1	1	0	1.772e-05	4.57116	0	0	215	3	1104.78	3312.33	6.1084	48.5794	17233	17233	MS2	0/0	rr180125_02.raw
	High	NKLNDLEDALQQAKEDLAR	Unambiguous	1	1	P04264		HCD	1	0	1	1	0	7.481e-07	4.38587	2	18.0669	37	3	728.715	2184.13	2.33462	116.139	45930	45930	MS2	0/0	rr180125_02.raw
	High	QISNLQQSISDAEQR	Unambiguous	1	1	P04264		HCD	1	0	1	1	0	2.377e-06	4.34102	0	58.9881	191	2	858.932	1716.86	3.52041	75.702	28102	28102	MS2	0/0	rr180125_02.raw
	High	GSYGSGGSSYGSGGGSYGSGGGGGGHGSYGSGSSSGGYRGGSGGGGGGSSGGR	Unambiguous	1	1	P04264		HCD	1	0	1	1	0	5.874e-06	4.32429	1	0	259	4	1075.69	4299.73	1.75372	41.0373	14353	14353	MS2	0/0	rr180125_02.raw
	High	mSGEcAPNVSVSVSTSHTTISGGGSR	Unambiguous	1	1	P04264	M1(Oxidation); C5(Carbamidomethyl)	HCD	1	0	1	1	0	4.661e-07	4.30114	0	0	227	3	861.06	2581.17	1.33119	56.2654	20179	20179	MS2	0/0	rr180125_02.raw
	High	FSScGGGGGSFGAGGGFGSR	Unambiguous	1	1	P04264	C4(Carbamidomethyl)	HCD	1	0	1	1	0	2.089e-07	4.29156	0	0	242	2	883.371	1765.74	0.330662	66.4568	24151	24151	MS2	0/0	rr180125_02.raw
	High	LNDLEDALQQAKEDLAR	Unambiguous	1	1	P04264		HCD	1	0	1	1	0	3.734e-06	4.26713	1	0	42	3	647.999	1941.98	-2.58042	117.06	46255	46255	MS2	0/0	rr180125_02.raw
	High	SLDLDSIIAEVK	Unambiguous	1	1	P04264		HCD	1	0	1	1	0	1.441e-05	4.2113	0	26.1741	78	2	651.863	1302.72	2.48717	121.002	48419	48419	MS2	0/0	rr180125_02.raw
	High	FLEQQNQVLQTKWELLQQVDTSTR	Unambiguous	1	1	P04264		HCD	1	0	1	1	0	5.451e-05	4.1422	1	9.00036	134	3	978.18	2932.52	2.69558	113.697	45063	45063	MS2	0/0	rr180125_02.raw
	High	THNLEPYFESFINNLRR	Unambiguous	1	1	P04264		HCD	1	0	1	1	0	7.073e-05	4.0993	1	34.6047	61	4	538.275	2150.08	0.0894552	117.823	46578	46578	MS2	0/0	rr180125_02.raw
	High	SLNNQFASFIDKVR	Unambiguous	1	1	P04264		HCD	1	0	1	1	0	1.011e-05	3.96043	1	53.9067	30	2	819.934	1638.86	0.00584553	101.404	39773	39773	MS2	0/0	rr180125_02.raw
	High	AEAESLYQSKYEELQITAGR	Unambiguous	1	1	P04264		HCD	1	0	1	1	0	3.083e-06	3.94982	1	0	93	3	762.714	2286.13	1.09496	84.7303	32166	32166	MS2	0/0	rr180125_02.raw
	High	SKAEAESLYQSKYEELQITAGR	Unambiguous	1	1	P04264		HCD	1	0	1	1	0	0.0003019	3.94505	2	33.9879	187	3	834.425	2501.26	3.1782	75.9856	28223	28223	MS2	0/0	rr180125_02.raw
	High	GGGGGGYGSGGSSYGSGGGSYGSGGGGGGGR	Unambiguous	1	1	P04264		HCD	1	0	1	1	0	0.001512	3.92051	0	56.001	300	2	1192.48	2383.96	2.24488	41.9698	14688	14688	MS2	0/0	rr180125_02.raw
	High	QISNLQQSISDAEQRGENALK	Unambiguous	1	1	P04264		HCD	1	0	1	1	0	5.171e-05	3.89426	1	6.93607	81	3	777.064	2329.18	1.52384	102.061	40054	40054	MS2	0/0	rr180125_02.raw
	High	KQISNLQQSISDAEQR	Unambiguous	1	1	P04264		HCD	1	0	1	1	0	1.72e-05	3.84551	1	50.8104	49	3	615.655	1844.95	3.07058	58.968	21179	21179	MS2	0/0	rr180125_02.raw
	High	TNAENEFVTIKK	Unambiguous	1	1	P04264		HCD	1	0	1	1	0	1.595e-05	3.7886	1	16.3099	14	3	465.249	1393.73	1.12468	44.9048	15834	15834	MS2	0/0	rr180125_02.raw
	High	KQISNLQQSISDAEQR	Unambiguous	1	1	P04264		HCD	1	0	1	1	0	5.108e-07	3.72188	1	50.2066	261	2	922.978	1844.95	1.75458	59.1568	21253	21253	MS2	0/0	rr180125_02.raw
	High	SKAEAESLYQSK	Unambiguous	1	1	P04264		HCD	1	0	1	1	0	8.08e-05	3.68715	1	36.6985	90	2	670.841	1340.68	4.70167	27.7657	9300	9300	MS2	0/0	rr180125_02.raw
	High	NMQDMVEDYRNK	Unambiguous	1	1	P04264		HCD	1	0	1	1	0	0.0003339	3.66232	1	14.8086	75	3	514.894	1542.67	-0.260493	64.409	23220	23220	MS2	0/0	rr180125_02.raw
	High	QISNLQQSISDAEQR	Unambiguous	1	1	P04264		HCD	1	0	1	1	0	3.375e-06	3.65823	0	4.98209	151	2	858.93	1716.85	1.45848	74.6731	27682	27682	MS2	0/0	rr180125_02.raw
	High	LALDLEIATYR	Unambiguous	1	4	P04264;P19013;P05787;P08729		HCD	1	0	1	1	0	2.191e-05	3.65685	0	0	59	2	639.359	1277.71	0.173261	104.9	41323	41323	MS2	0/0	rr180125_02.raw
	High	THNLEPYFESFINNLR	Unambiguous	1	1	P04264		HCD	1	0	1	1	0	1.622e-06	3.6172	0	5.66859	86	2	997.494	1993.98	2.15314	120.967	48401	48401	MS2	0/0	rr180125_02.raw
	High	WELLQQVDTSTR	Unambiguous	1	1	P04264		HCD	1	0	1	1	0	0.0005341	3.60572	0	21.8792	50	2	738.38	1475.75	2.404	93.912	36432	36432	MS2	0/0	rr180125_02.raw
	High	NKLNDLEDALQQAK	Unambiguous	1	1	P04264		HCD	1	0	1	1	0	0.0004402	3.52999	1	49.4468	24	3	533.95	1599.83	0.39594	87.0419	33266	33266	MS2	0/0	rr180125_02.raw
	High	LNDLEDALQQAKEDLAR	Unambiguous	1	1	P04264		HCD	1	0	1	1	0	0.0001682	3.51172	1	0	70	2	971.494	1941.98	-4.01925	117.314	46368	46368	MS2	0/0	rr180125_02.raw
	High	FLEQQNQVLQTK	Unambiguous	3	3	P35908;Q7Z794;P04264		HCD	1	0	1	1	0	7.841e-05	3.48978	0	0	34	2	738.396	1475.79	-0.162301	60.2338	21647	21647	MS2	0/0	rr180125_02.raw
	High	FSScGGGGGSFGAGGGFGSR	Unambiguous	1	1	P04264	C4(Carbamidomethyl)	HCD	1	0	1	1	0	0.006598	3.46392	0	50.7922	246	2	883.373	1765.74	1.78245	68.2492	24928	24928	MS2	0/0	rr180125_02.raw
	High	SKAEAESLYQSK	Unambiguous	1	1	P04264		HCD	1	0	1	1	0	0.001884	3.42352	1	36.8349	18	3	447.562	1340.67	0.958534	27.8088	9315	9315	MS2	0/0	rr180125_02.raw
	High	LLRDYQELMNTK	Unambiguous	1	1	P04264		HCD	1	0	1	1	0	0.001027	3.38388	1	29.6831	76	3	508.601	1523.79	0.0391517	71.6452	26404	26404	MS2	0/0	rr180125_02.raw
	High	FLEQQNQVLQTK	Unambiguous	3	3	P35908;Q7Z794;P04264		HCD	1	0	1	1	0	0.000162	3.28458	0	22.3153	149	2	738.399	1475.79	3.6426	59.2285	21279	21279	MS2	0/0	rr180125_02.raw
	High	NKYEDEINKR	Unambiguous	10	10	P13647;P02538;P48668;P05787;P04264;P04259;F8W1U3;F8VP67;F8VUG2;F8W0C6		HCD	1	0	1	1	0	0.0001739	3.23892	2	51.0716	53	3	436.89	1308.65	-0.140523	27.1753	9038	9038	MS2	0/0	rr180125_02.raw
	High	LDSELKNMQDMVEDYR	Unambiguous	1	1	P04264		HCD	1	0	1	1	0	0.003194	3.23567	1	32.7624	142	3	662.639	1985.9	3.5556	102.962	40486	40486	MS2	0/0	rr180125_02.raw
	High	LDSELKNMQDMVEDYR	Unambiguous	1	1	P04264		HCD	1	0	1	1	0	4.744e-05	3.19817	1	0	99	2	993.449	1985.89	-2.30788	103.272	40646	40646	MS2	0/0	rr180125_02.raw
	High	SLDLDSIIAEVK	Unambiguous	1	1	P04264		HCD	1	0	1	1	0	0.0001147	3.19066	0	45.529	76	2	651.861	1302.72	0.331976	99.0923	38752	38752	MS2	0/0	rr180125_02.raw
	High	SLNNQFASFIDK	Unambiguous	1	1	P04264		HCD	1	0	1	1	0	0.0001179	3.16031	0	6.37795	81	2	692.35	1383.69	1.58358	96.5864	37722	37722	MS2	0/0	rr180125_02.raw
	High	QISNLQQSISDAEQR	Unambiguous	1	1	P04264		HCD	1	0	1	1	0	0.0001139	3.05531	0	35.5134	12	3	572.956	1716.85	1.94835	74.9913	27809	27809	MS2	0/0	rr180125_02.raw
	High	NKLNDLEDALQQAK	Unambiguous	1	1	P04264		HCD	1	0	1	1	0	0.0003354	3.02243	1	73.728	12	2	800.42	1599.83	-0.20607	87.0953	33286	33286	MS2	0/0	rr180125_02.raw
	High	AEAESLYQSK	Unambiguous	1	1	P04264		HCD	1	0	1	1	0	0.002328	2.99344	0	0.390317	7	2	563.275	1125.54	-0.106121	35.5483	12328	12328	MS2	0/0	rr180125_02.raw
	High	LDSELKNmQDmVEDYR	Unambiguous	1	1	P04264	M8(Oxidation); M11(Oxidation)	HCD	1	0	1	1	0	0.0003745	2.90447	1	41.6025	72	3	673.302	2017.89	2.94346	57.4791	20620	20620	MS2	0/0	rr180125_02.raw
	High	YEELQITAGR	Unambiguous	2	2	P04264;P04259		HCD	1	0	1	1	0	0.00121	2.87902	0	21.9609	15	2	590.303	1179.6	-0.793826	60.777	21877	21877	MS2	0/0	rr180125_02.raw
	High	TNAENEFVTIKK	Unambiguous	1	1	P04264		HCD	1	0	1	1	0	0.001007	2.80502	1	18.3032	111	2	697.372	1393.74	2.88602	44.8589	15818	15818	MS2	0/0	rr180125_02.raw
	High	SLNNQFASFIDK	Unambiguous	1	1	P04264		HCD	1	0	1	1	0	0.0004783	2.78954	0	37.767	67	2	692.351	1383.69	3.17154	95.5794	37262	37262	MS2	0/0	rr180125_02.raw
	High	SLNNQFASFIDKVR	Unambiguous	1	1	P04264		HCD	1	0	1	1	0	0.002037	2.72987	1	46.5355	21	3	546.957	1638.86	-1.38033	101.217	39711	39711	MS2	0/0	rr180125_02.raw
	High	AQYEDIAQK	Unambiguous	1	1	P04264		HCD	1	0	1	1	0	0.001977	2.70933	0	14.9844	37	2	533.263	1065.52	-1.3612	34.3058	11907	11907	MS2	0/0	rr180125_02.raw
	High	TNAENEFVTIK	Unambiguous	1	1	P04264		HCD	1	0	1	1	0	0.001974	2.69172	0	21.8502	19	2	633.322	1265.64	0.284079	62.0291	22384	22384	MS2	0/0	rr180125_02.raw
	High	NMQDMVEDYR	Unambiguous	1	1	P04264		HCD	1	0	1	1	0	0.001537	2.55464	0	12.1923	64	2	650.77	1300.53	2.43993	76.0862	28263	28263	MS2	0/0	rr180125_02.raw
	High	TLLEGEESR	Unambiguous	1	1	P04264		HCD	1	0	1	1	0	0.005522	2.5505	0	16.0826	8	2	517.262	1033.52	0.785669	38.3767	13376	13376	MS2	0/0	rr180125_02.raw
	High	DVDGAYMTK	Unambiguous	1	1	P04264		HCD	1	0	1	1	0	0.002833	2.44895	0	42.9291	67	2	500.226	999.445	-0.1054	40.1107	13998	13998	MS2	0/0	rr180125_02.raw
	High	NMQDmVEDYR	Unambiguous	1	1	P04264	M5(Oxidation)	HCD	1	0	1	1	0	0.001663	2.43614	0	0	152	2	658.768	1316.53	2.93475	59.2537	21286	21286	MS2	0/0	rr180125_02.raw
	High	NmQDMVEDYR	Unambiguous	1	1	P04264	M2(Oxidation)	HCD	1	0	1	1	0	0.0005933	2.42858	0	70.0802	88	2	658.767	1316.53	0.987603	50.9553	18181	18181	MS2	0/0	rr180125_02.raw
	High	DVDGAYMTK	Unambiguous	1	1	P04264		HCD	1	0	1	1	0	0.001812	2.42375	0	11.5434	50	2	500.227	999.446	1.17705	41.1205	14384	14384	MS2	0/0	rr180125_02.raw
	High	AQYEDIAQK	Unambiguous	1	1	P04264		HCD	1	0	1	1	0	0.001569	2.41149	0	10.5487	65	2	533.264	1065.52	0.471829	35.3101	12243	12243	MS2	0/0	rr180125_02.raw
	High	DYQELmNTK	Unambiguous	1	1	P04264	M6(Oxidation)	HCD	1	0	1	1	0	0.004931	2.14679	0	53.6609	57	2	579.262	1157.52	1.24263	38.8651	13568	13568	MS2	0/0	rr180125_02.raw
	High	NKYEDEINKR	Unambiguous	10	10	P13647;P02538;P48668;P05787;P04264;P04259;F8W1U3;F8VP67;F8VUG2;F8W0C6		HCD	1	0	1	1	0	0.004209	2.05375	2	50.446	194	2	654.831	1308.65	-0.0602883	27.1973	9047	9047	MS2	0/0	rr180125_02.raw
	High	IEISELNR	Unambiguous	2	2	P35908;P04264		HCD	1	0	1	1	0.001	0.01756	2.75584	0	4.02254	21	2	487.271	973.534	2.59855	56.841	20389	20389	MS2	0/0	rr180125_02.raw
	High	NKYEDEINK	Unambiguous	11	11	P13647;P02538;P48668;P05787;P04264;P04259;Q5XKE5;F8W1U3;F8VP67;F8VUG2;F8W0C6		HCD	1	0	1	1	0.001	0.01219	2.72321	1	12.5203	46	2	576.781	1152.55	1.45405	27.2715	9079	9079	MS2	0/0	rr180125_02.raw
	High	SKAEAESLYQSK	Unambiguous	1	1	P04264		HCD	1	0	1	1	0.001	0.01148	2.67436	1	26.4013	216	2	670.842	1340.68	6.15848	29.048	9858	9858	MS2	0/0	rr180125_02.raw
	High	SLVNLGGSK	Unambiguous	1	1	P04264		HCD	1	0	1	1	0.001	0.01255	2.32912	0	47.8436	92	2	437.754	874.5	1.06278	44.6323	15739	15739	MS2	0/0	rr180125_02.raw
	High	DYQELmNTK	Unambiguous	1	1	P04264	M6(Oxidation)	HCD	1	0	1	1	0.001	0.01987	2.28114	0	18.6871	59	2	579.261	1157.51	0.398964	39.9083	13910	13910	MS2	0/0	rr180125_02.raw
	High	DVDGAYmTK	Unambiguous	1	1	P04264	M7(Oxidation)	HCD	1	0	1	1	0.001	0.0104	2.03904	0	42.0657	28	2	508.224	1015.44	0.936871	26.8745	8893	8893	MS2	0/0	rr180125_02.raw
	High	NMQDmVEDYR	Unambiguous	1	1	P04264	M5(Oxidation)	HCD	1	0	1	1	0.001	0.01125	1.87211	0	33.69	90	2	658.768	1316.53	2.47114	57.7273	20708	20708	MS2	0/0	rr180125_02.raw
	High	SKAEAESLYQSKYEELQITAGR	Unambiguous	1	1	P04264		HCD	1	0	1	1	0.002	0.0267	2.71538	2	41.5452	33	4	626.07	2501.26	2.12355	75.9827	28220	28220	MS2	0/0	rr180125_02.raw
	High	SGGGFSSGSAGIINYQR	Unambiguous	1	1	P04264		HCD	1	0	1	1	0.002	0.02614	2.49948	0	0	217	2	829.401	1657.79	1.22342	71.0855	26173	26173	MS2	0/0	rr180125_02.raw
	High	KDVDGAYMTK	Unambiguous	1	1	P04264		HCD	1	0	1	1	0.003	0.03043	3.29593	1	0	161	2	564.276	1127.54	3.47985	24.2519	7755	7755	MS2	0/0	rr180125_02.raw
	High	DYQELMNTK	Unambiguous	1	1	P04264		HCD	1	0	1	1	0.003	0.03728	2.78354	0	0	32	2	571.262	1141.52	-2.23212	63.2893	22905	22905	MS2	0/0	rr180125_02.raw
	High	YEDEINKR	Unambiguous	16	16	P13647;P02538;P48668;P05787;P35908;Q01546;Q7Z794;P04264;P12035;P04259;O95678;F8W1U3;H0YIN9;F8VP67;F8VUG2;F8W0C6		HCD	1	0	1	1	0.003	0.04537	2.02835	1	31.6293	50	2	533.763	1066.52	1.8348	20.8289	6421	6421	MS2	0/0	rr180125_02.raw
	High	MSGEcAPNVSVSVSTSHTTISGGGSR	Unambiguous	1	1	P04264	C5(Carbamidomethyl)	HCD	1	0	1	1	0.005	0.06189	2.18577	0	45.7214	166	3	855.729	2565.17	2.09345	62.9034	22758	22758	MS2	0/0	rr180125_02.raw
	High	THNLEPYFESFINNLRR	Unambiguous	1	1	P04264		HCD	1	0	1	1	0.006	0.08151	1.97715	1	32.3884	37	3	717.366	2150.08	3.16154	117.615	46494	46494	MS2	0/0	rr180125_02.raw
	High	SLVNLGGSK	Unambiguous	1	1	P04264		HCD	1	0	1	1	0.009	0.1052	1.61235	0	64.8048	55	2	437.753	874.499	-0.751871	46.2975	16328	16328	MS2	0/0	rr180125_02.raw
A0A0C4DGB6	Serum albumin OS=Homo sapiens GN=ALB PE=1 SV=1 - [A0A0C4DGB6_HUMAN]	244.887	74.34	1	0	47	80	604	69.1814	6.3667
	Confidence Level	Sequence	PSM Ambiguity	# Proteins	# Protein Groups	Protein Group Accessions	Modifications	Activation Type	ΔScore	ΔCn	Rank	Search Engine Rank	q-Value	PEP	XCorr	# Missed Cleavages	Isolation Interference [%]	Ion Inject Time [ms]	Charge	m/z [Da]	MH+ [Da]	ΔM [ppm]	RT [min]	First Scan	Last Scan	MS Order	Ions Matched	Spectrum File
	High	LVRPEVDVMcTAFHDNEETFLK	Unambiguous	4	4	P02768;H7C013;A0A087WWT3;A0A0C4DGB6	C10(Carbamidomethyl)	HCD	1	0	1	1	0	7.261e-07	5.16899	0	7.06992	23	4	663.322	2650.26	0.255036	103.743	40868	40868	MS2	0/0	rr180125_02.raw
	High	RPcFSALEVDETYVPK	Unambiguous	7	7	P02768;C9JKR2;H0YA55;B7WNR0;D6RHD5;A0A087WWT3;A0A0C4DGB6	C3(Carbamidomethyl)	HCD	1	0	1	1	0	2.917e-06	4.94125	0	3.23125	20	3	637.649	1910.93	0.436962	86.7513	33121	33121	MS2	0/0	rr180125_02.raw
	High	VHTEccHGDLLEcADDRADLAK	Unambiguous	6	6	P02768;C9JKR2;H0YA55;B7WNR0;D6RHD5;A0A0C4DGB6	C5(Carbamidomethyl); C6(Carbamidomethyl); C13(Carbamidomethyl)	HCD	1	0	1	1	0	1.995e-06	4.80773	1	0	164	3	862.379	2585.12	2.09307	54.7744	19603	19603	MS2	0/0	rr180125_02.raw
	High	ALVLIAFAQYLQQcPFEDHVK	Unambiguous	4	4	P02768;H7C013;A0A087WWT3;A0A0C4DGB6	C14(Carbamidomethyl)	HCD	1	0	1	1	0	4.445e-07	4.77494	0	0	32	3	830.767	2490.29	-0.00279806	123.986	50160	50160	MS2	0/0	rr180125_02.raw
	High	LVRPEVDVMcTAFHDNEETFLK	Unambiguous	4	4	P02768;H7C013;A0A087WWT3;A0A0C4DGB6	C10(Carbamidomethyl)	HCD	1	0	1	1	0	3.05e-06	4.73055	0	60.1716	182	3	884.094	2650.27	1.04312	103.738	40866	40866	MS2	0/0	rr180125_02.raw
	High	SHcIAEVENDEmPADLPSLAADFVESK	Unambiguous	6	6	P02768;C9JKR2;H0YA55;B7WNR0;D6RHD5;A0A0C4DGB6	C3(Carbamidomethyl); M12(Oxidation)	HCD	1	0	1	1	0	9.241e-07	4.62465	0	0	32	3	997.451	2990.34	-0.50277	118.927	47090	47090	MS2	0/0	rr180125_02.raw
	High	RHPDYSVVLLLR	Unambiguous	6	6	P02768;C9JKR2;H0YA55;B7WNR0;D6RHD5;A0A0C4DGB6		HCD	1	0	1	1	0	3.945e-06	4.53384	1	8.35517	55	3	489.952	1467.84	-0.893005	78.7442	29409	29409	MS2	0/0	rr180125_02.raw
	High	RHPYFYAPELLFFAK	Unambiguous	6	6	P02768;H0YA55;B7WNR0;D6RHD5;H7C013;A0A0C4DGB6		HCD	1	0	1	1	0	1.809e-06	4.45707	1	2.75753	76	3	633.671	1899	1.22772	114.858	45519	45519	MS2	0/0	rr180125_02.raw
	High	KVPQVSTPTLVEVSR	Unambiguous	7	7	P02768;C9JKR2;H0YA55;B7WNR0;D6RHD5;A0A087WWT3;A0A0C4DGB6		HCD	1	0	1	1	0	4.324e-06	4.40666	1	0.76205	8	3	547.318	1639.94	0.755352	65.48	23724	23724	MS2	0/0	rr180125_02.raw
	High	EFNAETFTFHADIcTLSEKER	Unambiguous	7	7	P02768;C9JKR2;H0YA55;B7WNR0;D6RHD5;A0A087WWT3;A0A0C4DGB6	C14(Carbamidomethyl)	HCD	1	0	1	1	0	3.983e-06	4.33285	1	15.7872	64	3	849.06	2545.16	-0.914524	97.7481	38199	38199	MS2	0/0	rr180125_02.raw
	High	QEPERNEcFLQHKDDNPNLPR	Unambiguous	4	4	P02768;H7C013;A0A087WWT3;A0A0C4DGB6	C8(Carbamidomethyl)	HCD	1	0	1	1	0	9.937e-05	4.32585	2	10.4771	26	4	659.814	2636.23	2.61517	48.5602	17221	17221	MS2	0/0	rr180125_02.raw
	High	LVRPEVDVmcTAFHDNEETFLKK	Unambiguous	4	4	P02768;H7C013;A0A087WWT3;A0A0C4DGB6	M9(Oxidation); C10(Carbamidomethyl)	HCD	1	0	1	1	0	1.57e-06	4.30332	1	8.84711	33	5	559.677	2794.36	1.44548	77.373	28845	28845	MS2	0/0	rr180125_02.raw
	High	QNcELFEQLGEYK	Unambiguous	7	7	P02768;C9JKR2;H0YA55;B7WNR0;D6RHD5;A0A087WWT3;A0A0C4DGB6	C3(Carbamidomethyl)	HCD	1	0	1	1	0	2.687e-06	4.22437	0	9.83777	70	2	829.38	1657.75	-0.0568388	97.6355	38147	38147	MS2	0/0	rr180125_02.raw
	High	SHcIAEVENDEMPADLPSLAADFVESKDVcK	Unambiguous	6	6	P02768;C9JKR2;H0YA55;B7WNR0;D6RHD5;A0A0C4DGB6	C3(Carbamidomethyl); C30(Carbamidomethyl)	HCD	1	0	1	1	0	1.118e-06	4.20632	1	2.59508	39	4	869.897	3476.57	0.334775	119.654	47568	47568	MS2	0/0	rr180125_02.raw
	High	HPYFYAPELLFFAK	Unambiguous	6	6	P02768;H0YA55;B7WNR0;D6RHD5;H7C013;A0A0C4DGB6		HCD	1	0	1	1	0	2.667e-05	4.15259	0	0	108	2	871.951	1742.89	-0.0991471	121.161	48527	48527	MS2	0/0	rr180125_02.raw
	High	VFDEFKPLVEEPQNLIK	Unambiguous	7	7	P02768;C9JKR2;H0YA55;B7WNR0;D6RHD5;A0A087WWT3;A0A0C4DGB6		HCD	1	0	1	1	0	1.051e-06	4.05928	0	7.53661	20	3	682.37	2045.1	0.428503	110.966	43865	43865	MS2	0/0	rr180125_02.raw
	High	LVRPEVDVMcTAFHDNEETFLKK	Unambiguous	4	4	P02768;H7C013;A0A087WWT3;A0A0C4DGB6	C10(Carbamidomethyl)	HCD	1	0	1	1	0	8.24e-05	4.01871	1	18.2833	51	5	556.479	2778.36	1.79842	94.3775	36631	36631	MS2	0/0	rr180125_02.raw
	High	SHcIAEVENDEmPADLPSLAADFVESKDVcK	Unambiguous	6	6	P02768;C9JKR2;H0YA55;B7WNR0;D6RHD5;A0A0C4DGB6	C3(Carbamidomethyl); M12(Oxidation); C30(Carbamidomethyl)	HCD	1	0	1	1	0	1.125e-06	3.99263	1	10.9464	79	4	873.897	3492.57	1.929	113.455	44975	44975	MS2	0/0	rr180125_02.raw
	High	HPYFYAPELLFFAK	Unambiguous	6	6	P02768;H0YA55;B7WNR0;D6RHD5;H7C013;A0A0C4DGB6		HCD	1	0	1	1	0	1.059e-05	3.9807	0	56.5782	80	3	581.637	1742.9	0.733604	121.121	48500	48500	MS2	0/0	rr180125_02.raw
	High	SLHTLFGDKLcTVATLR	Unambiguous	4	4	P02768;H7C013;A0A087WWT3;A0A0C4DGB6	C11(Carbamidomethyl)	HCD	1	0	1	1	0	0.0001336	3.96117	1	23.4148	86	3	644.685	1932.04	1.56882	88.9546	34160	34160	MS2	0/0	rr180125_02.raw
	High	EFNAETFTFHADIcTLSEKER	Unambiguous	7	7	P02768;C9JKR2;H0YA55;B7WNR0;D6RHD5;A0A087WWT3;A0A0C4DGB6	C14(Carbamidomethyl)	HCD	1	0	1	1	0	1.052e-05	3.94526	1	2.97007	33	4	637.047	2545.17	-0.512132	97.851	38251	38251	MS2	0/0	rr180125_02.raw
	High	NEcFLQHKDDNPNLPR	Unambiguous	4	4	P02768;H7C013;A0A087WWT3;A0A0C4DGB6	C3(Carbamidomethyl)	HCD	1	0	1	1	0	4.988e-05	3.85206	1	17.1079	65	4	499.988	1996.93	1.16083	49.1254	17468	17468	MS2	0/0	rr180125_02.raw
	High	KVPQVSTPTLVEVSR	Unambiguous	7	7	P02768;C9JKR2;H0YA55;B7WNR0;D6RHD5;A0A087WWT3;A0A0C4DGB6		HCD	1	0	1	1	0	7.842e-05	3.77854	1	7.27713	57	3	547.316	1639.93	-2.70593	64.4779	23245	23245	MS2	0/0	rr180125_02.raw
	High	VHTEccHGDLLEcADDR	Unambiguous	6	6	P02768;C9JKR2;H0YA55;B7WNR0;D6RHD5;A0A0C4DGB6	C5(Carbamidomethyl); C6(Carbamidomethyl); C13(Carbamidomethyl)	HCD	1	0	1	1	0	9.396e-08	3.77046	0	0	206	3	696.283	2086.84	-0.966947	43.5198	15293	15293	MS2	0/0	rr180125_02.raw
	High	SHcIAEVENDEMPADLPSLAADFVESK	Unambiguous	6	6	P02768;C9JKR2;H0YA55;B7WNR0;D6RHD5;A0A0C4DGB6	C3(Carbamidomethyl)	HCD	1	0	1	1	0	9.785e-06	3.70654	0	6.06545	83	3	992.122	2974.35	2.23786	120.939	48385	48385	MS2	0/0	rr180125_02.raw
	High	RPcFSALEVDETYVPK	Unambiguous	7	7	P02768;C9JKR2;H0YA55;B7WNR0;D6RHD5;A0A087WWT3;A0A0C4DGB6	C3(Carbamidomethyl)	HCD	1	0	1	1	0	0.002427	3.61515	0	40.5888	121	3	637.649	1910.93	1.1077	85.7443	32660	32660	MS2	0/0	rr180125_02.raw
	High	DVFLGmFLYEYAR	Unambiguous	6	6	P02768;C9JKR2;H0YA55;B7WNR0;D6RHD5;A0A0C4DGB6	M6(Oxidation)	HCD	1	0	1	1	0	5.66e-05	3.60108	0	0	27	2	820.395	1639.78	0.274599	124.018	50195	50195	MS2	0/0	rr180125_02.raw
	High	VFDEFKPLVEEPQNLIK	Unambiguous	7	7	P02768;C9JKR2;H0YA55;B7WNR0;D6RHD5;A0A087WWT3;A0A0C4DGB6		HCD	1	0	1	1	0	1.372e-06	3.59759	0	0	41	2	1023.05	2045.09	-0.460262	111.19	43986	43986	MS2	0/0	rr180125_02.raw
	High	LKEccEKPLLEK	Unambiguous	6	6	P02768;C9JKR2;H0YA55;B7WNR0;D6RHD5;A0A0C4DGB6	C4(Carbamidomethyl); C5(Carbamidomethyl)	HCD	1	0	1	1	0	4.214e-05	3.52243	1	23.5867	169	2	773.904	1546.8	1.86897	28.3894	9571	9571	MS2	0/0	rr180125_02.raw
	High	VHTEccHGDLLEcADDRADLAK	Unambiguous	6	6	P02768;C9JKR2;H0YA55;B7WNR0;D6RHD5;A0A0C4DGB6	C5(Carbamidomethyl); C6(Carbamidomethyl); C13(Carbamidomethyl)	HCD	1	0	1	1	0	0.0002376	3.51968	1	3.6263	16	5	517.83	2585.12	1.79934	54.799	19609	19609	MS2	0/0	rr180125_02.raw
	High	QNcELFEQLGEYK	Unambiguous	7	7	P02768;C9JKR2;H0YA55;B7WNR0;D6RHD5;A0A087WWT3;A0A0C4DGB6	C3(Carbamidomethyl)	HCD	1	0	1	1	0	3.035e-05	3.4907	0	25.0803	130	2	829.383	1657.76	3.47768	98.6955	38590	38590	MS2	0/0	rr180125_02.raw
	High	LKEccEKPLLEK	Unambiguous	6	6	P02768;C9JKR2;H0YA55;B7WNR0;D6RHD5;A0A0C4DGB6	C4(Carbamidomethyl); C5(Carbamidomethyl)	HCD	1	0	1	1	0	4.586e-05	3.4901	1	21.2946	43	4	387.455	1546.8	-0.0424518	28.3717	9560	9560	MS2	0/0	rr180125_02.raw
	High	mPcAEDYLSVVLNQLcVLHEK	Unambiguous	7	7	P02768;C9JKR2;H0YA55;B7WNR0;D6RHD5;A0A087WWT3;A0A0C4DGB6	M1(Oxidation); C3(Carbamidomethyl); C16(Carbamidomethyl)	HCD	1	0	1	1	0	0.003978	3.43982	0	38.1678	76	3	845.408	2534.21	0.751416	123.893	50105	50105	MS2	0/0	rr180125_02.raw
	High	LVRPEVDVMcTAFHDNEETFLKK	Unambiguous	4	4	P02768;H7C013;A0A087WWT3;A0A0C4DGB6	C10(Carbamidomethyl)	HCD	1	0	1	1	0	0.0001071	3.43943	1	43.811	80	4	695.345	2778.36	0.331403	94.3404	36616	36616	MS2	0/0	rr180125_02.raw
	High	LKEccEKPLLEK	Unambiguous	6	6	P02768;C9JKR2;H0YA55;B7WNR0;D6RHD5;A0A0C4DGB6	C4(Carbamidomethyl); C5(Carbamidomethyl)	HCD	1	0	1	1	0	0.0005799	3.37286	1	1.12185	21	3	516.271	1546.8	1.7419	28.8025	9749	9749	MS2	0/0	rr180125_02.raw
	High	RmPcAEDYLSVVLNQLcVLHEK	Unambiguous	7	7	P02768;C9JKR2;H0YA55;B7WNR0;D6RHD5;A0A087WWT3;A0A0C4DGB6	M2(Oxidation); C4(Carbamidomethyl); C17(Carbamidomethyl)	HCD	1	0	1	1	0	0.003483	3.33574	1	69.3693	66	4	673.334	2690.31	0.889984	122.014	49030	49030	MS2	0/0	rr180125_02.raw
	High	FKDLGEENFK	Unambiguous	6	6	P02768;C9JKR2;B7WNR0;H7C013;A0A087WWT3;A0A0C4DGB6		HCD	1	0	1	1	0	0.0005159	3.32757	1	16.0338	43	3	409.54	1226.61	0.337672	49.9291	17780	17780	MS2	0/0	rr180125_02.raw
	High	ccAAADPHEcYAK	Unambiguous	7	7	P02768;C9JKR2;H0YA55;B7WNR0;D6RHD5;A0A087WWT3;A0A0C4DGB6	C1(Carbamidomethyl); C2(Carbamidomethyl); C10(Carbamidomethyl)	HCD	1	0	1	1	0	3.009e-05	3.23326	0	3.91395	26	3	518.205	1552.6	1.85355	24.7543	7970	7970	MS2	0/0	rr180125_02.raw
	High	YIcENQDSISSK	Unambiguous	6	6	P02768;C9JKR2;H0YA55;B7WNR0;D6RHD5;A0A0C4DGB6	C3(Carbamidomethyl)	HCD	1	0	1	1	0	2.498e-05	3.19814	0	69.8598	136	2	722.326	1443.64	1.14229	38.5817	13452	13452	MS2	0/0	rr180125_02.raw
	High	AVMDDFAAFVEK	Unambiguous	7	7	P02768;C9JKR2;H0YA55;B7WNR0;D6RHD5;A0A087WWT3;A0A0C4DGB6		HCD	1	0	1	1	0	0.0004778	3.15894	0	31.6358	8	2	671.823	1342.64	3.42653	115.713	45796	45796	MS2	0/0	rr180125_02.raw
	High	ETYGEMADccAK	Unambiguous	4	4	P02768;H7C013;A0A087WWT3;A0A0C4DGB6	C9(Carbamidomethyl); C10(Carbamidomethyl)	HCD	1	0	1	1	0	1.558e-05	3.0986	0	0	163	2	717.77	1434.53	-0.840092	45.4728	16060	16060	MS2	0/0	rr180125_02.raw
	High	KVPQVSTPTLVEVSR	Unambiguous	7	7	P02768;C9JKR2;H0YA55;B7WNR0;D6RHD5;A0A087WWT3;A0A0C4DGB6		HCD	1	0	1	1	0	9.282e-06	3.08579	1	0	122	2	820.472	1639.94	-0.985694	64.7285	23362	23362	MS2	0/0	rr180125_02.raw
	High	RmPcAEDYLSVVLNQLcVLHEK	Unambiguous	7	7	P02768;C9JKR2;H0YA55;B7WNR0;D6RHD5;A0A087WWT3;A0A0C4DGB6	M2(Oxidation); C4(Carbamidomethyl); C17(Carbamidomethyl)	HCD	1	0	1	1	0	0.001846	3.02838	1	12.3624	56	3	897.444	2690.32	2.73263	122.077	49065	49065	MS2	0/0	rr180125_02.raw
	High	AAFTEccQAADK	Unambiguous	5	5	P02768;H0YA55;B7WNR0;D6RHD5;A0A0C4DGB6	C6(Carbamidomethyl); C7(Carbamidomethyl)	HCD	1	0	1	1	0	0.0001184	3.01477	0	27.1004	68	2	686.287	1371.57	-0.629742	34.9974	12122	12122	MS2	0/0	rr180125_02.raw
	High	SLHTLFGDKLcTVATLR	Unambiguous	4	4	P02768;H7C013;A0A087WWT3;A0A0C4DGB6	C11(Carbamidomethyl)	HCD	1	0	1	1	0	0.001186	3.00731	1	16.1314	92	4	483.765	1932.04	0.392991	88.911	34142	34142	MS2	0/0	rr180125_02.raw
	High	EccEKPLLEK	Unambiguous	6	6	P02768;C9JKR2;H0YA55;B7WNR0;D6RHD5;A0A0C4DGB6	C2(Carbamidomethyl); C3(Carbamidomethyl)	HCD	1	0	1	1	0	0.008704	2.94705	0	7.49249	108	2	653.314	1305.62	2.37275	27.8328	9326	9326	MS2	0/0	rr180125_02.raw
	High	FKDLGEENFK	Unambiguous	6	6	P02768;C9JKR2;B7WNR0;H7C013;A0A087WWT3;A0A0C4DGB6		HCD	1	0	1	1	0	5.601e-05	2.93486	1	0	47	2	613.807	1226.61	0.721829	50.0324	17826	17826	MS2	0/0	rr180125_02.raw
	High	VPQVSTPTLVEVSR	Unambiguous	7	7	P02768;C9JKR2;H0YA55;B7WNR0;D6RHD5;A0A087WWT3;A0A0C4DGB6		HCD	1	0	1	1	0	0.0001199	2.93005	0	28.8198	63	2	756.424	1511.84	-0.827446	76.9488	28670	28670	MS2	0/0	rr180125_02.raw
	High	QTALVELVK	Unambiguous	7	7	P02768;C9JKR2;H0YA55;B7WNR0;D6RHD5;A0A087WWT3;A0A0C4DGB6		HCD	1	0	1	1	0	0.004248	2.91444	0	31.1683	11	2	500.806	1000.61	1.561	66.3397	24097	24097	MS2	0/0	rr180125_02.raw
	High	AAFTEccQAADK	Unambiguous	5	5	P02768;H0YA55;B7WNR0;D6RHD5;A0A0C4DGB6	C6(Carbamidomethyl); C7(Carbamidomethyl)	HCD	1	0	1	1	0	0.000171	2.85373	0	23.57	154	2	686.289	1371.57	3.01928	36.0293	12501	12501	MS2	0/0	rr180125_02.raw
	High	ccAAADPHEcYAK	Unambiguous	7	7	P02768;C9JKR2;H0YA55;B7WNR0;D6RHD5;A0A087WWT3;A0A0C4DGB6	C1(Carbamidomethyl); C2(Carbamidomethyl); C10(Carbamidomethyl)	HCD	1	0	1	1	0	0.001101	2.85248	0	0	143	2	776.804	1552.6	2.21602	24.6775	7938	7938	MS2	0/0	rr180125_02.raw
	High	AVmDDFAAFVEK	Unambiguous	7	7	P02768;C9JKR2;H0YA55;B7WNR0;D6RHD5;A0A087WWT3;A0A0C4DGB6	M3(Oxidation)	HCD	1	0	1	1	0	0.0003812	2.8195	0	0	67	2	679.819	1358.63	0.65988	95.3136	37145	37145	MS2	0/0	rr180125_02.raw
	High	VFDEFKPLVEEPQNLIK	Unambiguous	7	7	P02768;C9JKR2;H0YA55;B7WNR0;D6RHD5;A0A087WWT3;A0A0C4DGB6		HCD	1	0	1	1	0	2.165e-06	2.66503	0	27.5546	117	3	682.371	2045.1	1.05524	111.987	44367	44367	MS2	0/0	rr180125_02.raw
	High	KYLYEIAR	Unambiguous	3	3	P02768;H7C013;A0A0C4DGB6		HCD	1	0	1	1	0	0.008262	2.64271	1	20.3665	71	2	528.299	1055.59	2.65522	50.3728	17951	17951	MS2	0/0	rr180125_02.raw
	High	ccTESLVNR	Unambiguous	7	7	P02768;C9JKR2;H0YA55;B7WNR0;D6RHD5;A0A087WWT3;A0A0C4DGB6	C1(Carbamidomethyl); C2(Carbamidomethyl)	HCD	1	0	1	1	0	0.001612	2.603	0	32.0798	93	2	569.754	1138.5	2.33522	33.3446	11613	11613	MS2	0/0	rr180125_02.raw
	High	EFNAETFTFHADIcTLSEK	Unambiguous	7	7	P02768;C9JKR2;H0YA55;B7WNR0;D6RHD5;A0A087WWT3;A0A0C4DGB6	C14(Carbamidomethyl)	HCD	1	0	1	1	0	0.0001558	2.52808	0	29.3267	62	3	754.014	2260.03	1.79789	107.112	42205	42205	MS2	0/0	rr180125_02.raw
	High	ETYGEmADccAK	Unambiguous	4	4	P02768;H7C013;A0A087WWT3;A0A0C4DGB6	M6(Oxidation); C9(Carbamidomethyl); C10(Carbamidomethyl)	HCD	1	0	1	1	0	0.001975	2.21448	0	41.6364	153	2	725.771	1450.53	3.93711	28.9897	9830	9830	MS2	0/0	rr180125_02.raw
	High	LVNEVTEFAK	Unambiguous	4	4	P02768;H7C013;A0A087WWT3;A0A0C4DGB6		HCD	1	0	1	1	0	0.004226	2.16205	0	48.533	43	2	575.312	1149.62	0.714174	66.8321	24301	24301	MS2	0/0	rr180125_02.raw
	High	YIcENQDSISSK	Unambiguous	6	6	P02768;C9JKR2;H0YA55;B7WNR0;D6RHD5;A0A0C4DGB6	C3(Carbamidomethyl)	HCD	1	0	1	1	0	0.0002531	2.05314	0	11.2477	57	2	722.325	1443.64	0.973174	39.6109	13811	13811	MS2	0/0	rr180125_02.raw
	High	TcVADESAENcDK	Unambiguous	4	4	P02768;H7C013;A0A087WWT3;A0A0C4DGB6	C2(Carbamidomethyl); C11(Carbamidomethyl)	HCD	1	0	1	1	0	0.0003427	2.01808	0	64.381	128	2	749.794	1498.58	1.96799	25.7649	8425	8425	MS2	0/0	rr180125_02.raw
	High	EccEKPLLEK	Unambiguous	6	6	P02768;C9JKR2;H0YA55;B7WNR0;D6RHD5;A0A0C4DGB6	C2(Carbamidomethyl); C3(Carbamidomethyl)	HCD	1	0	1	1	0	0.00808	1.99487	0	47.0544	34	3	435.878	1305.62	0.399033	27.8525	9333	9333	MS2	0/0	rr180125_02.raw
	High	AVmDDFAAFVEK	Unambiguous	7	7	P02768;C9JKR2;H0YA55;B7WNR0;D6RHD5;A0A087WWT3;A0A0C4DGB6	M3(Oxidation)	HCD	1	0	1	1	0	0.002921	1.85162	0	43.3012	77	2	679.819	1358.63	1.10912	93.9365	36445	36445	MS2	0/0	rr180125_02.raw
	High	KQTALVELVK	Unambiguous	7	7	P02768;C9JKR2;H0YA55;B7WNR0;D6RHD5;A0A087WWT3;A0A0C4DGB6		HCD	1	0	1	1	0	0.00891	1.80115	1	0	58	2	564.854	1128.7	1.00594	47.0902	16601	16601	MS2	0/0	rr180125_02.raw
	High	VHTEccHGDLLEcADDRADLAK	Unambiguous	6	6	P02768;C9JKR2;H0YA55;B7WNR0;D6RHD5;A0A0C4DGB6	C5(Carbamidomethyl); C6(Carbamidomethyl); C13(Carbamidomethyl)	HCD	1	0	1	1	0.001	0.01392	2.86953	1	28.0229	78	4	647.035	2585.12	0.647646	54.6394	19549	19549	MS2	0/0	rr180125_02.raw
	High	AEFAEVSK	Unambiguous	6	6	P02768;C9JKR2;H0YA55;B7WNR0;D6RHD5;A0A0C4DGB6		HCD	1	0	1	1	0.001	0.01323	2.66341	0	12.1679	26	2	440.725	880.443	2.11079	32.7045	11353	11353	MS2	0/0	rr180125_02.raw
	High	QEPERNEcFLQHK	Unambiguous	4	4	P02768;H7C013;A0A087WWT3;A0A0C4DGB6	C8(Carbamidomethyl)	HCD	1	0	1	1	0.001	0.01713	2.3436	1	6.93698	65	3	572.272	1714.8	3.39284	31.3168	10817	10817	MS2	0/0	rr180125_02.raw
	High	QEPERNEcFLQHKDDNPNLPR	Unambiguous	4	4	P02768;H7C013;A0A087WWT3;A0A0C4DGB6	C8(Carbamidomethyl)	HCD	1	0	1	1	0.001	0.01454	2.2702	2	26.0882	46	4	659.814	2636.24	3.07821	47.548	16808	16808	MS2	0/0	rr180125_02.raw
	High	SLHTLFGDK	Unambiguous	4	4	P02768;H7C013;A0A087WWT3;A0A0C4DGB6		HCD	1	0	1	1	0.001	0.02002	1.89667	0	20.5333	68	2	509.272	1017.54	0.0730067	49.93	17781	17781	MS2	0/0	rr180125_02.raw
	High	LcTVATLR	Unambiguous	4	4	P02768;H7C013;A0A087WWT3;A0A0C4DGB6	C2(Carbamidomethyl)	HCD	1	0	1	1	0.001	0.01096	1.86977	0	27.8291	55	2	467.263	933.519	-0.0567892	44.3639	15634	15634	MS2	0/0	rr180125_02.raw
	High	FQNALLVR	Unambiguous	7	7	P02768;C9JKR2;H0YA55;B7WNR0;D6RHD5;A0A087WWT3;A0A0C4DGB6		HCD	1	0	1	1	0.001	0.01135	1.80308	0	10.4201	104	2	480.785	960.563	0.928441	61.5724	22209	22209	MS2	0/0	rr180125_02.raw
	High	QTALVELVK	Unambiguous	7	7	P02768;C9JKR2;H0YA55;B7WNR0;D6RHD5;A0A087WWT3;A0A0C4DGB6		HCD	1	0	1	1	0.001	0.0155	1.68414	0	61.4094	81	2	500.806	1000.6	0.0970409	67.6363	24656	24656	MS2	0/0	rr180125_02.raw
	High	DLGEENFK	Unambiguous	6	6	P02768;C9JKR2;B7WNR0;H7C013;A0A087WWT3;A0A0C4DGB6		HCD	1	0	1	1	0.001	0.02025	1.6183	0	24.5446	42	2	476.226	951.444	2.27657	49.7021	17689	17689	MS2	0/0	rr180125_02.raw
	High	QEPERNEcFLQHK	Unambiguous	4	4	P02768;H7C013;A0A087WWT3;A0A0C4DGB6	C8(Carbamidomethyl)	HCD	1	0	1	1	0.003	0.03373	2.00415	1	10.5177	42	3	572.272	1714.8	2.53861	30.3069	10390	10390	MS2	0/0	rr180125_02.raw
	High	TYETTLEK	Unambiguous	6	6	P02768;C9JKR2;H0YA55;B7WNR0;D6RHD5;A0A0C4DGB6		HCD	1	0	1	1	0.003	0.03033	1.93738	0	0	35	2	492.747	984.487	-1.66415	33.8555	11806	11806	MS2	0/0	rr180125_02.raw
	High	YLYEIAR	Unambiguous	4	4	P02768;H0YA55;H7C013;A0A0C4DGB6		HCD	1	0	1	1	0.003	0.03656	1.54479	0	0	61	2	464.251	927.495	1.83665	62.0824	22411	22411	MS2	0/0	rr180125_02.raw
	High	TYETTLEK	Unambiguous	6	6	P02768;C9JKR2;H0YA55;B7WNR0;D6RHD5;A0A0C4DGB6		HCD	1	0	1	1	0.003	0.04501	1.50775	0	0	49	2	492.747	984.487	-1.10617	34.8586	12076	12076	MS2	0/0	rr180125_02.raw
	High	LVTDLTK	Unambiguous	6	6	P02768;C9JKR2;H0YA55;B7WNR0;D6RHD5;A0A0C4DGB6		HCD	1	0	1	1	0.004	0.04791	2.10015	0	24.6281	44	2	395.239	789.471	-0.637554	37.8585	13183	13183	MS2	0/0	rr180125_02.raw
	High	TcVADESAENcDK	Unambiguous	4	4	P02768;H7C013;A0A087WWT3;A0A0C4DGB6	C2(Carbamidomethyl); C11(Carbamidomethyl)	HCD	1	0	1	1	0.005	0.06773	1.62476	0	16.1939	167	2	749.797	1498.59	4.81898	24.6528	7927	7927	MS2	0/0	rr180125_02.raw
	High	QEPERNEcFLQHK	Unambiguous	4	4	P02768;H7C013;A0A087WWT3;A0A0C4DGB6	C8(Carbamidomethyl)	HCD	1	0	1	1	0.009	0.109	2.03047	1	0	297	2	857.904	1714.8	2.15493	30.4003	10430	10430	MS2	0/0	rr180125_02.raw
	High	AAcLLPK	Unambiguous	5	5	P02768;H0YA55;B7WNR0;D6RHD5;A0A0C4DGB6	C3(Carbamidomethyl)	HCD	1	0	1	1	0.009	0.1141	2.0161	0	5.49814	20	2	386.724	772.44	1.85741	37.704	13125	13125	MS2	0/0	rr180125_02.raw
P14618	Pyruvate kinase PKM OS=Homo sapiens GN=PKM PE=1 SV=4 - [KPYM_HUMAN]	219.247	72.32	1	0	41	68	531	57.9	7.84033
	Confidence Level	Sequence	PSM Ambiguity	# Proteins	# Protein Groups	Protein Group Accessions	Modifications	Activation Type	ΔScore	ΔCn	Rank	Search Engine Rank	q-Value	PEP	XCorr	# Missed Cleavages	Isolation Interference [%]	Ion Inject Time [ms]	Charge	m/z [Da]	MH+ [Da]	ΔM [ppm]	RT [min]	First Scan	Last Scan	MS Order	Ions Matched	Spectrum File
	High	AEGSDVANAVLDGADcIMLSGETAKGDYPLEAVR	Unambiguous	4	4	P14618;H3BTN5;B4DNK4;H3BR70	C16(Carbamidomethyl)	HCD	1	0	1	1	0	8.393e-07	6.22475	1	0	33	3	1165.55	3494.64	-1.71465	122.347	49249	49249	MS2	0/0	rr180125_02.raw
	High	AGKPVIcATQMLESMIK	Unambiguous	4	4	P14618;H3BTN5;B4DNK4;H3BR70	C7(Carbamidomethyl)	HCD	1	0	1	1	0	7.989e-07	5.14526	0	3.02781	32	3	626.329	1876.97	2.15696	114.072	45199	45199	MS2	0/0	rr180125_02.raw
	High	RFDEILEASDGIMVAR	Unambiguous	4	4	P14618;H3BTN5;B4DNK4;H3BR70		HCD	1	0	1	1	0	1.479e-06	5.09024	1	24.9693	54	3	607.978	1821.92	1.57766	102.084	40066	40066	MS2	0/0	rr180125_02.raw
	High	AEGSDVANAVLDGADcIMLSGETAK	Unambiguous	4	4	P14618;H3BTN5;B4DNK4;H3BR70	C16(Carbamidomethyl)	HCD	1	0	1	1	0	2.799e-06	5.02371	0	5.46343	49	2	1247.58	2494.14	-0.155225	122.171	49123	49123	MS2	0/0	rr180125_02.raw
	High	AEGSDVANAVLDGADcIMLSGETAK	Unambiguous	4	4	P14618;H3BTN5;B4DNK4;H3BR70	C16(Carbamidomethyl)	HCD	1	0	1	1	0	1.337e-05	4.95392	0	4.46358	9	3	832.052	2494.14	-0.845816	122.184	49132	49132	MS2	0/0	rr180125_02.raw
	High	LNFSHGTHEYHAETIK	Unambiguous	6	6	P14618;H3BTJ2;H3BT25;H3BTN5;H3BQ34;H3BUW1		HCD	1	0	1	1	0	2.9e-08	4.86148	0	17.2322	94	3	628.641	1883.91	2.59518	38.0905	13271	13271	MS2	0/0	rr180125_02.raw
	High	KGVNLPGAAVDLPAVSEKDIQDLK	Unambiguous	5	5	P14618;H3BTN5;H3BQ34;B4DNK4;H3BR70		HCD	1	0	1	1	0	1.631e-07	4.8511	2	1.14955	44	3	826.459	2477.36	0.442192	98.2248	38413	38413	MS2	0/0	rr180125_02.raw
	High	RLAPITSDPTEATAVGAVEASFK	Unambiguous	2	2	P14618;B4DNK4		HCD	1	0	1	1	0	1.872e-07	4.74249	1	22.9656	71	3	777.746	2331.22	1.3177	104.59	41200	41200	MS2	0/0	rr180125_02.raw
	High	LNFSHGTHEYHAETIK	Unambiguous	6	6	P14618;H3BTJ2;H3BT25;H3BTN5;H3BQ34;H3BUW1		HCD	1	0	1	1	0	3.767e-08	4.68584	0	59.2298	250	2	942.457	1883.91	1.2092	38.228	13321	13321	MS2	0/0	rr180125_02.raw
	High	AEGSDVANAVLDGADcImLSGETAK	Unambiguous	4	4	P14618;H3BTN5;B4DNK4;H3BR70	C16(Carbamidomethyl); M18(Oxidation)	HCD	1	0	1	1	0	3.268e-06	4.63396	0	8.00713	93	3	837.384	2510.14	-1.02735	112.778	44700	44700	MS2	0/0	rr180125_02.raw
	High	DPVQEAWAEDVDLR	Unambiguous	3	3	P14618;B4DNK4;H3BR70		HCD	1	0	1	1	0	1.075e-06	4.63295	0	20.6654	110	2	821.891	1642.77	2.06128	106.639	42019	42019	MS2	0/0	rr180125_02.raw
	High	LAPITSDPTEATAVGAVEASFK	Unambiguous	2	2	P14618;B4DNK4		HCD	1	0	1	1	0	1.705e-08	4.44999	0	0	158	2	1088.06	2175.12	-0.0477121	117.95	46626	46626	MS2	0/0	rr180125_02.raw
	High	KGVNLPGAAVDLPAVSEK	Unambiguous	5	5	P14618;H3BTN5;H3BQ34;B4DNK4;H3BR70		HCD	1	0	1	1	0	0.000868	4.37651	1	21.0866	76	3	589	1764.99	0.782042	77.5996	28935	28935	MS2	0/0	rr180125_02.raw
	High	GADFLVTEVENGGSLGSKK	Unambiguous	4	4	P14618;H3BTN5;H3BQ34;B4DNK4		HCD	1	0	1	1	0	1.998e-06	4.36772	1	39.1112	48	3	636.663	1907.97	1.55707	89.5405	34416	34416	MS2	0/0	rr180125_02.raw
	High	KGVNLPGAAVDLPAVSEKDIQDLK	Unambiguous	5	5	P14618;H3BTN5;H3BQ34;B4DNK4;H3BR70		HCD	1	0	1	1	0	0.0004014	4.31505	2	18.5143	73	4	620.097	2477.37	2.30918	98.4849	38512	38512	MS2	0/0	rr180125_02.raw
	High	GVNLPGAAVDLPAVSEKDIQDLK	Unambiguous	5	5	P14618;H3BTN5;H3BQ34;B4DNK4;H3BR70		HCD	1	0	1	1	0	8.862e-05	4.25064	1	1.75162	52	3	783.762	2349.27	1.73905	110.068	43493	43493	MS2	0/0	rr180125_02.raw
	High	AEGSDVANAVLDGADcImLSGETAKGDYPLEAVR	Unambiguous	4	4	P14618;H3BTN5;B4DNK4;H3BR70	C16(Carbamidomethyl); M18(Oxidation)	HCD	1	0	1	1	0	0.0001854	4.05098	1	0	35	3	1170.89	3510.64	1.34111	119.501	47452	47452	MS2	0/0	rr180125_02.raw
	High	AGKPVIcATQmLESmIK	Unambiguous	4	4	P14618;H3BTN5;B4DNK4;H3BR70	C7(Carbamidomethyl); M11(Oxidation); M15(Oxidation)	HCD	1	0	1	1	0	1.242e-05	3.86918	0	17.6644	61	3	636.992	1908.96	0.478216	72.1143	26602	26602	MS2	0/0	rr180125_02.raw
	High	AGKPVIcATQMLESMIK	Unambiguous	4	4	P14618;H3BTN5;B4DNK4;H3BR70	C7(Carbamidomethyl)	HCD	1	0	1	1	0	5.409e-05	3.82865	0	26.5926	85	3	626.326	1876.96	-2.62318	113.049	44810	44810	MS2	0/0	rr180125_02.raw
	High	GADFLVTEVENGGSLGSK	Unambiguous	4	4	P14618;H3BTN5;H3BQ34;B4DNK4		HCD	1	0	1	1	0	2.705e-06	3.66245	0	3.04329	40	2	890.442	1779.88	0.338907	104.034	40980	40980	MS2	0/0	rr180125_02.raw
	High	LNFSHGTHEYHAETIK	Unambiguous	6	6	P14618;H3BTJ2;H3BT25;H3BTN5;H3BQ34;H3BUW1		HCD	1	0	1	1	0	2.726e-06	3.60597	0	3.49093	39	4	471.732	1883.91	1.5837	38.0608	13263	13263	MS2	0/0	rr180125_02.raw
	High	KGVNLPGAAVDLPAVSEKDIQDLK	Unambiguous	5	5	P14618;H3BTN5;H3BQ34;B4DNK4;H3BR70		HCD	1	0	1	1	0	0.0001795	3.60547	2	0	141	3	826.459	2477.36	0.811749	97.1985	37968	37968	MS2	0/0	rr180125_02.raw
	High	LAPITSDPTEATAVGAVEASFK	Unambiguous	2	2	P14618;B4DNK4		HCD	1	0	1	1	0	1.79e-05	3.60235	0	35.3373	46	3	725.712	2175.12	1.43332	118.047	46666	46666	MS2	0/0	rr180125_02.raw
	High	TATESFASDPILYRPVAVALDTKGPEIR	Unambiguous	6	6	P14618;H3BTJ2;H3BT25;H3BTN5;H3BQ34;H3BUW1		HCD	1	0	1	1	0	4.715e-06	3.58373	1	15.5227	66	4	755.154	3017.59	-0.563107	108.34	42717	42717	MS2	0/0	rr180125_02.raw
	High	GIFPVLcKDPVQEAWAEDVDLR	Unambiguous	3	3	P14618;B4DNK4;H3BR70	C7(Carbamidomethyl)	HCD	1	0	1	1	0	0.0001819	3.44232	1	0	56	3	853.097	2557.28	-0.00249564	120.515	48113	48113	MS2	0/0	rr180125_02.raw
	High	QKGADFLVTEVENGGSLGSKK	Unambiguous	4	4	P14618;H3BTN5;H3BQ34;B4DNK4		HCD	1	0	1	1	0	0.005214	3.41435	2	32.4252	91	4	541.788	2164.13	3.09362	78.0201	29106	29106	MS2	0/0	rr180125_02.raw
	High	AGKPVIcATQmLESMIK	Unambiguous	4	4	P14618;H3BTN5;B4DNK4;H3BR70	C7(Carbamidomethyl); M11(Oxidation)	HCD	1	0	1	1	0	0.00858	3.34615	0	14.9155	40	3	631.659	1892.96	-1.59139	93.1114	36075	36075	MS2	0/0	rr180125_02.raw
	High	QKGADFLVTEVENGGSLGSK	Unambiguous	4	4	P14618;H3BTN5;H3BQ34;B4DNK4		HCD	1	0	1	1	0	0.0007623	3.33494	1	27.4191	74	3	679.35	2036.04	2.84485	89.17	34256	34256	MS2	0/0	rr180125_02.raw
	High	KASDVHEVRK	Unambiguous	5	5	P14618;H3BTN5;H3BQ34;B4DNK4;H3BR70		HCD	1	0	1	1	0	0.0003005	3.30582	2	30.1771	300	3	390.218	1168.64	-3.06096	11.8027	1844	1844	MS2	0/0	rr180125_02.raw
	High	LDIDSPPITAR	Unambiguous	10	10	P14618;H3BQZ3;H3BTJ2;H3BU13;H3BT25;H3BTN5;H3BQ34;H3BUW1;B4DNK4;H3BN34		HCD	1	0	1	1	0	0.0001387	3.24245	0	0	13	2	599.327	1197.65	-0.759261	69.9424	25682	25682	MS2	0/0	rr180125_02.raw
	High	TATESFASDPILYRPVAVALDTKGPEIR	Unambiguous	6	6	P14618;H3BTJ2;H3BT25;H3BTN5;H3BQ34;H3BUW1		HCD	1	0	1	1	0	0.000707	3.16554	1	16.6122	143	3	1006.54	3017.59	-0.235028	108.709	42871	42871	MS2	0/0	rr180125_02.raw
	High	EAEAAIYHLQLFEELR	Unambiguous	2	2	P14618;B4DNK4		HCD	1	0	1	1	0	2.634e-05	3.15756	0	15.0511	194	3	644.668	1931.99	2.08967	115.328	45673	45673	MS2	0/0	rr180125_02.raw
	High	ITLDNAYMEKcDENILWLDYK	Unambiguous	6	6	P14618;H3BTJ2;H3BTN5;H3BQ34;H3BUW1;B4DNK4	C11(Carbamidomethyl)	HCD	1	0	1	1	0	0.0002678	3.12939	1	8.39554	44	3	883.087	2647.25	1.32259	119.303	47323	47323	MS2	0/0	rr180125_02.raw
	High	LDIDSPPITAR	Unambiguous	10	10	P14618;H3BQZ3;H3BTJ2;H3BU13;H3BT25;H3BTN5;H3BQ34;H3BUW1;B4DNK4;H3BN34		HCD	1	0	1	1	0	0.003164	3.09945	0	42.7435	56	2	599.327	1197.65	-0.657336	68.9367	25239	25239	MS2	0/0	rr180125_02.raw
	High	GDLGIEIPAEK	Unambiguous	5	5	P14618;P30613;H3BTN5;B4DNK4;H3BR70		HCD	1	0	1	1	0	0.0004331	3.08922	0	23.9739	23	2	571.31	1141.61	1.73857	75.2847	27933	27933	MS2	0/0	rr180125_02.raw
	High	KGDVVIVLTGWRPGSGFTNTMR	Unambiguous	3	3	P14618;B4DNK4;H3BR70		HCD	1	0	1	1	0	0.00123	3.08729	1	79.7279	121	3	797.758	2391.26	-0.435268	100.309	39273	39273	MS2	0/0	rr180125_02.raw
	High	TATESFASDPILYRPVAVALDTK	Unambiguous	6	6	P14618;H3BTJ2;H3BT25;H3BTN5;H3BQ34;H3BUW1		HCD	1	0	1	1	0	0.002759	3.03384	0	40.7124	31	3	822.434	2465.29	-2.18266	110.522	43686	43686	MS2	0/0	rr180125_02.raw
	High	EAEAAIYHLQLFEELRR	Unambiguous	2	2	P14618;B4DNK4		HCD	1	0	1	1	0	0.0001703	3.01649	1	5.82673	103	4	522.777	2088.09	0.0928218	102.902	40455	40455	MS2	0/0	rr180125_02.raw
	High	FGVEQDVDmVFASFIR	Unambiguous	5	5	P14618;H3BTN5;H3BQ34;B4DNK4;H3BR70	M9(Oxidation)	HCD	1	0	1	1	0	9.175e-06	2.99251	0	0	144	2	938.452	1875.9	0.799331	124.355	50431	50431	MS2	0/0	rr180125_02.raw
	High	cDENILWLDYK	Unambiguous	6	6	P14618;H3BTJ2;H3BTN5;H3BQ34;H3BUW1;B4DNK4	C1(Carbamidomethyl)	HCD	1	0	1	1	0	2.438e-05	2.99072	0	29.4659	105	2	734.843	1468.68	0.0249706	108.759	42892	42892	MS2	0/0	rr180125_02.raw
	High	FDEILEASDGIMVAR	Unambiguous	4	4	P14618;H3BTN5;B4DNK4;H3BR70		HCD	1	0	1	1	0	0.0001104	2.97071	0	22.2601	91	2	833.414	1665.82	3.3732	107.539	42379	42379	MS2	0/0	rr180125_02.raw
	High	NTGIIcTIGPASR	Unambiguous	8	8	P14618;H3BTJ2;H3BU13;H3BT25;H3BTN5;H3BQ34;H3BUW1;B4DNK4	C6(Carbamidomethyl)	HCD	1	0	1	1	0	0.005709	2.85834	0	49.7844	6	2	680.357	1359.71	0.649292	63.3873	22931	22931	MS2	0/0	rr180125_02.raw
	High	AGKPVIcATQMLESMIK	Unambiguous	4	4	P14618;H3BTN5;B4DNK4;H3BR70	C7(Carbamidomethyl)	HCD	1	0	1	1	0	2.474e-05	2.82469	0	0	160	2	938.991	1876.97	2.65189	113.465	44980	44980	MS2	0/0	rr180125_02.raw
	High	GSGTAEVELKK	Unambiguous	6	6	P14618;H3BTJ2;H3BT25;H3BTN5;H3BQ34;H3BUW1		HCD	1	0	1	1	0	0.003861	2.79029	1	0	43	2	559.805	1118.6	-1.39103	21.3329	6573	6573	MS2	0/0	rr180125_02.raw
	High	AGKPVIcATQMLESmIK	Unambiguous	4	4	P14618;H3BTN5;B4DNK4;H3BR70	C7(Carbamidomethyl); M15(Oxidation)	HCD	1	0	1	1	0	0.0004244	2.78075	0	25.9413	53	3	631.659	1892.96	-0.237173	88.0098	33741	33741	MS2	0/0	rr180125_02.raw
	High	GDVVIVLTGWRPGSGFTNTMR	Unambiguous	3	3	P14618;B4DNK4;H3BR70		HCD	1	0	1	1	0	0.0001212	2.68811	0	29.0945	126	3	755.061	2263.17	0.780356	113.975	45165	45165	MS2	0/0	rr180125_02.raw
	High	ITLDNAYMEK	Unambiguous	7	7	P14618;H3BTJ2;H3BT25;H3BTN5;H3BQ34;H3BUW1;B4DNK4		HCD	1	0	1	1	0	0.003495	2.68523	0	32.0214	98	2	599.296	1197.58	2.06161	66.2968	24080	24080	MS2	0/0	rr180125_02.raw
	High	KGDVVIVLTGWRPGSGFTNTMR	Unambiguous	3	3	P14618;B4DNK4;H3BR70		HCD	1	0	1	1	0	0.001962	2.669	1	66.0605	107	4	598.57	2391.26	-0.568513	100.237	39246	39246	MS2	0/0	rr180125_02.raw
	High	LNFSHGTHEYHAETIK	Unambiguous	6	6	P14618;H3BTJ2;H3BT25;H3BTN5;H3BQ34;H3BUW1		HCD	1	0	1	1	0	0.002854	2.62224	0	19.6145	37	5	377.587	1883.9	0.134845	38.1843	13300	13300	MS2	0/0	rr180125_02.raw
	High	VNFAMNVGK	Unambiguous	3	3	P14618;B4DNK4;H3BR70		HCD	1	0	1	1	0	0.001842	2.61444	0	35.4647	50	2	490.256	979.505	1.88675	58.9874	21187	21187	MS2	0/0	rr180125_02.raw
	High	SVETLKEMIK	Unambiguous	7	7	P14618;H3BTJ2;H3BU13;H3BT25;H3BTN5;H3BQ34;H3BUW1		HCD	1	0	1	1	0	0.005067	2.59676	1	27.5869	44	2	589.329	1177.65	1.61986	59.2685	21293	21293	MS2	0/0	rr180125_02.raw
	High	GSGTAEVELK	Unambiguous	6	6	P14618;H3BTJ2;H3BT25;H3BTN5;H3BQ34;H3BUW1		HCD	1	0	1	1	0	0.002498	2.38112	0	23.2025	45	2	495.759	990.511	1.01641	30.8876	10633	10633	MS2	0/0	rr180125_02.raw
	High	ITLDNAYmEK	Unambiguous	7	7	P14618;H3BTJ2;H3BT25;H3BTN5;H3BQ34;H3BUW1;B4DNK4	M8(Oxidation)	HCD	1	0	1	1	0	0.002975	1.97529	0	33.427	79	2	607.292	1213.58	-0.514806	54.636	19547	19547	MS2	0/0	rr180125_02.raw
	High	ccSGAIIVLTK	Unambiguous	2	2	P14618;B4DNK4	C1(Carbamidomethyl); C2(Carbamidomethyl)	HCD	1	0	1	1	0	0.0007925	1.91802	0	29.2709	101	2	611.321	1221.63	1.34398	62.9205	22763	22763	MS2	0/0	rr180125_02.raw
	High	AGKPVIcATQmLESMIK	Unambiguous	4	4	P14618;H3BTN5;B4DNK4;H3BR70	C7(Carbamidomethyl); M11(Oxidation)	HCD	1	0	1	1	0.001	0.0112	2.42344	0	64.1393	165	2	946.985	1892.96	-0.359042	93.3756	36205	36205	MS2	0/0	rr180125_02.raw
	High	APIIAVTR	Unambiguous	4	4	P14618;H3BTN5;B4DNK4;H3BR70		HCD	1	0	1	1	0.001	0.01304	2.4138	0	20.4638	49	2	420.77	840.532	2.59946	43.9825	15488	15488	MS2	0/0	rr180125_02.raw
	High	GDLGIEIPAEK	Unambiguous	5	5	P14618;P30613;H3BTN5;B4DNK4;H3BR70		HCD	1	0	1	1	0.001	0.02116	2.40454	0	11.7659	79	2	571.308	1141.61	-0.399989	76.3241	28370	28370	MS2	0/0	rr180125_02.raw
	High	EAEAAIYHLQLFEELRR	Unambiguous	2	2	P14618;B4DNK4		HCD	1	0	1	1	0.001	0.01427	2.11032	1	21.9751	53	3	696.701	2088.09	1.03463	102.722	40365	40365	MS2	0/0	rr180125_02.raw
	High	SVETLKEMIK	Unambiguous	7	7	P14618;H3BTJ2;H3BU13;H3BT25;H3BTN5;H3BQ34;H3BUW1		HCD	1	0	1	1	0.001	0.01509	1.99958	1	36.6034	71	3	393.222	1177.65	0.62371	59.2851	21301	21301	MS2	0/0	rr180125_02.raw
	High	GDYPLEAVR	Unambiguous	4	4	P14618;H3BTN5;B4DNK4;H3BR70		HCD	1	0	1	1	0.001	0.009343	1.70403	0	13.1663	70	2	510.262	1019.52	0.230933	59.4051	21346	21346	MS2	0/0	rr180125_02.raw
	High	GVNLPGAAVDLPAVSEK	Unambiguous	5	5	P14618;H3BTN5;H3BQ34;B4DNK4;H3BR70		HCD	1	0	1	1	0.002	0.02537	2.86038	0	40.9508	60	2	818.949	1636.89	-0.379453	92.2682	35697	35697	MS2	0/0	rr180125_02.raw
	High	IENHEGVR	Unambiguous	5	5	P14618;H3BTN5;H3BQ34;B4DNK4;H3BR70		HCD	1	0	1	1	0.003	0.02952	2.53923	0	0	37	2	477.242	953.477	-2.61853	14.5658	3019	3019	MS2	0/0	rr180125_02.raw
	High	KGVNLPGAAVDLPAVSEK	Unambiguous	5	5	P14618;H3BTN5;H3BQ34;B4DNK4;H3BR70		HCD	1	0	1	1	0.004	0.05326	3.49561	1	18.2919	144	2	882.999	1764.99	3.45239	77.7863	29014	29014	MS2	0/0	rr180125_02.raw
	High	KGDVVIVLTGWRPGSGFTNTmR	Unambiguous	3	3	P14618;B4DNK4;H3BR70	M21(Oxidation)	HCD	1	0	1	1	0.005	0.07002	2.519	1	33.765	73	4	602.571	2407.26	2.15614	93.9984	36467	36467	MS2	0/0	rr180125_02.raw
	High	GDYPLEAVR	Unambiguous	4	4	P14618;H3BTN5;B4DNK4;H3BR70		HCD	1	0	1	1	0.005	0.06436	1.69195	0	15.8607	30	2	510.262	1019.52	0.111199	60.4204	21730	21730	MS2	0/0	rr180125_02.raw
	High	MQHLIAR	Unambiguous	4	4	P14618;H3BTN5;B4DNK4;H3BR70		HCD	1	0	1	1	0.005	0.05689	1.52072	0	0	51	2	434.745	868.483	1.1406	24.1112	7707	7707	MS2	0/0	rr180125_02.raw
	High	SVETLKEmIK	Unambiguous	7	7	P14618;H3BTJ2;H3BU13;H3BT25;H3BTN5;H3BQ34;H3BUW1	M8(Oxidation)	HCD	1	0	1	1	0.006	0.07956	1.98276	1	0	146	2	597.326	1193.65	0.74487	38.9158	13585	13585	MS2	0/0	rr180125_02.raw
	High	GVNLPGAAVDLPAVSEK	Unambiguous	5	5	P14618;H3BTN5;H3BQ34;B4DNK4;H3BR70		HCD	1	0	1	1	0.007	0.08831	2.08668	0	0	96	2	818.948	1636.89	-0.901475	93.269	36153	36153	MS2	0/0	rr180125_02.raw
P35527	Keratin, type I cytoskeletal 9 OS=Homo sapiens GN=KRT9 PE=1 SV=3 - [K1C9_HUMAN]	205.674	75.6	1	16	37	62	623	62.0268	5.23682
	Confidence Level	Sequence	PSM Ambiguity	# Proteins	# Protein Groups	Protein Group Accessions	Modifications	Activation Type	ΔScore	ΔCn	Rank	Search Engine Rank	q-Value	PEP	XCorr	# Missed Cleavages	Isolation Interference [%]	Ion Inject Time [ms]	Charge	m/z [Da]	MH+ [Da]	ΔM [ppm]	RT [min]	First Scan	Last Scan	MS Order	Ions Matched	Spectrum File
	High	GGSGGSHGGGSGFGGESGGSYGGGEEASGSGGGYGGGSGK	Unambiguous	2	2	P35527;K7EQQ3		HCD	1	0	1	1	0	2.238e-09	6.87773	0	0	123	3	1075.1	3223.29	3.28243	44.745	15783	15783	MS2	0/0	rr180125_02.raw
	High	EIETYHNLLEGGQEDFESSGAGK	Unambiguous	2	2	P35527;K7EQQ3		HCD	1	0	1	1	0	1.506e-10	6.54724	0	66.4005	300	2	1255.57	2510.12	-2.913	90.7797	34991	34991	MS2	0/0	rr180125_02.raw
	High	GGSGGSYGGGGSGGGYGGGSGSR	Unambiguous	2	2	P35527;K7EQQ3		HCD	1	0	1	1	0	7.26e-09	6.09883	0	14.3738	265	2	896.369	1791.73	1.78784	26.7232	8832	8832	MS2	0/0	rr180125_02.raw
	High	HGVQELEIELQSQLSK	Unambiguous	2	2	P35527;K7EQQ3		HCD	1	0	1	1	0	1.439e-08	6.03318	0	0	39	2	919.485	1837.96	-1.52191	101.127	39675	39675	MS2	0/0	rr180125_02.raw
	High	GGGGSFGYSYGGGSGGGFSASSLGGGFGGGSR	Unambiguous	1	1	P35527		HCD	1	0	1	1	0	5.981e-09	5.57621	0	0	229	2	1353.08	2705.16	-1.10921	104.674	41234	41234	MS2	0/0	rr180125_02.raw
	High	SDLEMQYETLQEELMALKK	Unambiguous	2	2	P35527;K7EQQ3		HCD	1	0	1	1	0	2.158e-08	5.33604	1	0	86	2	1150.07	2299.12	1.57335	120.779	48283	48283	MS2	0/0	rr180125_02.raw
	High	EIETYHNLLEGGQEDFESSGAGK	Unambiguous	2	2	P35527;K7EQQ3		HCD	1	0	1	1	0	3.895e-07	4.95495	0	13.1346	31	3	837.382	2510.13	0.291304	90.5815	34907	34907	MS2	0/0	rr180125_02.raw
	High	SDLEMQYETLQEELMALKK	Unambiguous	2	2	P35527;K7EQQ3		HCD	1	0	1	1	0	8.66e-07	4.80905	1	6.41075	59	3	767.045	2299.12	0.930366	120.711	48233	48233	MS2	0/0	rr180125_02.raw
	High	VQALEEANNDLENKIQDWYDKK	Unambiguous	1	1	P35527		HCD	1	0	1	1	0	8.802e-07	4.65158	2	29.8455	43	4	666.58	2663.3	0.993039	105.305	41479	41479	MS2	0/0	rr180125_02.raw
	High	SGGGGGGGLGSGGSIR	Unambiguous	1	1	P35527		HCD	1	0	1	1	0	3.393e-05	4.58803	0	0	53	2	616.806	1232.6	4.89868	29.4153	10005	10005	MS2	0/0	rr180125_02.raw
	High	NHKEEMSQLTGQNSGDVNVEINVAPGKDLTK	Unambiguous	2	2	P35527;K7EQQ3		HCD	1	0	1	1	0	3.437e-05	4.42734	2	9.54777	126	4	838.916	3352.64	-0.0697468	71.4272	26317	26317	MS2	0/0	rr180125_02.raw
	High	GGGGSFGYSYGGGSGGGFSASSLGGGFGGGSR	Unambiguous	1	1	P35527		HCD	1	0	1	1	0	0.0001706	4.40371	0	44.9143	204	3	902.386	2705.14	-6.0554	104.606	41206	41206	MS2	0/0	rr180125_02.raw
	High	SDLEMQYETLQEELmALK	Unambiguous	2	2	P35527;K7EQQ3	M15(Oxidation)	HCD	1	0	1	1	0	1.226e-05	4.34191	0	0	172	2	1094.01	2187.02	0.964697	123.192	49752	49752	MS2	0/0	rr180125_02.raw
	High	VQALEEANNDLENK	Unambiguous	1	1	P35527		HCD	1	0	1	1	0	6.013e-06	4.308	0	37.1484	103	2	793.89	1586.77	4.11722	58.369	20938	20938	MS2	0/0	rr180125_02.raw
	High	LASYLDKVQALEEANNDLENK	Unambiguous	1	1	P35527		HCD	1	0	1	1	0	2.926e-06	4.27586	1	0	33	3	793.067	2377.19	-0.434263	101.094	39658	39658	MS2	0/0	rr180125_02.raw
	High	NHKEEMSQLTGQNSGDVNVEINVAPGKDLTK	Unambiguous	2	2	P35527;K7EQQ3		HCD	1	0	1	1	0	0.006095	4.25937	2	73.521	65	5	671.333	3352.64	-2.02171	71.4717	26333	26333	MS2	0/0	rr180125_02.raw
	High	DIENQYETQITQIEHEVSSSGQEVQSSAK	Unambiguous	2	2	P35527;K7EQQ3		HCD	1	0	1	1	0	0.000656	4.09111	0	27.7407	143	3	1088.85	3264.53	3.52716	120.352	48005	48005	MS2	0/0	rr180125_02.raw
	High	HGVQELEIELQSQLSKK	Unambiguous	2	2	P35527;K7EQQ3		HCD	1	0	1	1	0	6.334e-05	4.0268	1	0	89	3	656.025	1966.06	0.588651	90.4971	34866	34866	MS2	0/0	rr180125_02.raw
[truncated: 4,540 more rows]

## Sheet: S8_1 ChIpSeq EIF3F Abcam
gene_id	PPP2R2C
gene_id	ZDHHC18
gene_id	B3GALNT2
gene_id	NPY4R
gene_id	MUC5B
gene_id	TNRC6C-AS1
gene_id	CBLC
gene_id	KCNJ14
gene_id	VSX1
gene_id	XKR7
[truncated: 12,778 more rows]

[truncated: 3 more sheets: S8_2 ChipSeq EIF3F Novus, S9. Fig. S5 Heatmap data, S10. Proteins enrich EIF3F_high]
